# Supplementary material for: PSD3 downregulation confers protection against fatty liver disease
Source: Nat Metab. 2022 Jan 31;4(1):60–75. doi: 10.1038/s42255-021-00518-0 (PMC8803605; doi:10.1038/s42255-021-00518-0)
Supplement: Supplementary file 3 — Statistical source data for Supplementary Fig. 3. [file 42255_2021_518_MOESM3_ESM.xlsx]

## Sheet: Steatosis PNPLA3 x PSD3
Supplementary Figure 3 data				Steatosis prevalence (%)						Inflammation prevalence (%)
				PSD3 genotype						PSD3 genotype
				186L	L186T	186T				186L	L186T	186T
		PNPLA3 genotype	CC	78	69	65		PNPLA3 genotype	CC	58	46	42
			CG	88	78	70			CG	67	55	49
			GG	95	92	97			GG	79	72	76
				Ballooning prevalence (%)						Fibrosis prevalence (%)
				PSD3 genotype						PSD3 genotype
				186L	L186T	186T				186L	L186T	186T
		PNPLA3 genotype	CC	35	27	29		PNPLA3 genotype	CC	52	47	38
			CG	39	37	36			CG	61	53	58
			GG	46	51	27			GG	69	72	73
