# Supplementary material for: PSD3 downregulation confers protection against fatty liver disease
Source: Nat Metab. 2022 Jan 31;4(1):60–75. doi: 10.1038/s42255-021-00518-0 (PMC8803605; doi:10.1038/s42255-021-00518-0)
Supplement: Supplementary file 4 — Statistical source data for Supplementary Fig. 4. [file 42255_2021_518_MOESM4_ESM.xlsx]

## Sheet: Sheet1
																			GG			GT			TT
Pheno	SNP	CHR	POS	A1	A2	A2FREQ	P	P-adj	β	SE	95% CI	N			n	mean±SD	median(IQR)		n	mean±SD	median(IQR)	n	mean±SD	median(IQR)	n	mean±SD	median(IQR)
PDFF application 9914	rs7003060	8	18729818	G	T	0.309	0.503	0.485	-0.00892	0.0128	[-0.034, 0.016]	10954	Overall		10970	4.39±4.37	2.86(2.74)		5243	4.41±4.37	2.92(2.78)	4668	4.34±4.32	2.84(2.71)	1059	4.45±4.61	2.86(2.67)
						0.311	0.928	0.764	-0.00636	0.0212	[-0.048, 0.035]	4486	BMI<25		4486	2.86±2.46	2.19(1.45)		2137	2.87±2.48	2.18(1.5)	1907	2.87±2.43	2.19(1.4)	442	2.81±2.54	2.22(1.36)
						0.304	0.89	0.653	0.00975	0.0217	[-0.033, 0.052]	4746	25≤BMI<30		4746	4.84±4.45	3.3(3)		2294	4.82±4.37	3.32(2.94)	2019	4.86±4.56	3.29(3.1)	433	4.82±4.38	3.31(2.85)
						0.314	0.277	0.183	-0.0534	0.04	[-0.13, 0.025]	1362	30≤BMI<35		1362	6.73±5.84	4.53(5.7)		651	6.91±5.85	4.86(6.03)	568	6.33±5.5	4.25(4.87)	143	7.46±6.99	4.72(6.67)
						0.338	0.0788	0.0248	-0.175	0.0775	[-0.33, -0.022]	360	BMI≥35		360	8.48±6.7	5.76(8.58)		156	9.24±7.09	6.37(8.8)	165	7.87±6.42	5.14(8.04)	39	7.97±6.02	5.6(7.47)
																			GG			GT			TT
	SNP	CHR	POS	A1	A2	A2FREQ	P	P-adj	β	SE	95% CI	N			n	mean±SD	median(IQR)		n	mean±SD	median(IQR)	n	mean±SD	median(IQR)	n	mean±SD	median(IQR)
	rs7003060	8	18729818	G	T	0.311	0.928	0.764	-0.00636	0.0212	[-0.048, 0.035]	4486	BMI<25		4486	2.86±2.46	2.19(1.45)		2137	2.87±2.48	2.18(1.5)	1907	2.87±2.43	2.19(1.4)	442	2.81±2.54	2.22(1.36)
						0.304	0.89	0.653	0.00975	0.0217	[-0.033, 0.052]	4746	25≤BMI<30		4746	4.84±4.45	3.3(3)		2294	4.82±4.37	3.32(2.94)	2019	4.86±4.56	3.29(3.1)	433	4.82±4.38	3.31(2.85)
						0.314	0.277	0.183	-0.0534	0.04	[-0.13, 0.025]	1362	30≤BMI<35		1362	6.73±5.84	4.53(5.7)		651	6.91±5.85	4.86(6.03)	568	6.33±5.5	4.25(4.87)	143	7.46±6.99	4.72(6.67)
						0.347	0.421	0.274	-0.095	0.0866	[-0.27, 0.076]	294	35≤BMI<40		294	8.35±6.65	5.51(8.11)		123	8.91±6.92	6.1(8.26)	138	7.82±6.53	4.92(8.23)	33	8.5±6.12	6.46(7.93)
						0.295	0.0168	0.0378	-0.459	0.215	[-0.89, -0.027]	66	BMI≥40		66	9.04±6.92	6.21(9.87)		33	10.5±7.68	6.72(10.4)	27	8.16±5.94	6.24(6.92)	6	5.06±4.92	3.29(1.46)
