# Supplementary material for: PSD3 downregulation confers protection against fatty liver disease
Source: Nat Metab. 2022 Jan 31;4(1):60–75. doi: 10.1038/s42255-021-00518-0 (PMC8803605; doi:10.1038/s42255-021-00518-0)
Supplement: Supplementary file 6 — Statistical source data for Supplementary Fig. 5. [file 42255_2021_518_MOESM6_ESM.xlsx]

## Sheet: ORO quantification
Suppl fig 5 raw data
5a		ORO quantification			knockdown efficiency
		SCR siRNA	Psd3 siRNA		SCR siRNA	Psd3 siRNA
		88.5722	61.3362		1	0.32
		55.6515	66.497		1	0.263084
		111.258	53.9022		1	0.18
		79.129	61.0626
		116.747	82.8384
		81.7043	54.2692
		70.2294	73.4731
		159.32	60.7082
		137.886	53.0392

## Sheet: genes
5e	Srebp1c			fasn			scd1			Acc1			Psd3
	scr siRNA	Psd3 siRNA		scr siRNA	Psd3 siRNA		scr siRNA	Psd3 siRNA		scr siRNA	Psd3 siRNA		scr siRNA	Psd3 siRNA
	1	0.614292		1	0.597915		1	0.435822		1	0.921424		1	0.18
	1	0.714888		1	0.818426		1	0.595137		1	0.990528		1	0.25
	1	0.672628		1	0.596219		1	0.519011		1	0.852902		1	0.31
	1	0.56		1	0.75		1	0.36		1	0.69		1	0.37
	1	0.65563		1	0.632		1	0.362		1	0.67		1	0.38
	1	0.49786		1	0.588		1	0.4412		1	0.77		1	0.42

## Sheet: Apob secretion
		ApoB secretion
5c		Scr siRNA							knockdown efficiency for apob secretion
	time(min)	5	15	30	60
		137.79	472.21	730.8	1040.76				scr siRNA	Psd3 siRNA
		81.63	152.86	230.03	372.29				1	0.3
		122.91	416.93	719.43	1006.5				1	0.25
		73.12	141.16	248.33	613.2				1	0.4
		79.99	141.1	330.72	522.48				1	0.3
		17.88	40.56	72.52	271.29				1	0.25
		76.41	153.35	231.87	343.15				1	0.36
		51.69	105.84	192.03	386.4				1	0.4
		110.28	182.01	395.3	561.48				1	0.27
		34.64	51.21	96.31	153.68				1	0.18
		Psd3 siRNA
	time(min)	5	15	30	60
		235.48	382.7	382.7	749.14
		124.13	182.81	182.81	219.35
		154.65	348.06	348.06	687.75
		150.9	200.95	200.95	200.29
		33.19	122.61	122.61	323.05
		53.27	47.45	47.45	141.87
		84.62	131.32	131.32	337.08
		54.96	90.06	90.06	224.38
		85.71	194.54	194.54	106.56
		24.81	46.52	46.52	106.56

## Sheet: beta oxidation
		beta oxidation			knockdown efficiency of beta oxidation experiments
5d		SCR siRNA	Psd3 siRNA		SCR siRNA	Psd3 siRNA
		1.94361	1.8362		1	0.292538
		1.94579	1.80577		1	0.274257
		2.06737	1.91746		1	0.161967
		1.57607	1.77854		1	0.255699
		1.64027	1.79535		1	0.32
		1.63544	1.77706		1	0.25

## Sheet: de novo lipogenesis
															knockdown efficiency of de novo lipogenesis
		De novo lipogenesis													SCR siRNA	Psd3 siRNA
5b	time (min)	SCR siRNA						Psd3 siRNA							1	0.146648
	15	3.42177	2.7325	4.8194	5.75147	5.32173	5.998	2.8067	2.87087	4.54883	2.6851	3.45883	1.91867		1	0.3325
	30	6.1647	6.33017	7.56513	9.61717	7.10573	7.56117	5.35187	5.337	5.42113	5.91837	5.40453	4.94243		1	0.12087
	60	7.19507	6.29063	6.71377	8.10783	4.6275	6.4697	6.48727	6.11733	5.94883	4.4644	3.41443	3.42083		1	0.178481
															1	0.13089
															1	0.208912
