# Supplementary material for: PSD3 downregulation confers protection against fatty liver disease
Source: Nat Metab. 2022 Jan 31;4(1):60–75. doi: 10.1038/s42255-021-00518-0 (PMC8803605; doi:10.1038/s42255-021-00518-0)
Supplement: Supplementary file 8 — Statistical source data for Supplementary Fig. 6. [file 42255_2021_518_MOESM8_ESM.xlsx]

## Sheet: ORO quantification
Suppl fig 6 raw data
6a		ORO quantification			knockdown efficiency
		SCR siRNA	Psd3 siRNA		SCR siRNA	Psd3 siRNA
		52.4631	45.8023		1	0.42351
		64.0247	40.906		1	0.41679
		69.3834	38.307		1	0.37989
		87.5063	35.4358		1	0.2211
		108.68	65.2178		1	0.49087
		88.6029	61.6961		1	0.2456

## Sheet: de novo lipogenesis
															knockdown efficiency of de novo lipogenesis
		De novo lipogenesis													SCR siRNA	Psd3 siRNA
6b	time (min)	SCR siRNA						Psd3 siRNA							1	0.458912
	15	2.34356	1.50133	2	2.54	2.34	2.97	2.18012	1.19233	2.15	1.328	2.03333	2.04		1	0.37825
	30	6.84556	4.28767	7.55	7.61667	8.67	9.655	4.39942	3.20867	2.53333	6.92	5	6.3		1	0.2789
	60	10.1378	12.1377	11.06	9.46	9.52	11.938	7.54601	8.96533	9.76667	7.36667	8.95	9.352		1	0.3356
															1	0.4132
															1	0.4099
