# Supplementary material for: PSD3 downregulation confers protection against fatty liver disease
Source: Nat Metab. 2022 Jan 31;4(1):60–75. doi: 10.1038/s42255-021-00518-0 (PMC8803605; doi:10.1038/s42255-021-00518-0)
Supplement: Supplementary file 9 — Statistical source data for Supplementary Fig. 8. [file 42255_2021_518_MOESM9_ESM.xlsx]

## Sheet: Suppl Fig 8 body weight data
Supplementary Figure 8 data
Weeks on CD-HFD	CD-HFD Saline												CD-HFD Ctr ASO												CD-HFD Psd3 ASO
-2	24.3	23.7	18.4	23.9	22.9	22.9	24.3	21.8	23.1	21.2	22.2	22.4	21.7	24.8	21.3	25.3	26.3	23.9	23.4	25.7	23.4	23.9	22.2	23.1	24.1	23	24.1	22.3	21.1	24.7	25.4	22	22.8	23	24.9	18.6
-1	24.7	24.7	21.4	23.2	24.5	24.5	26	22.6	24.1	22.4	22.7	24.2	22.8	26.5	24.3	25.1	27.3	23.3	23.6	26	25	24.7	23.3	23.3	25.9	25.6	25.4	24.3	23.3	27.1	26.2	22.8	24.1	23.8	24.7	22.7
0	25.4	25.5	23.9	24.7	26.1	26.3	25.3	23.9	25	23	23.6	25.1	23.3	27.5	25.5	25.9	28.9	24.3	24.8	24.2	26.5	25	24.6	24.2	27.1	27	27	25.4	23.4	28.3	27.6	24.7	26.1	24.9	26	23.1
1	25.3	26.5	22.9	24.3	24.6	26.5	24.3	22.8	24.9	22.2	23.3	24.2	23.8	25.4	24	25.4	26	23.3	24.2	25.7	24.1	24.1	23.1	23.9	24.6	25.4	25.1	23.8	22.8	26.2	25.5	23.2	25.1	24.8	24.1	22.6
2	24.9	24.9	21.8	23.8	23.8	26.3	23.8	22.1	23.9	21.7	22.4	22.9	22.7	25.5	23.8	24.3	26.1	23.7	23.4	24.8	24.3	23	23.7	23	24.6	24.1	24.2	23.4	22.6	25.3	24.8	22.4	24.1	23.9	23.6	22.1
3	25.3	25.5	22	24.4	23.5	26.6	23.5	22.6	24.4	22.4	22.8	23.1	23.4	26.2	24.6	24.1	26.5	24	23.1	25.4	25.2	22.1	23.5	23.4	25.4	24.8	24.3	24.1	22.6	24.2	24.6	22.8	24	24.6	23.8	22.5
4	24.8	25.7	22.6	24.2	23.7	26.2	23.8	22	24.7	22.4	23.2	23.2	22.9	26.4	24.6	23.9	27.1	23.9	23.9	25.7	24.6	21.6	23	23.2	25.4	25	24.9	24.3	23.4	26.1	25.4	23	24.7	24.8	24.3	22.8
6	24.7	24.7	22.8	24.9	23.4	26	24.6	22.1	25.1	23.3	23	24	23.8	26.1	25.1	24.4	26	23.7	24.1	25.7	24.4	22.5	23.6	23.8	26.4	27.1	26.5	25	23.3	26.5	25.7	22.9	24.4	24.6	24.3	23.1
7	25.1	24.9	22.8	25.7	23.5	25.2	24.7	21.8	25.6	24.2	22.4	25.2	24.1	26.7	24.4	24.5	26.5	24.3	23.9	25.2	25.6	23.6	24.2	24.3	26.7	27.2	27.6	24.9	24	27.7	27.1	23.8	25	25.3	25.7	24
8	25.3	24.8	23.1	25.6	23.3	25.4	24.2	22.6	26.4	24.9	23.4	25	24.5	26.3	24.9	24.5	26.9	24.8	24.8	26.2	25.5	22.9	23.8	23.9	27.9	26.1	27.8	25.3	23.9	27.4	26.6	23.4	25	25.5	25.8	23.9
9	25.1	24.9	23.1	25.7	23.7	25.7	24.4	22.8	26.1	25	23.9	25.2	24.4	27	25	24.8	27.4	24.7	24.8	26.3	26	23.3	24.6	24.6	27.2	27	27.6	25	24.2	28	26.8	23.9	25.4	25.4	25.2	24.2
10	25.9	25.5	23.9	26.2	23.6	25.8	24.6	22.6	26.8	25.6	24.2	26	25	27.5	25.6	25.7	27.7	25.1	25.6	27.1	25.8	23.9	24.9	25	27.6	27.6	27.8	25.5	23.8	28.2	26.8	24.2	24.9	25.3	25.1	24.6
11	26.2	24.9	24.1	26.3	23.8	26.2	24.1	23.3	27.2	25.6	23.8	25.9	25.1	27.9	26.6	25.4	27.9	25.5	25.7	27.6	26.9	23	25.3	25.3	27.8	27.6	28.7	25.5	24.6	29.1	26.9	24.4	25.4	26.1	26.3	24.8
12	26.4	25.1	24.1	26.6	24.5	26.5	24.9	23.7	27.8	25.5	24.5	26.3	25.2	28.5	26.3	26.1	27.9	25.6	26.2	27.4	26.3	24.3	25.8	25.3	27.8	27.7	28.3	25.9	25.2	29.3	27.6	24.7	25.9	26.2	26.5	24.8

## Sheet: Suppl Fig 8 data
Supplementary Figure 8 data
	Liver Psd3 mRNA (% Saline)					Liver triglycerides (mg/g liver)					Liver free cholesterol (mg/g liver)					Liver steatosis (% area histology)					Liver Mac2 (% area histology)					Liver Collagen 1a1 (% area histology)
	Chow	CF-HFD				Chow	CF-HFD				Chow	CF-HFD				Chow	CF-HFD				Chow	CF-HFD				Chow	CF-HFD
	Saline	Saline	Ctr ASO	Psd3 ASO		Saline	Saline	Ctr ASO	Psd3 ASO		Saline	Saline	Ctr ASO	Psd3 ASO		Saline	Saline	Ctr ASO	Psd3 ASO		Saline	Saline	Ctr ASO	Psd3 ASO		Saline	Saline	Ctr ASO	Psd3 ASO
	0.722256	1.05013	0.288937	0.070517		10	159	156	110		1.02	2.22892	1.85256	1.07759		0.04	24.29	26.48	16.87		0.2	9.3	8.3	7		0.6	5.6	6.7	6.3
	0.468326	1.0992	0.142751	0.086833		14	154	129	113		0.84	1.47857	2.7363	1.12952		0.03	25.89	21.76	19.03		0.6	8.2	1.5	12.9		0.5	3.7	3.9	8.2
	0.325522	0.896394	0.637638	0.042135		16	158	140	86		0.94	2.05588	1.30172	1.13176		0.04	25.67	23.86	16.29		0.5	9.4	6.6	4.4		0.9	7.2	8	7.4
	0.765033	0.921426	0.514147	0.061768		14	168	145	100		1.42	2.315	1.46191	1.25694		0.03	25.4	24.6	19.46		0.1	9.4	8.1	1.2		0.3	5.8	3.7	6.5
	0.855664	1.06708	0.868922	0.024864			153	140	116			1.42733	1.28615	0.973077		0.04	25.34	22.09	20.81		0.4	4.4	3.8	2		0.5	4.4	6.7	6.4
	0.528248	0.966841	1.04248	0.00631			178	151	118			1.65054	1.25281	1.11728		0.03	26.27	24.66	22.46		0.2	13.5	2.6	2.8		0.5	3.1	5.4	14
	0.724218	1.06932	0.880617	0.002659			117	142	116			1.23246	1.34091	1.125		0.03	22.37	21	20.42		0.1	14	2.9	8.2		0.9	7.6	7.7	6.1
	0.179959	1.11063	0.844719	0.106306			184	140	101			2.97	1.25974	0.675373		0.03	28.65	22.37	17.63		0	2.6	3.6	5.9		0.3	4.4	10.8	1.2
	0.77429	1.25032	0.948762	0.031884			157	124	144			1.275	1.26238	1.23765		0.03	25.61	23.79	22.8		0	10.4	14.3	9.1		0.5	6.5	17.1	9.1
	0.88212	0.260314	0.577671	0.106145			147	122	131			1.52961	1.275	1.05357		0.03	26.76	22.06	22.42		0	9.2	12.3	11		0.6	2.8	15	12.2
	0.889633	1.07718	1.01893	0.075283			161	119	116			2.24706	2.02778	0.953571		0.03	26.45	29.23	17.1		0.3	5.1	10.5	7.4		0.2	6.1	13.7	4.8
	0.982679	1.23117	1.16621	0.093685			134	147	88			1.65753	1.58088	1.11508		0.06	19.01	25.34	16.83		0.5	3.6	8.8	4.2		0.2	5.1	9.2	1.9
Average	0.674829	1	0.744316	0.0590324		13.5	155.833	137.917	111.583		1.055	1.83899	1.55318	1.07053		0.035	25.1425	23.9367	19.3433		0.241667	8.25833	6.94167	6.34167		0.5	5.19167	8.99167	7.00833
SD	0.246861	0.256035	0.31474	0.0369018		2.51661	17.9638	11.851	16.4839		0.254231	0.524046	0.451425	0.152765		0.00904534	2.43239	2.33931	2.41727		0.215146	3.67039	4.13532	3.61448		0.23355	1.55181	4.34123	3.67361
