# Supplementary material for: PSD3 downregulation confers protection against fatty liver disease
Source: Nat Metab. 2022 Jan 31;4(1):60–75. doi: 10.1038/s42255-021-00518-0 (PMC8803605; doi:10.1038/s42255-021-00518-0)
Supplement: Supplementary file 11 — Supplementary table with catalogue numbers of reagents. [file 42255_2021_518_MOESM11_ESM.xlsx]

## Sheet: Sheet1
Reagent	Company	Catalogue number
RNeasy Plus Mini Kit	Qiagen	74136
High capacity cDNA reverse transcription kit	Thermo Fisher Scientific	4368814
TaqMan probes	Thermo Fisher Scientific
PSD3 rs6586780		C_2997813_10
PSD3 (Human)		Hs00938064_m1
Psd3 (Rat)		Rn01402859_g1
Psd3 (mouse)		Mm01351099_m1
ACTB (Human)		Hs01060665_g1
Actb (Rat)		Rn00667869_m1
Actb (mouse)		Mm02619580_g1
Arf6 (Human)		Hs01922781_g1
TaqMan Gene expression master mix	Thermo Fisher Scientific	4369016
TaqMan Genotyping master mix
		4371357
siRNA	Thermo Fisher Scientific
		s23653+s23654+s23655
PSD3 (Human)		s157480+s157481+s157482
Psd3 (Rat)		s135030+s135032+s222825
Arf6 (Human)		s1565, s1566 and s1567
Negative control scramble		AM4611
LipofectamineTM 3000 Transfection reagent	Thermo Fisher Scientific	L30000-075
Q5®High fidelity DNA polymerase	New England Biolabs Inc.	M0491S
Quant-iT Ribogreen RNA	Thermo Fisher Scientific	R11490
Formaldehyde 4%, Q Path®, buffered	VWR, Nederlands	11699408
Mayers Hematoxylin	HistoLab®, Sweden	1820
Eosin Y C.I. Number 45380:2	Merck, Germany	230251
Sirius red in saturated Picric Acid 500	HistoLab®, Sweden	HL27150.0500
Mac2	Cedarlaine, Canada	CL8942AP
COL1A1 Antibody	LifeSpan BioSciences, Inc, USA	LS-C343921
Trig/GB reagent kit	Roche	11877771
ABX Pentra ALT CP	Horiba ABX SAS	A11A01627
ABX Pentra AST CP	Horiba ABX SAS	A11A01629
ABX Pentra Cholesterol CP	Horiba ABX SAS	A11A01634
ABX Pentra Multical	Horiba ABX SAS	A11A01652
P-Control ABX Pentra	Horiba ABX SAS	A11A01654
Seronorm™ lipid	Sero
cryopreserved primary human hepatocytes	LONZA, switzerland	HUM183001
cryopreserved primary human hepatocytes	BioIVT, Belgium	BGW-M00995
McA- RH7777 cells	ATCC	ATCC® CRL-1601™
Huh7 cells	JCRB	JCRB0403
Sf21 cells	Gibco	11497013
CellTiter-Glo Luminescent Cell Viability Assay kit	Promega	G7571
Dulbecco’s modified Eagles medium/High glucose	HycloneTM (Part of Thermo Fisher Scientific)	SH30243.01
Fetal Bovine serum	HycloneTM (Part of Thermo Fisher Scientific)	SH30071.03
Oleic acid	Sigma- Aldrich	O1008
Dulbecco’s phosphate buffered saline	HycloneTM (Part of Thermo Fisher Scientific)	SH30028.01
AdipoRedTM assay reagent	Lonza	PT-7009
Oil Red- O	Sigma- Aldrich	O0625
SIGMAFAST Protease inhibitor cocktail tablets	Sigma-Aldrich	S8830
M-PER Mammalian protein extraction reagent	Thermo Fisher Scientific	78501
D-Mannitol	Sigma-Aldrich	M4125
Tris base	Sigma-Aldrich	252859
Bis-Tris	Applichem	A1025
Arf6 activation kit	Cell Biolabs Inc.	STA-407-6
Anti Calnexin (rabbit) (for WB)	Sigma Aldrich	C4731
anti-active ARF6 (IHC)	NewEast biosciences	26918
anti-PSD3 (for IHC)	ProSci	29-749
Anti-Mouse IgG HRP	GE healthcare	NA931V
Anti-rabbit IgG HRP	GE healthcare	NA934V
Goat Anti-Mouse (sec for IHC)	Bio-Rad Laboratories	170-6516
Goat Anti-Rabbit (sec for IHC)	Bio-Rad Laboratories	170-6515
Amersham TM ECLTM western blotting detection reagents	GE healthcare	RPN2106
Immobilon ® western chemiluminescent HRP substrate	Millipore	WBKLS0500
Glyceryl trioleate	Sigma Aldrich	722960
Glycerol, [2-3H]-	Perkin Elmer	NET022L001MC
[9,10-3H(N)]-Palmitic acid	Perkin Elmer	NET043001MC
Palmitic acid	Sigma Aldrich	P0500
Bovine serum albumin	Sigma Aldrich	A8806
Express Protein Labeling Mix [35S]	Perkin Elmer	NEG072014MC
L-methionine	Sigma Aldrich	M9625
L-cysteine	Sigma Aldrich	W326305
Polyclonal rabbit anti human Apo lipoprotein B	Dako	Q0497
3-8% Tris acetate SDS PAGE gel	ThermoFisher Scientific	EA03785BOX
ULA plates	Corning	CLS7007
Pan Caspase Inhibitor Z-VAD-FMK	R&D systems	FMK001
Ventana antibody diluent	Roche diagnostics	NC1706198
ultraView Universal DAB Detection Kit	Ventana medical systems	760-500
Hematoxylin	Roche diagnostics	760-2021
Reaction buffer concentrate (10X)	Roche diagnostics	950-300
Cell conditioner 1	Roche diagnostics	950-224
