# Supplementary material for: PSD3 downregulation confers protection against fatty liver disease
Source: Nat Metab. 2022 Jan 31;4(1):60–75. doi: 10.1038/s42255-021-00518-0 (PMC8803605; doi:10.1038/s42255-021-00518-0)
Supplement: Supplementary file 12 — Microscopy images for Supplementary Fig. 7. [file 42255_2021_518_MOESM12_ESM.zip]

Archive with 15 entries (15 files):
- PSD3 HET 1.jpg
- PSD3 HET 1_ARF6.jpg
- PSD3 HET 2.jpg
- PSD3 HET 2_ARF6.jpg
- PSD3 HET 3.jpg
- PSD3 HET 3_ARF6.jpg
- PSD3 HET 4.jpg
- PSD3 HOM 1.jpg
- PSD3 HOM 1_ARF6.jpg
- PSD3 HOM 2.jpg
- PSD3 HOM 2_ARF6.jpg
- PSD3 HOM 3.jpg
- PSD3 HOM 3_ARF6.jpg
- PSD3 HOM 4.jpg
- PSD3 HOM 4_ARF6.jpg
