# Supplementary material for: PSD3 downregulation confers protection against fatty liver disease
Source: Nat Metab. 2022 Jan 31;4(1):60–75. doi: 10.1038/s42255-021-00518-0 (PMC8803605; doi:10.1038/s42255-021-00518-0)
Supplement: Source Data Fig. 1 — Statistical source data. [file 42255_2021_518_MOESM13_ESM.xlsx]

## Sheet: Sheet1
Figure 1 data			Steatosis prevalence (%)				Inflammation prevalence				Ballooning prevalence (%)			Fibrosis prevalence (%)
1a-d			Degree				Degree				Degree			Degree
liver disease severity		Genotype	0	1	2	3	0	1	2	3	0	1	2	0	1	2	3	4
		186L	15	37	24	24	35	42	21	2	61	29	10	41	34	14	7	4
		L186T	24	38	20	18	47	34	16	2	66	27	7	48	31	11	6	4
		186T	29	38	15	18	50	39	10	0.4	68	24	7	49	36	8	4	3
1e						1f
PSD3 extpression		Tot RNA-seq data for PSD3	Ctr	FLD		NAT2 expression		Tot RNA-seq data for NAT2		Ctr	FLD
			645.497	1459.85						618.292	555.85
			645.497	656.038						558.762	728.168
			814.724	1771.15						562.846	626.055
			863.081	1980.53						880.029	835.991
			1010.08	1110.59						701.765	514.968
			1345.03	787.41						565.892	721.692
			1095.95	1153.08						789.904	517.231
			823.519	1790.98						905.359	809.69
			981.153	1343.96						738.026	621.4
			636.384	1569.47						493.649	783.407
			747.651	1904.18							796.396
				1099.5							767.598
				1086.09							289.285
				2183.14							522.459
				703.756							416.936
				607.612							544.217
				1727.66							726.448
				1293.13							760.24
				1164.19							671.422
				970.228							825.418
				1597.37							665.798
				2069.21							684.474
				1696.28							705.656
				1673.9							678.358
				669.376							578.448
				1348.59							344.97
				1398.89							526.062
				1195.72							637.53
				651.923							529.891
				1306.12							733.282
				1220.03							656.795
				1927.3							747.378
				719.111							454.589
				1016.71							552.1
				588.109							651.886
				510.86							886.079
				762.844							591.165
				2026.2							721.393
				1828.68							709.072
				1165.48							722.766
				1178.35							792.253
				806.474							590.922
				1493.98							599.64
				739.905							621.822
				1913.71							636.124
				1600.58							535.29
				1603.53							575.013
				794.434							762.114
				836.222							746.71
				750.96							529.352
				1146.74							628.399
				916.632							753.582
				1501.87							775.337
				979.535							697.134
				1125.1							462.397
				812.747							692.137
				1072.85							565.438
				1159.1							804.323
				1151.08							625.768
				1479.72							594.064
				1149.01							461.666
				1234.48							757.129
				1120.06							333.669
				1261.45							770.27
				1103.11							531.189
				1041.44							486.634
											573.908
		mean	873.506	1238						681.452	638.499
		SD	209.797	418.821						136.629	127.875
