# Supplementary material for: PSD3 downregulation confers protection against fatty liver disease
Source: Nat Metab. 2022 Jan 31;4(1):60–75. doi: 10.1038/s42255-021-00518-0 (PMC8803605; doi:10.1038/s42255-021-00518-0)
Supplement: Source Data Fig. 2 — Statistical source data. [file 42255_2021_518_MOESM14_ESM.xlsx]

## Sheet: 2a PSD3 isoforms
Figure 2 data	total PSD3 RNA level (FPKM)	1	2	3	4	6	8	9	10	11	12	13	14	15	16	17	18	19	201
2a		2.99	0	0	0	0	0	0.12	0	0	0	0	0	0	0	0	0.28	0	0
PSD3 isoforms		4.59	0	0	0	0	0.66	0	0	0	0	0	0	0	0	0	0	0	0
		7.36	0	0	0.05	0	0.45	0.11	0	0	0	0	0	0	0	0	0	0	0
		2.88	0	0	0	0	0	0	0	0	0	0	0	0	0	0.19	0	0	0
		8.91	0	0	0	0	0.4	0	0	0	0	0	0	0	0	0	0	0	0
		3.92	0	0	0	0	0.46	0	0	0	0	0	0	0	0	0	0	0	0
		9.59	0	0	0	0	0	0	0	0	0	0	0	0	0	0	0.29	0	0
		5.68	0	0	0	0	0	0	0	0	0	0	0.1	0	0	0	0	0.14	0
		4.03	0	0	0	0	0.5	0	0	0	0	0	0	0	0	0	0	0	0
		3.24	0	0	0	0	0	0	0	0	0	0	0	0	0	0	0	0.15	0.6
		5.66	0	0	0	0.06	0	0	0	0	0	0	0	0	0	0.22	0	0	0
		8.24	0	0	0	0	2.89	0.1	0	0	0	0	0	0	0	0	0	0.37	0.44
		6.9	0	0	0	0	1.19	0	0	0	0	0	0	0	0	0.27	0.88	0	0
		7.79	0	0	0	0	0.21	0	0	0	0	0	0	0	0	0	0	0.41	0
		7.23	0	0	0.43	0	0.66	0	0.21	0	0	0	0	0	0	0	0	0.29	0
		8.15	0	0	0	0	0.61	0.1	0	0	0	0	0.08	0	0	0.38	0	0.51	0
		4.61	0	0	0	0	0.64	0	0	0	0	0	0	0	0	0	0	0	0
		5.4	0	0	0	0	0.25	0	0	0	0	0.33	0	0	0	0	0	0.32	0
		5.73	0	0	0	0	0.46	0	0	0	0	0	0	0	0	0	0	0.15	0
		5.19	0	0	0	0	0	0	0	0	0	0	0	0	0	0	0	0	0
		9.83	0	0	0	0	1.76	0	0	0	0	0	0	0	0	0.28	0	0	0
		3.41	0	0	0	0	0	0	0	0	0	0	0	0	0	0.19	0	0	0
		4.83	0	0	0	0	0	0	0	0	0	0.25	0	0	0	0	0	0.19	0
		5.92	0	0	0	0	0	0.61	0	0	0	0	0	0	0	0	0	0	0
		3.05	0	0	0	0	0	0	0	0	0	0	0	0	0	0	0	0	0
		4.1	0	0	0	0	0.69	0.11	0.41	0	0	0	0	0	0	0	0	0.6	0
		6.49	0	0	0	0	0.41	0	0	0	0	0	0	0	0	0.31	0	0.13	0
		6.41	0	0	0	0	1.74	0	0	0	0	0	0	0.64	0	0	0	0	0
		5.8	0	0	0	0.07	1.02	0	0	0	0	0	0	0	0	0	0	0	0
		5.18	0	0	0	0	0	0	0	0	0	0	0.15	0	0	0	0	0	0
		5.83	0	0	0	0	0.26	0	0	0	0	0	0	0	0	0	0	0.33	0
		4.67	0	0	0	0	0.43	0	0	0	0	0.17	0	0	0	0	0	0	0
		3.16	0	0	0	0	0.23	0	0	0	0	0	0	0	0	0	0	0	0.67
		7.76	0	0	0	0	0	0	0	0	0	0	0	0	0	0.23	0	0	0.47
		5.68	0	0	0	0	0.23	0	0	0	0	0	0.11	0	0	0	0.25	0.15	0
		9.77	0	0	0	0	1.5	0	0	0	0	0.23	0	0	0	0.49	0	0.14	0
		5.4	0	0	0	0	0	0	0	0	0	0	0.17	0	0	0	0	0	0
		8.1	0	0	0	0.04	0	0.09	0	0	0	0	0	0	0	0	0	0	0
		4.63	0	0	0	0	0.48	0	0	0	0	0	0	0	0	0	0	0.16	0
		7.92	0	0	0	0	3.42	0	0	0	0	0	0	0	0	0	0.51	0.15	0
		3.21	0	0	0	0	0.51	0	0	0	0	0	0	0	0	0	0	0	0
		8	0	0	0	0	0.76	0	0	0	0	0	0	0	0	0	0.22	0	0
		6.48	0	0	0	0	1.01	0	0.16	0	0	0	0	0	0	0	0	0	0
		6.27	0	0	0	0	0	0	0	0	0	0	0	0	0	0.61	0	0	0
		6.3	0	0	0	0	0	0	0	0	0	0	0	0	0	0	0	1.18	0
		2.71	0	0	0.07	0	0.25	0	0	0	0	0	0	0	0	0	0	0	0.38
		6.69	0	0	0	0	1.08	0	0	0	0	0	0	0	0	0.16	0.14	0	0
		5.54	0	0	0	0	0.21	0	0	0	0	0	0.09	0.25	0	0	0	0	0
		6.31	0	0	0	0	0.59	0	0	0	0	0	0	0	0	0	0	0.25	0
		15.26	0	0	0	0.08	0	0	0	0	0	0	0.12	0	0	0	0.45	0	0
		9.2	0	0	0.05	0	0	0	0	0	0	0	0	0	0	0	0	0.49	0
		3.5	0	0	0	0	0.25	0	0	0	0	0	0	0	0	0	0	0	0
		5.04	0	0	0	0	0.22	0	0	0	0	0	0	0.3	0	0	0.34	0.85	0
		5.18	0	0	0	0	0.18	0.09	0	0	0	0	0	0	0	0.2	0	0	0
		2.8	0	0	0	0	4.05	0	0	0	0	0	0.16	0	0	0	0	0.12	0
		2.05	0	0	0	0	0	0	0	0	0	0	0	0	0	0	0	0	0.16
		3.46	0	0	0	0	0	0	0	0	0	0	0	0	0	0.43	0	0	0
		10.11	0	0	0	0	1.2	0.29	0	0	0	0	0	0	0	0	0.94	0	0
		8.75	0	0	0	0	0.44	0	0	0	0	0	0	0	0	0	0	0.28	0
		5.87	0	0	0	0	0	0	0	0	0	0.33	0	0.44	0	0	0	0.38	0
		5.68	0	0	0	0	0.94	0	0	0	0	0	0	0	0	0.48	0	0	0
		5.78	0	0	0	0	0.69	0	0.25	0	0	0	0	0	0	0	0.2	0	0
		4.06	0	0	0	0	0.72	0	0.64	0	0	0	0	0	0	0	0	0	0
		6.82	0	0	0	0	0	0	0	0	0	0.9	0	1.29	0	0	0	0	0
		3.79	0	0	0	0	0	0	0	0	0	0	0	1.6	0	0.34	0.21	0	0
		6.56	0	0	0	0	0.44	0	0	0	0	0	0	0.26	0	0	0	0.7	0
		5.65	0	0	0	0	1.03	0	0	0	0	0	0	0	0	0	0	0.13	0
		2.31	0	0	0	0	0	0	0	0	0	0	0	0	0	0	0	0	0.3
		9.96	0	0	0	0	0.21	0	0	0	0	0	0	0	0	0	0	0.41	0
		3.52	0	0	0	0	0	0	0.17	0	0	0.53	0	0	0	1.05	0	0	0
		8.22	0	0	0	0	0	0	0	0	0	0	0	0	0	1.5	0	0	0
		7.97	0	0	0	0	1.5	0	0	0	0	0	0	0	0	0.43	0.47	0.14	0
		3.68	0	0	0	0	1.09	0	0	0	0	0	0.2	0	0	0	0	0	0.45
		3.6	0	0	0	0	2.56	0	0	0	0	0	0	0	0	0	0	0	0.64
		3.74	0	0	0	0	1.41	0	0	0	0	0	0	0	0	0	0	0	0
		4.64	0	0	0	0.34	0	0	0	0.51	0	0	0	0	0	0	0	0.75	1.09
		5.2	0	0	0	0	0.31	0.15	0	0	0	0	0	0	0	0	0	0	0
	Mean	5.84338	0	0	0.00779221	0.00766234	0.561039	0.022987	0.0238961	0.00662338	0	0.0355844	0.0153247	0.0620779	0	0.100779	0.0672727	0.128182	0.0675325
	SD	2.30023	0	0	0.0496906	0.0407047	0.786099	0.0816083	0.0949936	0.0577413	0	0.13268	0.0441245	0.248389	0	0.242534	0.179672	0.230046	0.19515

## Sheet: 2b and 2c PSD3
Figure 2 data
2b						2c
PSD3 extpression stratified by PSD3 genotype		186L	L186T	186T		NAT2 expression stratified by PSD3 genotype			186L	L186T	186T
	Tot RNA-seq data for PSD3	814.724	645.497	656.038			Tot RNA-seq data for NAT2		558.762	618.292	626.055
		1010.08	863.081	1771.15					880.029	562.846	835.991
		981.153	1345.03	1501.87					905.359	701.765	289.285
		1459.85	1095.95	1293.13					728.168	565.892	705.656
		1980.53	823.519	1149.01					514.968	789.904	722.766
		1110.59	636.384	1493.98					721.692	738.026	692.137
		787.41	747.651						517.231	493.649
		1343.96	916.632						783.407	555.85
		1569.47	1153.08						796.396	809.69
		979.535	1790.98						522.459	621.4
		1125.1	1904.18						416.936	767.598
		1099.5	812.747						544.217	665.798
		1086.09	1727.66						726.448	684.474
		2183.14	1151.08						760.24	733.282
		703.755	1696.28						671.422	656.795
		607.612	1673.9						825.418	747.378
		1072.85	1398.89						678.358	886.079
		1164.19	651.923						578.448	721.393
		970.227	1927.3						344.97	599.64
		1597.37	719.111						526.062	621.822
		1159.1	1234.48						637.53	535.29
		2069.21	2026.2						529.891	529.352
		669.376	1828.68						454.589	628.399
		1479.72	806.474						552.1	462.397
		1348.59	1103.11						651.886	625.768
		1195.72	1913.71						591.165	594.064
		1306.12	1600.58						709.072	461.666
		1220.03	750.96						792.253	531.189
		3061.95	1146.74						590.922	486.634
		1016.71							636.124
		588.11							575.013
		510.86							762.114
		762.844							746.71
		1165.48							753.582
		1178.35							775.337
		1120.06							697.134
		739.905							565.438
		1261.45							804.323
		1603.53							757.129
		794.434							333.669
		836.222							770.27
		1041.44							573.908
	mean	1185.15	1244.54	1310.86				mean	649.075	634.356	645.315
	SD	475.708	458.873	350.519				SD	135.425	107.874	170.938
