# Supplementary material for: PSD3 downregulation confers protection against fatty liver disease
Source: Nat Metab. 2022 Jan 31;4(1):60–75. doi: 10.1038/s42255-021-00518-0 (PMC8803605; doi:10.1038/s42255-021-00518-0)
Supplement: Source Data Fig. 3 — Statistical source data. [file 42255_2021_518_MOESM16_ESM.xlsx]

## Sheet: fig raw data
Figure 3 data
3a
time 0 ORO	186L	186T
	209.012	55.6105
	173.987	63.016
	111.411	62.3462
	240.289	85.71
	157.613	89.1723
3b
wb quantification	2% FBS		10µM OA		25µM OA
	186L	186T	186L	186T	186L	186T
	0.317964	0.154119	0.715687	0.439524	1	0.379585
3c
186T vs 186L	gene	log2 FC	negative log 10 p value
RNA-seq data	SREBF2	-0.466619	3.09168
	HMGCS1	-0.97056	5.74305
	HMGCS2	-2.34918	4.7798
	HMGCR	-0.339718	1.58607
	FASN	-0.949331	1.52426
	SCD	-1.3351	12.8681
	ACACB	-0.564715	2.04404
	ACADL	-1.74533	33.2082
	ACAA2	-1.4303	25.1799
	DGAT2	-0.750037	5.16308
	ELOVL5	-0.917501	13.9041
	GPAM	-2.28806	72.9559
	ACSL1	-2.47772	97.7296
	APOB	-1.3724	8.05783
	MTTP	-1.69331	13.0565
	MLXIPL	-1.97099	14.8575
	PPARGC1A	0.981652	6.85049
	PPARG	0.558461	3.14506

## Sheet: raw dataDEG_upregulated
gene_id	SCR1_186L	SCR_2_186L	SCR_3_186L	SCR1_186T	SCR2_186T	SCR3_186T	log2FoldChange	pvalue	padj	gene_name	gene_chr	gene_start	gene_end	gene_strand	gene_length	gene_biotype	gene_description	tf_family	SCR1_186L_readcount	SCR_2_186L_readcount	SCR_3_186L_readcount	SCR1_186T_readcount	SCR2_186T_readcount	SCR3_186T_readcount	SCR1_186L_fpkm	SCR_2_186L_fpkm	SCR_3_186L_fpkm	SCR1_186T_fpkm	SCR2_186T_fpkm	SCR3_186T_fpkm
ENSG00000101210	7865.12	7995.53	9344.1	9.9787	6.26616	10.2623	9.88396	8.47632e-230	4.04554e-226	EEF1A2	20	63488012	63499322	-	4910	protein_coding	eukaryotic translation elongation factor 1 alpha 2 [Source:HGNC Symbol;Acc:HGNC:3192]	-	6737	8821	9989	11	6	10	81.3884	82.5333	96.3884	0.102919	0.0650113	0.106103
ENSG00000105398	9298.75	7841.44	8063.48	481.699	535.757	362.258	4.19093	1.85167e-167	5.05002e-164	SULT2A1	19	47870466	47886397	-	1987	protein_coding	sulfotransferase family 2A member 1 [Source:HGNC Symbol;Acc:HGNC:11458]	-	7965	8651	8620	531	513	353	237.775	200.015	205.539	12.2766	13.7353	9.25519
ENSG00000105550	1474.49	1578.08	1601.47	54.4293	62.6616	29.7605	4.984	8.38282e-138	1.45488e-134	FGF21	19	48755559	48758333	+	1315	protein_coding	fibroblast growth factor 21 [Source:HGNC Symbol;Acc:HGNC:3678]	-	1263	1741	1712	60	60	29	56.9712	60.8228	61.6825	2.09608	2.42742	1.1489
ENSG00000100867	1223.49	1051.45	1060.79	30.8433	29.2421	37.9703	5.08925	7.69982e-135	1.22498e-131	DHRS2	14	23630115	23645639	+	7556	protein_coding	dehydrogenase/reductase 2 [Source:HGNC Symbol;Acc:HGNC:18349]	-	1048	1160	1134	34	28	37	8.2271	7.05276	7.11059	0.206714	0.197145	0.255105
ENSG00000167767	3531.54	3790.65	3474.22	526.15	508.604	488.483	2.82503	2.34678e-134	3.44633e-131	KRT80	12	52168996	52192000	-	4350	protein_coding	keratin 80 [Source:HGNC Symbol;Acc:HGNC:27056]	-	3025	4182	3714	580	487	476	41.249	44.166	40.4517	6.12521	5.95605	5.70068
ENSG00000244067	3991.52	3352.85	3767.95	476.256	515.914	505.929	2.89119	2.46894e-121	2.94591e-118	GSTA2	6	52750089	52763569	-	1313	protein_coding	glutathione S-transferase alpha 2 [Source:HGNC Symbol;Acc:HGNC:4627]	-	3419	3699	4028	525	494	493	154.459	129.423	145.348	18.3686	20.0162	19.561
ENSG00000137825	936.296	1012.47	946.664	35.379	45.9519	26.6819	4.74685	5.9057e-118	6.6321e-115	ITPKA	15	41493393	41503551	+	2092	protein_coding	inositol-trisphosphate 3-kinase A [Source:HGNC Symbol;Acc:HGNC:6178]	-	802	1117	1012	39	44	26	22.74	24.5293	22.9194	0.856417	1.11895	0.647471
ENSG00000120937	972.487	1230.01	951.341	17.2359	14.621	10.2623	6.21657	2.09785e-112	2.1079e-109	NPPB	1	11857464	11858931	-	694	protein_coding	natriuretic peptide B [Source:HGNC Symbol;Acc:HGNC:7940]	-	833	1357	1017	19	14	10	71.1972	89.8284	69.4298	1.2577	1.07322	0.75067
ENSG00000087008	5467.18	5637.93	4998.98	948.884	862.642	967.731	2.53441	7.44991e-109	6.77268e-106	ACOX3	4	8366282	8440723	-	3846	protein_coding	acyl-CoA oxidase 3, pristanoyl [Source:HGNC Symbol;Acc:HGNC:121]	-	4683	6220	5344	1046	826	943	72.2258	74.2975	65.8327	12.4941	11.4259	12.7735
ENSG00000151726	17576	15072.9	15255.1	2796.76	2703.85	3099.2	2.47772	2.63569e-101	1.86363e-98	ACSL1	4	184755595	184826818	-	6284	protein_coding	acyl-CoA synthetase long chain family member 1 [Source:HGNC Symbol;Acc:HGNC:3569]	-	15055	16629	16308	3083	2589	3020	142.109	121.569	122.956	22.5382	21.9187	25.0368
ENSG00000140470	866.249	818.497	934.503	35.379	53.2624	31.813	4.44824	3.22935e-101	2.20184e-98	ADAMTS17	15	99971589	100342005	-	8242	protein_coding	ADAM metallopeptidase with thrombospondin type 1 motif 17 [Source:HGNC Symbol;Acc:HGNC:17109]	-	742	903	999	39	51	31	5.34009	5.03325	5.74271	0.217377	0.329197	0.195947
ENSG00000078114	1163.95	1128.49	1057.05	105.23	90.8594	70.8096	3.64491	8.75614e-99	5.39237e-96	NEBL	10	20779973	21174187	-	13654	protein_coding	nebulette [Source:HGNC Symbol;Acc:HGNC:16932]	-	997	1245	1130	116	87	69	4.33125	4.18892	3.92105	0.390284	0.338983	0.263268
ENSG00000284693	1619.26	1657.84	1805.4	185.06	160.832	120.068	3.44434	1.4045e-96	8.12524e-94	AL928921.2	1	9425094	9440564	-	2623	lincRNA	uncharacterized LOC100506022 [Source:NCBI gene;Acc:100506022]	-	1387	1829	1930	204	154	117	31.3658	32.0338	34.8613	3.57285	3.1235	2.32379
ENSG00000055163	2840.41	3347.41	3420.9	445.413	512.781	501.824	2.71954	3.2387e-95	1.76657e-92	CYFIP2	5	157266079	157395595	+	10498	protein_coding	cytoplasmic FMR1 interacting protein 2 [Source:HGNC Symbol;Acc:HGNC:13760]	-	2433	3693	3657	491	491	489	13.7472	16.1609	16.5045	2.14861	2.48825	2.42667
ENSG00000171747	11556.6	10536.2	10568.6	1794.35	1569.67	1288.94	2.81089	1.57153e-94	8.33389e-92	LGALS4	19	38801671	38813364	-	2645	protein_coding	galectin 4 [Source:HGNC Symbol;Acc:HGNC:6565]	-	9899	11624	11298	1978	1503	1256	221.995	201.894	202.377	34.3545	30.231	24.7385
ENSG00000070404	8893.65	9894.48	9492.83	1894.14	1731.55	1503.42	2.4628	1.14265e-90	5.74061e-88	FSTL3	19	676365	683399	+	3067	protein_coding	follistatin like 3 [Source:HGNC Symbol;Acc:HGNC:3973]	-	7618	10916	10148	2088	1658	1465	147.335	163.509	156.766	31.2751	28.7601	24.8847
ENSG00000100311	1416.12	1356	1792.3	109.766	131.589	81.0718	3.82378	5.9927e-90	2.86017e-87	PDGFB	22	39223359	39244751	-	3761	protein_coding	platelet derived growth factor subunit B [Source:HGNC Symbol;Acc:HGNC:8800]	-	1213	1496	1916	121	126	79	19.1309	18.2735	24.1366	1.47797	1.78232	1.09429
ENSG00000151224	7517.22	7793.4	7638.79	1859.67	1666.8	1853.36	2.09267	1.35955e-88	6.33051e-86	MAT1A	10	80271820	80289684	-	3690	protein_coding	methionine adenosyltransferase 1A [Source:HGNC Symbol;Acc:HGNC:6903]	-	6439	8598	8166	2050	1596	1806	103.507	107.044	104.85	25.5217	23.0105	25.4976
ENSG00000164266	1703.31	1278.05	1211.39	76.201	75.194	38.9966	4.45657	4.35726e-88	1.98058e-85	SPINK1	5	147824568	147831786	-	1480	protein_coding	serine peptidase inhibitor, Kazal type 1 [Source:HGNC Symbol;Acc:HGNC:11244]	-	1459	1410	1295	84	72	38	58.4751	43.7674	41.4565	2.60735	2.58815	1.33761
ENSG00000139269	5433.32	5872.69	6021.42	756.567	740.452	493.614	3.12127	3.63132e-85	1.57558e-82	INHBE	12	57452323	57459280	+	3015	protein_coding	inhibin subunit beta E [Source:HGNC Symbol;Acc:HGNC:24029]	-	4654	6479	6437	834	709	481	91.5623	98.722	101.153	12.7075	12.5106	8.31125
ENSG00000121552	804.374	663.499	696.902	24.4932	45.9519	22.577	4.54912	7.39968e-80	3.00569e-77	CSTA	3	122325244	122341972	+	1373	protein_coding	cystatin A [Source:HGNC Symbol;Acc:HGNC:2481]	-	689	732	745	27	44	22	29.7664	24.4925	25.7081	0.903391	1.70491	0.834758
ENSG00000133985	2097.91	2159.09	2095.38	298.454	302.865	202.166	2.98197	1.07011e-77	4.00579e-75	TTC9	14	70641787	70675360	+	5217	protein_coding	tetratricopeptide repeat domain 9 [Source:HGNC Symbol;Acc:HGNC:20267]	-	1797	2382	2240	329	290	197	20.4317	20.9756	20.3428	2.89706	2.9573	1.96723
ENSG00000159307	736.662	878.321	1529.44	19.9574	21.9316	12.3147	5.85646	1.80016e-77	6.609e-75	SCUBE1	22	43197283	43343388	-	12135	protein_coding	signal peptide, CUB domain and EGF like domain containing 1 [Source:HGNC Symbol;Acc:HGNC:13441]	-	631	969	1635	22	21	12	3.08438	3.6684	6.38355	0.0832847	0.0920658	0.051517
ENSG00000148346	1000.51	935.425	1230.1	113.394	79.3714	87.2292	3.49457	1.33728e-76	4.81698e-74	LCN2	9	128149071	128153455	+	1598	protein_coding	lipocalin 2 [Source:HGNC Symbol;Acc:HGNC:6526]	-	857	1032	1315	125	76	85	31.8113	29.6685	38.9882	3.59348	2.53021	2.77109
ENSG00000119927	3334.24	3971.93	3838.1	809.182	757.161	715.279	2.28806	3.13098e-76	1.10692e-73	GPAM	10	112149864	112215377	-	9808	protein_coding	glycerol-3-phosphate acyltransferase, mitochondrial [Source:HGNC Symbol;Acc:HGNC:24865]	-	2856	4382	4103	892	725	697	17.2725	20.5251	19.8201	4.17799	3.93257	3.70221
ENSG00000245848	2711.99	2876.98	2361.98	473.535	403.123	356.1	2.68788	2.39404e-75	8.16154e-73	CEBPA	19	33299934	33302564	-	2631	protein_coding	CCAAT enhancer binding protein alpha [Source:HGNC Symbol;Acc:HGNC:1833]	C/EBP	2323	3174	2525	522	386	347	52.3728	55.4216	45.47	9.11449	7.80522	6.87096
ENSG00000215030	1271.35	1024.25	665.097	32.6576	42.8188	28.7343	4.82995	3.11563e-75	1.04352e-72	RPL13P12	17	17383377	17384012	-	636	processed_pseudogene	ribosomal protein L13 pseudogene 12 [Source:HGNC Symbol;Acc:HGNC:35701]	-	1089	1130	711	36	41	28	101.566	81.6234	52.9659	2.60033	3.42962	2.29356
ENSG00000107551	3164.96	3225.95	3141.2	627.751	667.346	509.008	2.40133	1.81759e-74	5.88129e-72	RASSF4	10	44959407	44995891	+	9481	protein_coding	Ras association domain family member 4 [Source:HGNC Symbol;Acc:HGNC:20793]	-	2711	3559	3358	692	639	496	16.9611	17.2451	16.7807	3.35301	3.58563	2.72544
ENSG00000107731	1372.92	1192.85	1526.64	91.6226	67.8834	33.8654	4.39591	2.75741e-74	8.77361e-72	UNC5B	10	71212570	71302864	+	6841	protein_coding	unc-5 netrin receptor B [Source:HGNC Symbol;Acc:HGNC:12568]	-	1176	1316	1632	101	65	33	10.1968	8.8375	11.3028	0.678241	0.50549	0.251306
ENSG00000106853	40870.1	36828.7	37169.7	10692.6	10886.4	10045.7	1.86082	4.58341e-74	1.43446e-71	PTGR1	9	111549722	111599893	-	3760	protein_coding	prostaglandin reductase 1 [Source:HGNC Symbol;Acc:HGNC:18429]	-	35008	40631	39735	11787	10424	9789	552.277	496.435	500.691	144.012	147.491	135.631
ENSG00000143951	504.339	532.975	491.105	38.1005	40.7301	37.9703	3.71107	1.78604e-70	5.3277e-68	WDPCP	2	63121383	63827843	-	11776	protein_coding	WD repeat containing planar cell polarity effector [Source:HGNC Symbol;Acc:HGNC:28027]	-	432	588	525	42	39	37	2.17602	2.29389	2.11225	0.163845	0.176192	0.163686
ENSG00000136383	2646.61	2715.63	3575.25	479.885	458.474	502.851	2.6328	2.05796e-70	6.0444e-68	ALPK3	15	84816680	84873482	+	10940	protein_coding	alpha kinase 3 [Source:HGNC Symbol;Acc:HGNC:17574]	-	2267	2996	3822	529	439	490	12.2917	12.5811	16.5523	2.22137	2.13484	2.33339
ENSG00000106799	4428.14	4421.52	4179.54	1036.88	938.88	1130.9	2.06818	6.34827e-70	1.83629e-67	TGFBR1	9	99104038	99154192	+	6844	protein_coding	transforming growth factor beta receptor 1 [Source:HGNC Symbol;Acc:HGNC:11772]	-	3793	4878	4468	1143	899	1102	32.8738	32.7435	30.9305	7.67218	6.98825	8.38842
ENSG00000153885	485.66	435.082	495.783	13.6073	24.0203	13.3409	4.80725	4.82063e-69	1.34799e-66	KCTD15	19	33795933	33815763	+	6388	protein_coding	potassium channel tetramerization domain containing 15 [Source:HGNC Symbol;Acc:HGNC:23297]	-	416	480	530	15	23	13	3.86283	3.45199	3.93093	0.107872	0.19155	0.10602
ENSG00000065833	5552.4	5474.78	5173.91	1576.63	1507.01	1543.44	1.80772	4.87199e-69	1.34799e-66	ME1	6	83210389	83431071	-	3371	protein_coding	malic enzyme 1 [Source:HGNC Symbol;Acc:HGNC:6983]	-	4756	6040	5531	1738	1443	1504	83.6875	82.3135	77.7372	23.685	22.7733	23.2433
ENSG00000182704	11014.9	12118.8	13315	2976.37	2865.73	2510.15	2.12559	6.1511e-68	1.67758e-65	TSKU	11	76782251	76798154	+	4131	protein_coding	tsukushi, small leucine rich proteoglycan [Source:HGNC Symbol;Acc:HGNC:28850]	-	9435	13370	14234	3281	2744	2446	135.477	148.686	163.251	36.4866	35.3385	30.8468
ENSG00000158186	981.827	1113.99	933.568	156.031	132.634	112.885	2.91261	3.65925e-66	9.56969e-64	MRAS	3	138347648	138405534	+	6365	protein_coding	muscle RAS oncogene homolog [Source:HGNC Symbol;Acc:HGNC:7227]	-	841	1229	998	172	127	110	7.83746	8.87047	7.42876	1.2414	1.06151	0.900333
ENSG00000138449	17458.1	15072.9	12429.2	2559.99	2607.77	1978.56	2.65322	7.53837e-66	1.9448e-63	SLC40A1	2	189560579	189583758	-	4330	protein_coding	solute carrier family 40 member 1 [Source:HGNC Symbol;Acc:HGNC:10909]	-	14954	16629	13287	2822	2497	1928	204.855	176.43	145.386	29.94	30.6796	23.1968
ENSG00000105088	659.61	749.609	667.903	97.0655	90.8594	84.1505	2.93134	1.37638e-64	3.45744e-62	OLFM2	19	9853718	9936552	-	2500	protein_coding	olfactomedin 2 [Source:HGNC Symbol;Acc:HGNC:17189]	-	565	827	714	107	87	82	13.4056	15.197	13.5314	1.96619	1.85139	1.70877
ENSG00000167588	1126.59	1095.86	1167.43	226.789	172.319	192.93	2.51481	3.18825e-62	7.80345e-60	GPD1	12	50103819	50111319	+	3991	protein_coding	glycerol-3-phosphate dehydrogenase 1 [Source:HGNC Symbol;Acc:HGNC:4455]	-	965	1209	1248	250	165	188	14.3424	13.9167	14.8155	2.87767	2.19949	2.45406
ENSG00000106483	516.014	475.87	458.365	22.6789	16.7098	4.1049	5.03709	2.11291e-61	5.0422e-59	SFRP4	7	37905932	38025695	-	3606	protein_coding	secreted frizzled related protein 4 [Source:HGNC Symbol;Acc:HGNC:10778]	-	442	525	490	25	16	4	7.27067	6.68847	6.43805	0.318491	0.236055	0.0577887
ENSG00000155465	2087.4	2031.29	1800.72	448.134	453.252	378.677	2.20859	4.5641e-60	1.07572e-57	SLC7A7	14	22773222	22829820	-	5131	protein_coding	solute carrier family 7 member 7 [Source:HGNC Symbol;Acc:HGNC:11065]	-	1788	2241	1925	494	434	369	20.6701	20.0647	17.7751	4.4229	4.49994	3.74656
ENSG00000076706	4924.31	5874.51	5760.43	693.973	530.535	323.261	3.41829	8.04102e-60	1.82751e-57	MCAM	11	119308529	119321521	-	7422	protein_coding	melanoma cell adhesion molecule [Source:HGNC Symbol;Acc:HGNC:6934]	-	4218	6481	6158	765	508	315	33.7104	40.1157	39.31	4.73503	3.64134	2.21105
ENSG00000124299	8745.38	8144.18	7929.71	2659.78	2552.42	2420.87	1.7009	1.06501e-58	2.2845e-56	PEPD	19	33386950	33521794	-	4157	protein_coding	peptidase D [Source:HGNC Symbol;Acc:HGNC:8840]	-	7491	8985	8477	2932	2444	2359	106.89	99.2959	96.6154	32.4016	31.2781	29.5636
ENSG00000110721	2058.22	1927.96	1787.62	394.612	366.571	471.038	2.22817	1.10717e-56	2.2728e-54	CHKA	11	68052859	68121444	-	3877	protein_coding	choline kinase alpha [Source:HGNC Symbol;Acc:HGNC:1937]	-	1763	2127	1911	435	351	459	26.9733	25.2037	23.3533	5.15437	4.81649	6.16773
ENSG00000130176	412.11	458.648	431.237	39.0076	41.7744	46.1801	3.36139	3.20286e-56	6.50488e-54	CNN1	19	11538717	11550323	+	2887	protein_coding	calponin 1 [Source:HGNC Symbol;Acc:HGNC:2155]	-	353	506	461	43	40	45	7.2528	8.05187	7.56551	0.684233	0.73711	0.812034
ENSG00000121895	735.495	822.123	651.065	102.508	107.569	76.9669	2.94287	2.73136e-55	5.26711e-53	TMEM156	4	38966744	39032922	-	2562	protein_coding	transmembrane protein 156 [Source:HGNC Symbol;Acc:HGNC:26260]	-	630	907	696	113	103	75	14.5861	16.2638	12.8711	2.0262	2.13883	1.52507
ENSG00000117318	1228.16	1310.68	1108.49	137.887	169.186	84.1505	3.2206	1.26898e-54	2.37511e-52	ID3	1	23557918	23559794	-	1797	protein_coding	inhibitor of DNA binding 3, HLH protein [Source:HGNC Symbol;Acc:HGNC:5362]	bHLH	1052	1446	1185	152	162	82	34.7252	36.9669	31.2431	3.88578	4.79607	2.37725
ENSG00000211455	5323.58	4790.43	4289.92	1308.12	1308.58	1327.94	1.86827	1.39956e-54	2.59407e-52	STK38L	12	27243968	27325959	+	6921	protein_coding	serine/threonine kinase 38 like [Source:HGNC Symbol;Acc:HGNC:17848]	-	4560	5285	4586	1442	1253	1294	39.0817	35.0808	31.3942	9.57148	9.63166	9.74034
ENSG00000166920	995.836	902.794	664.161	76.201	91.9037	48.2326	3.56542	1.09205e-53	1.94845e-51	C15orf48	15	45430529	45448761	+	1405	protein_coding	chromosome 15 open reading frame 48 [Source:HGNC Symbol;Acc:HGNC:29898]	-	853	996	710	84	88	47	36.0123	32.5669	23.9423	2.74654	3.33216	1.74273
ENSG00000106976	748.337	907.326	939.18	115.209	87.7263	59.5211	3.30067	1.93734e-53	3.42461e-51	DNM1	9	128191655	128255248	+	10775	protein_coding	dynamin 1 [Source:HGNC Symbol;Acc:HGNC:2972]	-	641	1001	1004	127	84	58	3.52873	4.26786	4.41469	0.541463	0.414745	0.280427
ENSG00000176845	359.575	354.41	293.728	10.8859	13.5767	14.3672	4.70442	3.78113e-53	6.56232e-51	METRNL	17	83079691	83095119	+	2626	protein_coding	meteorin like, glial cell differentiation regulator [Source:HGNC Symbol;Acc:HGNC:27584]	-	308	391	314	12	13	14	6.95719	6.8403	5.66525	0.209927	0.263371	0.277742
ENSG00000103811	2059.38	2095.64	2067.32	467.185	496.071	353.022	2.24066	8.64011e-53	1.48602e-50	CTSH	15	78921058	78949574	-	5892	protein_coding	cathepsin H [Source:HGNC Symbol;Acc:HGNC:2535]	-	1764	2312	2210	515	475	344	17.7588	18.0268	17.7711	4.01538	4.28894	3.04162
ENSG00000106211	38541.1	36827.8	36053.7	6303.82	6203.5	9219.61	2.35853	1.34171e-52	2.28701e-50	HSPB1	7	76302544	76304295	+	1634	protein_coding	heat shock protein family B (small) member 1 [Source:HGNC Symbol;Acc:HGNC:5246]	-	33013	40630	38542	6949	5940	8984	1198.42	1142.32	1117.55	195.368	193.399	286.435
ENSG00000162409	777.523	825.748	688.483	97.9727	124.279	132.383	2.69538	1.45181e-52	2.45278e-50	PRKAA2	1	56645322	56715335	+	9354	protein_coding	protein kinase AMP-activated catalytic subunit alpha 2 [Source:HGNC Symbol;Acc:HGNC:9377]	-	666	911	736	108	119	129	4.22333	4.47419	3.7279	0.530407	0.676813	0.718457
ENSG00000119280	3133.44	2795.4	2900.8	831.861	845.932	917.446	1.76643	2.12539e-52	3.55929e-50	C1orf198	1	230837119	230869589	-	5161	protein_coding	chromosome 1 open reading frame 198 [Source:HGNC Symbol;Acc:HGNC:25900]	-	2684	3084	3101	917	810	894	30.848	27.452	28.4677	8.1624	8.34968	9.02428
ENSG00000100292	2061.72	1911.64	2050.48	346.533	348.816	485.405	2.35169	2.44276e-52	4.05519e-50	HMOX1	22	35380361	35394214	+	2405	protein_coding	heme oxygenase 1 [Source:HGNC Symbol;Acc:HGNC:5013]	-	1766	2109	2192	382	334	473	43.5565	40.286	43.1827	7.29677	7.3884	10.246
ENSG00000236882	361.91	335.375	368.563	13.6073	28.1977	16.4196	4.20789	2.01102e-51	3.2536e-49	LINC01554	5	95852232	95860133	+	2061	lincRNA	long intergenic non-protein coding RNA 1554 [Source:HGNC Symbol;Acc:HGNC:24687]	-	310	370	394	15	27	16	8.92198	8.2474	9.05738	0.334346	0.696955	0.404437
ENSG00000129151	2195.98	1888.98	1875.55	336.554	323.752	197.035	2.79603	5.43576e-51	8.57638e-49	BBOX1	11	27040725	27127809	+	2464	protein_coding	gamma-butyrobetaine hydroxylase 1 [Source:HGNC Symbol;Acc:HGNC:964]	-	1881	2084	2005	371	310	192	45.282	38.8553	38.553	6.91697	6.69329	4.05947
ENSG00000154380	5586.26	5890.82	6062.58	2075.57	2044.86	2002.17	1.51846	3.20627e-50	4.97649e-48	ENAH	1	225486835	225653142	-	15044	protein_coding	ENAH, actin regulator [Source:HGNC Symbol;Acc:HGNC:18271]	-	4785	6499	6481	2288	1958	1951	18.8667	19.8462	20.4109	6.98675	6.92418	6.7562
ENSG00000116985	409.776	402.45	427.495	43.5434	30.2865	48.2326	3.34113	3.43098e-50	5.28233e-48	BMP8B	1	39757182	39788861	-	4822	protein_coding	bone morphogenetic protein 8b [Source:HGNC Symbol;Acc:HGNC:1075]	-	351	444	457	48	29	47	4.31775	4.23008	4.49028	0.457295	0.319956	0.507784
ENSG00000134243	595.4	651.716	663.226	124.28	109.658	110.832	2.46895	1.75631e-49	2.68237e-47	SORT1	1	109309568	109397951	-	9160	protein_coding	sortilin 1 [Source:HGNC Symbol;Acc:HGNC:11186]	-	510	719	709	137	105	108	3.30257	3.60601	3.6672	0.687081	0.609836	0.614238
ENSG00000154553	565.047	485.841	459.3	39.0076	25.0647	56.4424	3.64594	3.04676e-49	4.57998e-47	PDLIM3	4	185500660	185535612	-	9117	protein_coding	PDZ and LIM domain 3 [Source:HGNC Symbol;Acc:HGNC:20767]	-	484	536	491	43	24	55	3.14899	2.70088	2.55161	0.21667	0.140048	0.314282
ENSG00000261150	742.499	818.497	1288.1	60.7793	38.6413	87.2292	3.93212	5.30894e-49	7.91819e-47	EPPK1	8	143857324	143878464	-	16002	protein_coding	epiplakin 1 [Source:HGNC Symbol;Acc:HGNC:15577]	-	636	903	1377	67	37	85	2.35755	2.59243	4.07703	0.192346	0.123012	0.276728
ENSG00000158856	1393.94	1518.25	1783.88	334.74	352.994	381.756	2.13565	7.48726e-49	1.10806e-46	DMTN	8	22048995	22082527	+	4473	protein_coding	dematin actin binding protein [Source:HGNC Symbol;Acc:HGNC:3382]	-	1194	1675	1907	369	338	372	15.8337	17.2032	20.1993	3.78975	4.0201	4.33264
ENSG00000143632	457.641	543.852	483.622	4.53577	0	5.13113	7.23398	8.8373e-49	1.28788e-46	ACTA1	1	229431245	229434098	-	1495	protein_coding	actin, alpha 1, skeletal muscle [Source:HGNC Symbol;Acc:HGNC:129]	-	392	600	517	5	0	5	15.5533	18.4375	16.3845	0.153642	0	0.174236
ENSG00000129682	480.99	374.351	341.435	32.6576	37.597	34.8917	3.50907	4.63331e-47	6.22919e-45	FGF13	X	138614731	139222777	-	20681	protein_coding	fibroblast growth factor 13 [Source:HGNC Symbol;Acc:HGNC:3670]	-	412	413	365	36	36	34	1.18169	0.917427	0.836191	0.0799675	0.0926083	0.0856478
ENSG00000127948	9881.31	9742.2	9779.08	3406.36	3220.81	2762.6	1.64661	1.53183e-46	2.00302e-44	POR	7	75899200	75986855	+	6112	protein_coding	cytochrome p450 oxidoreductase [Source:HGNC Symbol;Acc:HGNC:9208]	-	8464	10748	10454	3755	3084	2692	82.1429	80.7862	81.037	28.2234	26.8442	22.9457
ENSG00000105281	316.379	293.68	280.632	20.8646	19.8428	23.6032	3.79158	4.20655e-46	5.46307e-44	SLC1A5	19	46774883	46788594	-	3332	protein_coding	solute carrier family 1 member 5 [Source:HGNC Symbol;Acc:HGNC:10943]	-	271	324	300	23	19	23	4.82439	4.46718	4.2658	0.317107	0.303366	0.35961
ENSG00000197461	495	453.21	530.394	76.201	83.5488	75.9407	2.65006	1.17149e-45	1.491e-43	PDGFA	7	497258	520296	-	4151	protein_coding	platelet derived growth factor subunit A [Source:HGNC Symbol;Acc:HGNC:8799]	-	424	500	567	84	80	74	6.05886	5.53363	6.47164	0.929628	1.02531	0.928726
ENSG00000101405	463.478	492.186	413.464	29.9361	36.5526	59.5211	3.44863	2.65059e-45	3.3291e-43	OXT	20	3071620	3072517	+	513	protein_coding	oxytocin/neurophysin I prepropeptide [Source:HGNC Symbol;Acc:HGNC:8528]	-	397	543	442	33	35	58	45.904	48.6268	40.8215	2.95515	3.62969	5.89005
ENSG00000101213	553.372	537.507	485.493	80.7367	97.1255	87.2292	2.57383	2.81392e-45	3.51115e-43	PTK6	20	63528001	63537370	-	2947	protein_coding	protein tyrosine kinase 6 [Source:HGNC Symbol;Acc:HGNC:9617]	-	474	593	519	89	93	85	9.5406	9.24416	8.34395	1.38737	1.67889	1.50261
ENSG00000106366	60011.7	67346.1	66294.5	23068	21633.9	24351.3	1.4877	5.46758e-45	6.73429e-43	SERPINE1	7	101127089	101139266	+	3190	protein_coding	serpin family E member 1 [Source:HGNC Symbol;Acc:HGNC:8583]	-	51404	74299	70870	25429	20715	23729	955.837	1070	1052.58	366.202	345.472	387.523
ENSG00000103257	2393.28	2570.61	2712.77	721.188	647.503	807.639	1.81876	9.498e-45	1.16235e-42	SLC7A5	16	87830023	87869488	-	4745	protein_coding	solute carrier family 7 member 5 [Source:HGNC Symbol;Acc:HGNC:11063]	-	2050	2836	2900	795	620	787	25.6269	27.4576	28.9565	7.69686	6.95143	8.64067
ENSG00000074410	5566.41	5085.02	5411.51	1924.98	1752.44	1937.51	1.51614	1.07169e-44	1.30316e-42	CA12	15	63321378	63382161	-	7313	protein_coding	carbonic anhydrase 12 [Source:HGNC Symbol;Acc:HGNC:1371]	-	4768	5610	5785	2122	1678	1888	38.6739	35.242	37.4793	13.3301	12.2072	13.4498
ENSG00000101335	3846.75	4014.53	5379.71	686.716	649.592	972.862	2.51996	1.11381e-44	1.34581e-42	MYL9	20	36541484	36551447	+	2821	protein_coding	myosin light chain 9 [Source:HGNC Symbol;Acc:HGNC:15754]	-	3295	4429	5751	757	622	948	69.2835	72.1266	96.5883	12.3275	11.7302	17.5071
ENSG00000171223	2510.02	2876.07	2247.86	632.287	707.032	568.529	2.00071	1.19753e-44	1.43787e-42	JUNB	19	12791496	12793315	+	1820	protein_coding	JunB proto-oncogene, AP-1 transcription factor subunit [Source:HGNC Symbol;Acc:HGNC:6205]	TF_bZIP	2150	3173	2403	697	677	554	70.072	80.0925	62.5557	17.5932	19.7896	15.858
ENSG00000184227	1219.99	1034.23	982.211	143.33	158.743	225.77	2.61765	1.58426e-44	1.89032e-42	ACOT1	14	73537114	73543794	+	1713	protein_coding	acyl-CoA thioesterase 1 [Source:HGNC Symbol;Acc:HGNC:33128]	-	1045	1141	1050	158	152	220	36.1857	30.6	29.0413	4.23723	4.72069	6.69074
ENSG00000143061	1867.92	1973.28	2007.45	515.264	495.027	364.31	2.08843	1.2443e-43	1.46635e-41	IGSF3	1	116574399	116667755	-	7400	protein_coding	immunoglobulin superfamily member 3 [Source:HGNC Symbol;Acc:HGNC:5950]	-	1600	2177	2146	568	474	355	12.8253	13.5151	13.7399	3.52614	3.40773	2.49922
ENSG00000139547	680.624	639.026	580.907	107.951	101.303	64.6522	2.79107	5.07371e-43	5.87044e-41	RDH16	12	56951431	56959374	-	3464	protein_coding	retinol dehydrogenase 16 [Source:HGNC Symbol;Acc:HGNC:29674]	-	583	705	621	119	97	63	9.98317	9.34984	8.49372	1.57816	1.48975	0.947483
ENSG00000174327	1954.31	1927.96	2610.81	539.757	457.43	483.352	2.13237	8.91551e-43	1.02534e-40	SLC16A13	17	7036075	7040121	+	2087	protein_coding	solute carrier family 16 member 13 [Source:HGNC Symbol;Acc:HGNC:31037]	-	1674	2127	2791	595	438	471	47.5785	46.8207	63.3609	13.0972	11.1653	11.7573
ENSG00000132688	316.379	346.252	492.041	32.6576	17.7541	26.6819	3.89655	9.93978e-43	1.12953e-40	NES	1	156668763	156677397	-	5558	protein_coding	nestin [Source:HGNC Symbol;Acc:HGNC:7756]	-	271	382	526	36	17	26	2.8922	3.15746	4.48385	0.297554	0.162723	0.243704
ENSG00000154065	434.292	388.854	336.758	40.8219	41.7744	21.5507	3.47218	7.49751e-42	8.3218e-40	ANKRD29	18	23598926	23662885	-	6391	protein_coding	ankyrin repeat domain 29 [Source:HGNC Symbol;Acc:HGNC:27110]	-	372	429	360	45	40	21	3.45264	3.08377	2.66881	0.323464	0.332974	0.171182
ENSG00000164406	2613.92	2537.07	2127.19	327.483	352.994	153.934	3.12395	1.1623e-41	1.28263e-39	LEAP2	5	132872322	132875046	+	2405	protein_coding	liver enriched antimicrobial peptide 2 [Source:HGNC Symbol;Acc:HGNC:29571]	-	2239	2799	2274	361	338	150	55.2226	53.4664	44.7981	6.89564	7.47688	3.24926
ENSG00000170537	678.289	659.874	647.324	161.473	150.388	129.304	2.1681	8.08075e-41	8.61841e-39	TMC7	16	18983934	19063942	+	5638	protein_coding	transmembrane channel like 7 [Source:HGNC Symbol;Acc:HGNC:23000]	-	581	728	692	178	144	126	6.11264	5.93198	5.81521	1.45037	1.3588	1.16427
ENSG00000114982	2953.65	2963.09	2910.15	1069.54	1139.4	1033.41	1.44497	2.33813e-40	2.4526e-38	KANSL3	2	96593170	96642787	-	9015	protein_coding	KAT8 regulatory NSL complex subunit 3 [Source:HGNC Symbol;Acc:HGNC:25473]	-	2530	3269	3111	1179	1091	1007	16.6469	16.6587	16.35	6.00801	6.4384	5.81932
ENSG00000158571	323.384	306.37	355.467	33.5647	44.9075	31.813	3.16288	2.69319e-40	2.8096e-38	PFKFB1	X	54932961	54998534	-	2058	protein_coding	6-phosphofructo-2-kinase/fructose-2,6-biphosphatase 1 [Source:HGNC Symbol;Acc:HGNC:8872]	-	277	338	380	37	43	31	7.98384	7.54509	8.74828	0.825922	1.11158	0.784739
ENSG00000111912	3191.81	2962.18	2854.96	843.654	865.775	620.866	1.95037	3.09977e-40	3.21618e-38	NCOA7	6	125781161	125932030	+	7820	protein_coding	nuclear receptor coactivator 7 [Source:HGNC Symbol;Acc:HGNC:21081]	-	2734	3268	3052	930	829	605	20.7381	19.1985	18.4911	5.46335	5.63984	4.03048
ENSG00000122786	20918.4	19915.9	23411.2	8182.53	7835.84	7507.87	1.4493	3.26487e-40	3.36917e-38	CALD1	7	134744252	134970728	+	9843	protein_coding	caldesmon 1 [Source:HGNC Symbol;Acc:HGNC:1441]	-	17918	21972	25027	9020	7503	7316	107.979	102.55	120.466	42.098	40.5533	38.7217
ENSG00000156675	1946.14	1682.32	1829.72	564.25	602.596	605.473	1.62272	3.28988e-39	3.28833e-37	RAB11FIP1	8	37858618	37899467	-	9602	protein_coding	RAB11 family interacting protein 1 [Source:HGNC Symbol;Acc:HGNC:30265]	-	1667	1856	1956	622	577	590	10.298	8.87993	9.65142	2.97585	3.19693	3.2011
ENSG00000243910	668.95	639.026	664.161	69.8509	82.5045	27.7081	3.45128	6.41935e-39	6.31711e-37	TUBA4B	2	219253243	219272188	+	1678	protein_coding	tubulin alpha 4b [Source:HGNC Symbol;Acc:HGNC:18637]	-	573	705	710	77	79	27	20.2554	19.3015	20.0471	2.10805	2.50469	0.838263
ENSG00000284652	484.492	507.595	594.004	65.3151	96.0812	53.3637	2.88793	1.32384e-38	1.28291e-36	BX323043.1	1	9421098	9422862	-	1765	lincRNA	novel transcript	-	415	560	635	72	92	52	13.947	14.5759	17.0456	1.874	2.77308	1.53485
ENSG00000178297	301.203	252.891	333.016	31.7504	20.8872	26.6819	3.47554	1.46408e-38	1.39754e-36	TMPRSS9	19	2360238	2426239	+	4328	protein_coding	transmembrane serine protease 9 [Source:HGNC Symbol;Acc:HGNC:30079]	-	258	279	356	35	20	26	3.53598	2.96149	3.89715	0.371504	0.245845	0.312964
ENSG00000243137	595.4	556.542	609.906	135.166	145.166	132.383	2.09413	4.4129e-38	4.12974e-36	PSG4	19	43192702	43207299	-	6274	protein_coding	pregnancy specific beta-1-glycoprotein 4 [Source:HGNC Symbol;Acc:HGNC:9521]	-	510	614	652	149	139	129	4.82174	4.4959	4.92365	1.091	1.17866	1.07116
ENSG00000162772	2757.52	2550.67	2311.47	810.996	731.052	870.239	1.65887	8.86533e-38	8.21592e-36	ATF3	1	212565334	212620777	+	4040	protein_coding	activating transcription factor 3 [Source:HGNC Symbol;Acc:HGNC:785]	TF_bZIP	2362	2814	2471	894	700	848	34.6798	31.999	28.9785	10.1657	9.21798	10.9351
ENSG00000149418	1606.41	1594.39	1650.11	485.328	535.757	408.438	1.76275	1.59078e-37	1.46713e-35	ST14	11	130159562	130210376	+	4350	protein_coding	suppression of tumorigenicity 14 [Source:HGNC Symbol;Acc:HGNC:11344]	-	1376	1759	1764	535	513	398	18.7632	18.5767	19.2129	5.64998	6.27404	4.76653
ENSG00000171612	1752.34	1382.29	1511.67	381.912	417.744	465.906	1.87637	2.68591e-37	2.45343e-35	SLC25A33	1	9539482	9585179	+	3854	protein_coding	solute carrier family 25 member 33 [Source:HGNC Symbol;Acc:HGNC:29681]	-	1501	1525	1616	421	400	454	23.1018	18.1782	19.8662	5.01826	5.52163	6.13695
ENSG00000197635	3260.69	2979.4	3139.33	1121.24	990.054	867.161	1.65418	3.02524e-37	2.73719e-35	DPP4	2	161992241	162074542	-	5009	protein_coding	dipeptidyl peptidase 4 [Source:HGNC Symbol;Acc:HGNC:3009]	-	2793	3287	3356	1236	948	845	33.0748	30.1468	31.7435	11.3357	10.0688	8.78849
ENSG00000155096	9581.28	8942.74	7770.69	2755.94	2786.35	3203.88	1.58803	3.06613e-37	2.76111e-35	AZIN1	8	102826357	102893864	-	6426	protein_coding	antizyme inhibitor 1 [Source:HGNC Symbol;Acc:HGNC:16432]	-	8207	9866	8307	3038	2668	3122	75.7568	70.5332	61.2474	21.7185	22.0884	25.3105
ENSG00000130821	527.688	635.4	589.326	98.8798	131.589	123.147	2.31331	6.22374e-37	5.50081e-35	SLC6A8	X	153688099	153696593	+	5498	protein_coding	solute carrier family 6 member 8 [Source:HGNC Symbol;Acc:HGNC:11055]	-	452	701	630	109	126	120	4.87654	5.85742	5.429	0.910761	1.21923	1.13706
ENSG00000092607	651.438	745.984	814.767	185.06	172.319	149.829	2.12441	1.23652e-36	1.07792e-34	TBX15	1	118883046	118989556	-	4349	protein_coding	T-box 15 [Source:HGNC Symbol;Acc:HGNC:11594]	T-box	558	823	871	204	165	146	7.61066	8.69368	9.48884	2.15488	2.01843	1.74893
ENSG00000154783	416.78	367.1	444.333	67.1294	72.0609	76.9669	2.50766	2.15709e-36	1.855e-34	FGD5	3	14810853	14934565	+	8093	protein_coding	FYVE, RhoGEF and PH domain containing 5 [Source:HGNC Symbol;Acc:HGNC:19117]	-	357	405	475	74	69	75	2.61659	2.299	2.78079	0.420054	0.453585	0.482792
ENSG00000115361	1044.87	975.308	1072.95	319.318	324.796	278.107	1.74533	7.42753e-36	6.19209e-34	ACADL	2	210187939	210225491	-	4383	protein_coding	acyl-CoA dehydrogenase long chain [Source:HGNC Symbol;Acc:HGNC:88]	-	895	1076	1147	352	311	271	12.1124	11.278	12.3987	3.68938	3.77492	3.22112
ENSG00000104361	1046.04	1058.7	941.051	324.761	286.155	291.448	1.75374	8.00831e-36	6.64725e-34	NIPAL2	8	98189833	98294393	-	5599	protein_coding	NIPA like domain containing 2 [Source:HGNC Symbol;Acc:HGNC:25854]	-	896	1168	1006	358	274	284	9.49238	9.58353	8.51279	2.93735	2.60351	2.64251
ENSG00000104081	265.012	212.102	220.764	8.16439	15.6654	17.4458	4.09462	9.18146e-36	7.55531e-34	BMF	15	40087890	40108892	-	5447	protein_coding	Bcl2 modifying factor [Source:HGNC Symbol;Acc:HGNC:24132]	-	227	234	236	9	15	17	2.47199	1.97357	2.05276	0.0759045	0.146505	0.162592
ENSG00000151365	384.092	270.113	252.568	28.1218	20.8872	30.7868	3.50121	4.00904e-35	3.14965e-33	THRSP	11	78063861	78068351	+	1174	protein_coding	thyroid hormone responsive [Source:HGNC Symbol;Acc:HGNC:11800]	-	329	298	270	31	20	30	16.6229	11.6611	10.8963	1.21304	0.906318	1.33126
ENSG00000169026	374.752	348.065	337.693	67.1294	54.3067	50.2851	2.62128	9.99169e-35	7.72273e-33	SLC49A3	4	681829	689441	-	2644	protein_coding	solute carrier family 49 member 3 [Source:HGNC Symbol;Acc:HGNC:26177]	-	321	384	361	74	52	49	7.20147	6.67211	6.46889	1.28574	1.04631	0.96548
ENSG00000169136	4340.59	4245.67	4434.91	1527.65	1520.59	1802.05	1.42487	1.46331e-34	1.12645e-32	ATF5	19	49928702	49933935	+	2954	protein_coding	activating transcription factor 5 [Source:HGNC Symbol;Acc:HGNC:790]	TF_bZIP	3718	4684	4741	1684	1456	1756	74.658	72.845	76.0403	26.1887	26.2222	30.9687
ENSG00000160868	354.905	381.603	362.015	58.965	63.706	73.8882	2.48539	1.782e-34	1.35539e-32	CYP3A4	7	99756960	99784265	-	3141	protein_coding	cytochrome P450 family 3 subfamily A member 4 [Source:HGNC Symbol;Acc:HGNC:2637]	-	304	421	387	65	61	72	5.74094	6.15754	5.83751	0.950666	1.03319	1.19419
ENSG00000188112	203.137	250.172	399.432	15.4216	11.488	16.4196	4.29732	1.85648e-34	1.40643e-32	C6orf132	6	42101118	42142619	-	6852	protein_coding	chromosome 6 open reading frame 132 [Source:HGNC Symbol;Acc:HGNC:21288]	-	174	276	427	17	11	16	1.50629	1.85048	2.95253	0.113976	0.0854072	0.12165
ENSG00000156413	254.504	294.586	297.47	35.379	28.1977	16.4196	3.39503	2.24435e-34	1.69355e-32	FUT6	19	5830610	5839731	-	4349	protein_coding	fucosyltransferase 6 [Source:HGNC Symbol;Acc:HGNC:4017]	-	218	325	318	39	27	16	2.97334	3.4331	3.46435	0.411963	0.330288	0.191663
ENSG00000135924	7311.75	7574.04	6202.89	2072.85	1908.05	2516.3	1.69859	2.63176e-34	1.97807e-32	DNAJB2	2	219279267	219286900	+	5886	protein_coding	DnaJ heat shock protein family (Hsp40) member B2 [Source:HGNC Symbol;Acc:HGNC:5228]	-	6263	8356	6631	2285	1827	2452	63.1161	65.2186	53.3756	17.834	16.5134	21.7025
ENSG00000129824	4302.06	3893.98	3912	0	0	0	14.4348	3.61402e-34	2.67423e-32	RPS4Y1	Y	2841486	2932000	+	2275	protein_coding	ribosomal protein S4 Y-linked 1 [Source:HGNC Symbol;Acc:HGNC:10425]	-	3685	4296	4182	0	0	0	96.0802	86.7513	87.0937	0	0	0
ENSG00000141576	314.044	314.528	351.725	48.9863	54.3067	57.4686	2.61109	5.82845e-34	4.26326e-32	RNF157	17	76142453	76240373	-	7805	protein_coding	ring finger protein 157 [Source:HGNC Symbol;Acc:HGNC:29402]	-	269	347	376	54	52	56	2.04436	2.04244	2.28244	0.317836	0.354445	0.373787
ENSG00000007933	1570.22	1450.27	1416.25	484.42	453.252	362.258	1.76982	6.81209e-34	4.94485e-32	FMO3	1	171090877	171117819	+	3463	protein_coding	flavin containing monooxygenase 3 [Source:HGNC Symbol;Acc:HGNC:3771]	-	1345	1600	1514	534	434	353	23.0381	21.2256	20.7137	7.08388	6.66739	5.31044
ENSG00000133433	200.802	208.477	224.505	3.62862	14.621	11.2885	4.45331	1.65601e-33	1.18526e-31	GSTT2B	22	23957414	23961186	-	1099	protein_coding	glutathione S-transferase theta 2B (gene/pseudogene) [Source:HGNC Symbol;Acc:HGNC:33437]	-	172	230	240	4	14	11	9.28343	9.61442	10.3466	0.167203	0.677718	0.521439
ENSG00000057704	329.221	313.621	301.211	54.4293	42.8188	52.3375	2.65425	1.65766e-33	1.18526e-31	TMCC3	12	94567124	94650562	-	6515	protein_coding	transmembrane and coiled-coil domain family 3 [Source:HGNC Symbol;Acc:HGNC:29199]	-	282	346	322	60	41	51	2.56751	2.4398	2.34167	0.423077	0.334802	0.407816
ENSG00000107521	4285.72	3877.66	3968.13	1371.62	1363.93	1639.91	1.47126	2.11494e-33	1.50658e-31	HPS1	10	98416198	98446947	-	5301	protein_coding	HPS1, biogenesis of lysosomal organelles complex 3 subunit 1 [Source:HGNC Symbol;Acc:HGNC:5163]	-	3671	4278	4242	1512	1306	1598	41.0775	37.0746	37.9138	13.1032	13.107	15.7046
ENSG00000066813	1936.8	2468.18	2398.46	417.291	362.393	177.537	2.82829	2.48952e-33	1.7608e-31	ACSM2B	16	20536226	20576427	-	8158	protein_coding	acyl-CoA synthetase medium chain family member 2B [Source:HGNC Symbol;Acc:HGNC:30931]	-	1659	2723	2564	460	347	173	12.0626	15.3341	14.8908	2.59034	2.2629	1.10477
ENSG00000136603	1300.54	1259.92	1448.99	369.212	311.219	222.691	2.14876	4.10167e-33	2.87886e-31	SKIL	3	170357678	170396835	+	7782	protein_coding	SKI like proto-oncogene [Source:HGNC Symbol;Acc:HGNC:10897]	-	1114	1390	1549	407	298	217	8.49125	8.20572	9.43071	2.40262	2.03725	1.4527
ENSG00000168118	2646.61	2395.67	2236.63	770.174	794.758	918.472	1.5514	8.56634e-33	5.88273e-31	RAB4A	1	229271062	229305894	+	3310	protein_coding	RAB4A, member RAS oncogene family [Source:HGNC Symbol;Acc:HGNC:9781]	-	2267	2643	2391	849	761	895	40.6257	36.6828	34.2244	11.7832	12.2314	14.0865
ENSG00000151136	1180.29	1228.2	1188.01	439.063	425.055	435.12	1.46891	1.34284e-32	9.15579e-31	BTBD11	12	107318413	107659642	+	7924	protein_coding	BTB domain containing 11 [Source:HGNC Symbol;Acc:HGNC:23844]	-	1011	1355	1270	484	407	424	7.56806	7.85576	7.59353	2.80597	2.73255	2.7876
ENSG00000096060	7087.6	6693	7441.41	2972.75	2742.49	3057.13	1.27445	1.71824e-32	1.16322e-30	FKBP5	6	35573585	35728583	-	10628	protein_coding	FK506 binding protein 5 [Source:HGNC Symbol;Acc:HGNC:3721]	-	6071	7384	7955	3277	2626	2979	33.8834	31.9178	35.4628	14.1647	13.145	14.6025
ENSG00000135480	22040.3	28996.4	24897.6	7295.34	7495.37	5041.85	1.93688	2.53486e-32	1.69206e-30	KRT7	12	52232520	52252186	+	4093	protein_coding	keratin 7 [Source:HGNC Symbol;Acc:HGNC:6445]	-	18879	31990	26616	8042	7177	4913	273.599	359.059	308.095	90.262	93.2868	62.5336
ENSG00000079308	5648.13	6184.5	8342.24	1795.26	1915.36	2052.45	1.80791	5.55346e-32	3.66855e-30	TNS1	2	217799588	218033982	-	16281	protein_coding	tensin 1 [Source:HGNC Symbol;Acc:HGNC:11973]	-	4838	6823	8918	1979	1834	2000	17.6264	19.2525	25.952	5.58402	5.9929	6.39967
ENSG00000124762	27497	27285.1	25350.4	12130.5	11298.9	12145.4	1.1715	5.85722e-32	3.85587e-30	CDKN1A	6	36676460	36687339	+	3050	protein_coding	cyclin dependent kinase inhibitor 1A [Source:HGNC Symbol;Acc:HGNC:1784]	-	23553	30102	27100	13372	10819	11835	458.062	453.407	420.972	201.409	188.715	202.152
ENSG00000258289	1298.21	1112.18	1064.53	368.305	339.417	379.703	1.67492	7.31666e-32	4.78364e-30	CHURC1	14	64914361	64944591	+	5404	protein_coding	churchill domain containing 1 [Source:HGNC Symbol;Acc:HGNC:20099]	-	1112	1227	1138	406	325	370	12.2058	10.4309	9.97726	3.45138	3.19954	3.56693
ENSG00000138796	3164.96	2573.33	2640.74	1010.57	984.832	1015.96	1.4758	8.45473e-32	5.49011e-30	HADH	4	107989714	108035175	+	12086	protein_coding	hydroxyacyl-CoA dehydrogenase [Source:HGNC Symbol;Acc:HGNC:4799]	-	2711	2839	2823	1114	943	990	13.3053	10.7914	11.0666	4.23433	4.15096	4.26738
ENSG00000171766	25207.6	24568.5	22312.1	7952.12	7937.14	5476.97	1.75437	2.72987e-31	1.76665e-29	GATM	15	45361124	45402327	-	6644	protein_coding	glycine amidinotransferase [Source:HGNC Symbol;Acc:HGNC:4175]	-	21592	27105	23852	8766	7600	5337	192.771	187.419	170.09	60.6114	60.8559	41.8481
ENSG00000214530	9229.87	9132.18	7811.85	3455.35	2983.74	2669.21	1.52261	9.93738e-31	6.40927e-29	STARD10	11	72754729	72793681	-	3710	protein_coding	StAR related lipid transfer domain containing 10 [Source:HGNC Symbol;Acc:HGNC:10666]	-	7906	10075	8351	3809	2857	2601	126.404	124.757	106.647	47.165	40.969	36.5237
ENSG00000176092	715.648	799.462	746.48	233.139	241.247	239.111	1.66531	1.00615e-30	6.46745e-29	CRYBG2	1	26321698	26360080	-	6895	protein_coding	crystallin beta-gamma domain containing 2 [Source:HGNC Symbol;Acc:HGNC:17295]	-	613	882	798	257	231	233	5.27356	5.87662	5.48344	1.71231	1.78236	1.76048
ENSG00000285554	204.304	196.693	181.475	7.25724	2.08872	14.3672	4.61708	1.08009e-30	6.91949e-29	AC242988.2	1	150173049	150181429	+	1155	lincRNA		-	175	217	194	8	2	14	8.98739	8.63119	7.958	0.318193	0.0921228	0.631473
ENSG00000163029	884.928	867.444	967.244	312.968	290.332	300.684	1.58864	1.57104e-30	1.0031e-28	SMC6	2	17663812	17800242	-	9824	protein_coding	structural maintenance of chromosomes 6 [Source:HGNC Symbol;Acc:HGNC:20466]	-	758	957	1034	345	278	293	4.57676	4.47524	4.98674	1.61329	1.50548	1.55377
ENSG00000091436	6205.01	6053.98	5955.94	2733.26	2844.84	2810.83	1.11858	4.81278e-30	3.03237e-28	MAP3K20	2	173075435	173268010	+	13799	protein_coding	mitogen-activated protein kinase kinase kinase 20 [Source:HGNC Symbol;Acc:HGNC:17797]	-	5315	6679	6367	3013	2724	2739	22.8472	22.236	21.8611	10.0308	10.5022	10.3408
ENSG00000170271	2195.98	2406.54	2623.91	883.568	824	667.047	1.60534	2.43815e-29	1.49188e-27	FAXDC2	5	154818491	154859252	-	7222	protein_coding	fatty acid hydroxylase domain containing 2 [Source:HGNC Symbol;Acc:HGNC:1334]	-	1881	2655	2805	974	789	650	15.4493	16.8889	18.4018	6.19561	5.81217	4.68883
ENSG00000141485	1520.02	1580.8	1267.52	396.426	442.809	286.317	1.95613	4.38786e-29	2.66779e-27	SLC13A5	17	6684713	6713567	-	9020	protein_coding	solute carrier family 13 member 5 [Source:HGNC Symbol;Acc:HGNC:23089]	-	1302	1744	1355	437	424	279	8.56214	8.88246	7.11733	2.22565	2.5008	1.61141
ENSG00000168575	5685.49	5088.64	5417.13	1940.4	1947.73	2362.37	1.3732	5.86686e-29	3.54444e-27	SLC20A2	8	42416475	42541926	-	6641	protein_coding	solute carrier family 20 member 2 [Source:HGNC Symbol;Acc:HGNC:10947]	-	4870	5614	5791	2139	1865	2302	43.4984	38.8358	41.3147	14.7965	14.9405	18.0585
ENSG00000171227	3884.11	3549.54	3537.83	1113.08	1159.24	726.568	1.87091	7.02025e-29	4.22787e-27	TMEM37	2	119429901	119438520	+	2292	protein_coding	transmembrane protein 37 [Source:HGNC Symbol;Acc:HGNC:18216]	-	3327	3916	3782	1227	1110	708	86.1025	78.4912	78.1792	24.5931	25.7648	16.0926
ENSG00000168994	6624.12	6733.79	6454.53	3189.56	3027.6	2951.42	1.11152	1.27716e-28	7.57213e-27	PXDC1	6	3722614	3752026	-	2474	protein_coding	PX domain containing 1 [Source:HGNC Symbol;Acc:HGNC:21361]	-	5674	7429	6900	3516	2899	2876	136.04	137.951	132.14	65.2878	62.3401	60.5617
ENSG00000213694	371.25	439.614	450.881	91.6226	84.5932	55.4162	2.44337	1.31728e-28	7.78581e-27	S1PR3	9	88990863	89005010	+	13578	protein_coding	sphingosine-1-phosphate receptor 3 [Source:HGNC Symbol;Acc:HGNC:3167]	-	318	485	482	101	81	54	1.38921	1.64096	1.68188	0.341718	0.317372	0.207189
ENSG00000128274	344.398	305.463	309.63	68.9437	49.0849	59.5211	2.42852	1.47905e-28	8.715e-27	A4GALT	22	42692112	42721298	-	3407	protein_coding	alpha 1,4-galactosyltransferase (P blood group) [Source:HGNC Symbol;Acc:HGNC:18149]	-	295	337	331	76	47	58	5.13603	4.54413	4.60299	1.02476	0.733913	0.886879
ENSG00000181019	2906.95	2557.92	2357.31	718.466	712.254	968.757	1.7049	2.06936e-28	1.21557e-26	NQO1	16	69706996	69726951	-	3254	protein_coding	NAD(P)H quinone dehydrogenase 1 [Source:HGNC Symbol;Acc:HGNC:2874]	-	2490	2822	2520	792	682	944	45.3899	39.8412	36.6916	11.1812	11.1503	15.1134
ENSG00000125618	724.987	675.283	776.414	244.932	225.582	218.586	1.65829	3.1189e-28	1.82089e-26	PAX8	2	113215997	113278950	-	7400	protein_coding	paired box 8 [Source:HGNC Symbol;Acc:HGNC:8622]	PAX	621	745	830	270	216	213	4.9778	4.62506	5.31411	1.67616	1.55289	1.49953
ENSG00000073350	1475.66	1520.97	1561.25	638.637	566.043	599.316	1.33676	3.85431e-28	2.24337e-26	LLGL2	17	75525080	75575208	+	7909	protein_coding	LLGL2, scribble cell polarity complex component [Source:HGNC Symbol;Acc:HGNC:6629]	-	1264	1678	1669	704	542	584	9.47989	9.74683	9.99814	4.08916	3.64583	3.8468
ENSG00000143627	461.143	549.29	588.391	136.073	135.767	102.623	2.09413	3.97033e-28	2.2969e-26	PKLR	1	155289293	155301438	-	3168	protein_coding	pyruvate kinase L/R [Source:HGNC Symbol;Acc:HGNC:9020]	-	395	606	629	150	130	100	7.39588	8.78781	9.40697	2.17515	2.18312	1.64446
ENSG00000105928	707.476	627.243	676.322	196.853	205.739	223.717	1.68313	4.05336e-28	2.33784e-26	GSDME	7	24698351	24758113	-	8843	protein_coding	gasdermin E [Source:HGNC Symbol;Acc:HGNC:2810]	-	606	692	723	217	197	218	4.06491	3.59501	3.87367	1.12731	1.18518	1.2843
ENSG00000153823	1238.67	1215.51	1060.79	398.241	434.454	360.205	1.55879	4.12828e-28	2.37389e-26	PID1	2	228850526	229271285	-	3364	protein_coding	phosphotyrosine interaction domain containing 1 [Source:HGNC Symbol;Acc:HGNC:26084]	-	1061	1341	1134	439	416	351	18.7084	18.3133	15.9713	5.99503	6.57895	5.43575
ENSG00000113389	419.115	487.654	364.821	86.1797	72.0609	45.1539	2.63984	5.84256e-28	3.34956e-26	NPR3	5	32689070	32791724	+	9866	protein_coding	natriuretic peptide receptor 3 [Source:HGNC Symbol;Acc:HGNC:7945]	-	359	538	390	95	69	44	2.1584	2.50515	1.87287	0.442349	0.372072	0.232338
ENSG00000161533	6362.61	6200.82	6564.91	2797.66	2594.19	2198.18	1.33332	6.84521e-28	3.90095e-26	ACOX1	17	75941507	75979363	-	8472	protein_coding	acyl-CoA oxidase 1 [Source:HGNC Symbol;Acc:HGNC:119]	-	5450	6841	7018	3084	2484	2142	38.1582	37.096	39.2475	16.7229	15.5986	13.1717
ENSG00000140505	1306.38	1760.27	2764.22	249.467	255.868	395.097	2.69607	6.87115e-28	3.90408e-26	CYP1A2	15	74748844	74756202	+	2728	protein_coding	cytochrome P450 family 1 subfamily A member 2 [Source:HGNC Symbol;Acc:HGNC:2596]	-	1119	1942	2955	275	245	385	24.3312	32.7038	51.3213	4.63096	4.77794	7.35233
ENSG00000158457	638.596	559.261	596.81	137.887	154.565	187.799	1.90314	1.07147e-27	6.0519e-26	TSPAN33	7	129144892	129169697	+	2750	protein_coding	tetraspanin 33 [Source:HGNC Symbol;Acc:HGNC:28743]	-	547	617	638	152	148	183	11.7986	10.3073	10.9919	2.53918	2.86318	3.46679
ENSG00000183049	511.344	426.924	491.105	97.9727	122.19	127.252	2.0426	1.11274e-27	6.26648e-26	CAMK1D	10	12349482	12835545	+	8762	protein_coding	calcium/calmodulin dependent protein kinase ID [Source:HGNC Symbol;Acc:HGNC:19341]	-	438	471	525	108	117	124	2.96516	2.46951	2.83884	0.566243	0.710398	0.737271
ENSG00000048707	3140.44	3225.04	3427.45	1359.82	1500.75	1357.7	1.21542	1.12345e-27	6.3082e-26	VPS13D	1	12230030	12512047	+	20768	protein_coding	vacuolar protein sorting 13 homolog D [Source:HGNC Symbol;Acc:HGNC:23595]	-	2690	3558	3664	1499	1437	1323	7.68308	7.87054	8.35882	3.31581	3.68113	3.31874
ENSG00000167315	12355.1	12075.3	13118.6	5072.81	5013.97	3845.27	1.4303	1.18034e-27	6.6082e-26	ACAA2	18	49782167	49813960	-	5072	protein_coding	acetyl-CoA acyltransferase 2 [Source:HGNC Symbol;Acc:HGNC:83]	-	10583	13322	14024	5592	4801	3747	123.768	120.666	131.002	50.649	50.3583	38.4869
ENSG00000140564	8731.37	9856.41	11428.3	3753.81	3597.82	4053.59	1.39616	1.224e-27	6.83256e-26	FURIN	15	90868592	90883458	+	4728	protein_coding	furin, paired basic amino acid cleaving enzyme [Source:HGNC Symbol;Acc:HGNC:8568]	-	7479	10874	12217	4138	3445	3950	93.8304	105.659	122.425	40.2064	38.7642	43.524
ENSG00000145685	1507.18	1301.62	1247.88	410.034	440.72	510.034	1.57591	2.39949e-27	1.31257e-25	LHFPL2	5	78485215	78770021	-	7977	protein_coding	LHFPL tetraspan subfamily member 2 [Source:HGNC Symbol;Acc:HGNC:6588]	-	1291	1436	1334	452	422	497	9.59985	8.27005	7.9232	2.60304	2.81444	3.24583
ENSG00000105697	152.936	252.891	205.797	1.81431	0	7.18358	6.10258	2.75509e-27	1.50278e-25	HAMP	19	35280716	35285143	+	3010	protein_coding	hepcidin antimicrobial peptide [Source:HGNC Symbol;Acc:HGNC:15598]	-	131	279	220	2	0	7	2.58156	4.25825	3.4629	0.0305243	0	0.121155
ENSG00000123143	3804.72	3847.75	3611.73	1548.51	1496.57	1751.77	1.23164	4.27509e-27	2.31206e-25	PKN1	19	14433053	14471867	+	4606	protein_coding	protein kinase N1 [Source:HGNC Symbol;Acc:HGNC:9405]	-	3259	4245	3861	1707	1433	1707	41.9699	42.3396	39.7155	17.0252	16.5516	19.3072
ENSG00000111452	248.667	197.6	305.888	25.4003	31.3308	12.3147	3.44383	4.32034e-27	2.32993e-25	ADGRD1	12	130953907	131141469	+	14718	protein_coding	adhesion G protein-coupled receptor D1 [Source:HGNC Symbol;Acc:HGNC:19893]	-	213	218	327	28	30	12	0.858437	0.680457	1.05265	0.087396	0.10844	0.0424758
ENSG00000072163	879.091	857.473	944.793	305.711	292.421	339.681	1.51585	6.14766e-27	3.30605e-25	LIMS2	2	127638381	127681786	-	8487	protein_coding	LIM zinc finger domain containing 2 [Source:HGNC Symbol;Acc:HGNC:16084]	-	753	946	1010	337	280	331	5.26282	5.12071	5.63834	1.82414	1.75518	2.03181
ENSG00000139112	2422.46	2168.16	2196.41	720.281	769.694	494.641	1.77345	7.71406e-27	4.13677e-25	GABARAPL1	12	10212458	10223130	+	4086	protein_coding	GABA type A receptor associated protein like 1 [Source:HGNC Symbol;Acc:HGNC:4068]	-	2075	2392	2348	794	737	482	30.1229	26.894	27.226	8.92698	9.59595	6.1455
ENSG00000158806	156.439	145.934	201.119	7.25724	13.5767	4.1049	4.34483	9.89103e-27	5.27457e-25	NPM2	8	22024125	22036897	+	2063	protein_coding	nucleophosmin/nucleoplasmin 2 [Source:HGNC Symbol;Acc:HGNC:7930]	-	134	161	215	8	13	4	3.85286	3.58525	4.93769	0.178145	0.335246	0.101011
ENSG00000053747	819.551	828.468	1170.23	219.531	208.872	126.226	2.34419	1.18888e-26	6.30469e-25	LAMA3	18	23689443	23956222	+	14678	protein_coding	laminin subunit alpha 3 [Source:HGNC Symbol;Acc:HGNC:6483]	-	702	914	1251	242	200	123	2.83693	2.8607	4.03808	0.75741	0.724907	0.436563
ENSG00000274276	201.969	206.664	280.632	3.62862	1.04436	1.02623	6.86622	1.19531e-26	6.32124e-25	CBSL	21	6444869	6468040	-	4004	protein_coding	cystathionine-beta-synthase like [Source:HGNC Symbol;Acc:HGNC:51829]	-	173	228	300	4	1	1	2.56289	2.61598	3.54986	0.0458932	0.0132869	0.0130111
ENSG00000125744	389.929	432.362	453.688	114.301	97.1255	114.937	1.96683	1.4633e-26	7.67468e-25	RTN2	19	45485289	45497061	-	3238	protein_coding	reticulon 2 [Source:HGNC Symbol;Acc:HGNC:10468]	-	334	477	485	126	93	112	6.11853	6.7676	7.09658	1.78762	1.52801	1.80198
ENSG00000006062	828.891	880.134	1177.72	283.939	264.223	269.897	1.81948	1.47871e-26	7.73426e-25	MAP3K14	17	45263119	45317145	-	5784	protein_coding	mitogen-activated protein kinase kinase kinase 14 [Source:HGNC Symbol;Acc:HGNC:6853]	-	710	971	1259	313	253	263	7.28128	7.7123	10.3129	2.48599	2.32708	2.36884
ENSG00000163590	598.903	610.927	636.098	166.009	203.65	142.645	1.85031	1.79688e-26	9.34723e-25	PPM1L	3	160755602	161078907	+	12447	protein_coding	protein phosphatase, Mg2+/Mn2+ dependent 1L [Source:HGNC Symbol;Acc:HGNC:16381]	-	513	674	680	183	195	139	2.44473	2.48764	2.58838	0.675412	0.833468	0.58178
ENSG00000035664	587.228	645.371	587.455	204.11	183.807	168.301	1.70913	1.88811e-26	9.79508e-25	DAPK2	15	63907036	64072033	-	13612	protein_coding	death associated protein kinase 2 [Source:HGNC Symbol;Acc:HGNC:2675]	-	503	712	628	225	176	164	2.19192	2.40299	2.18586	0.759352	0.687875	0.627669
ENSG00000100077	156.439	124.18	178.669	7.25724	8.35488	6.15735	4.39935	2.37e-26	1.21956e-24	GRK3	22	25564849	25729294	+	9303	protein_coding	G protein-coupled receptor kinase 3 [Source:HGNC Symbol;Acc:HGNC:290]	-	134	137	191	8	8	6	0.854397	0.676536	0.972735	0.0395048	0.0457495	0.0335998
ENSG00000127824	19592.2	20807.8	18159.7	9441.66	8677.59	8839.91	1.11909	2.81779e-26	1.44609e-24	TUBA4A	2	219249711	219278170	-	4079	protein_coding	tubulin alpha 4a [Source:HGNC Symbol;Acc:HGNC:12407]	-	16782	22956	19413	10408	8309	8614	244.044	258.545	225.488	117.218	108.371	110.017
ENSG00000149809	526.521	540.226	426.56	134.259	124.279	136.488	1.91753	2.8805e-26	1.47431e-24	TM7SF2	11	65111845	65116384	+	3408	protein_coding	transmembrane 7 superfamily member 2 [Source:HGNC Symbol;Acc:HGNC:11863]	-	451	596	456	148	119	133	7.84973	8.03415	6.33942	1.99501	1.85766	2.03311
ENSG00000198959	37079.4	43171.9	42871.2	18996.7	18896.7	18659.9	1.12244	3.02734e-26	1.54532e-24	TGM2	20	38127387	38166578	-	8036	protein_coding	transglutaminase 2 [Source:HGNC Symbol;Acc:HGNC:11778]	-	31761	47629	45830	20941	18094	18183	234.44	272.286	270.205	119.713	119.788	117.878
ENSG00000168874	988.832	1267.17	1347.03	238.582	231.848	101.596	2.65406	3.23432e-26	1.64657e-24	ATOH8	2	85751344	85788066	+	6076	protein_coding	atonal bHLH transcription factor 8 [Source:HGNC Symbol;Acc:HGNC:24126]	bHLH	847	1398	1440	263	222	99	8.26882	10.5702	11.2287	1.98848	1.94381	0.848841
ENSG00000119686	2153.95	2266.96	2014	653.151	781.182	488.483	1.74277	9.89095e-26	4.9174e-24	FLVCR2	14	75578617	75663214	+	4913	protein_coding	feline leukemia virus subgroup C cellular receptor family member 2 [Source:HGNC Symbol;Acc:HGNC:20105]	-	1845	2501	2153	720	748	476	22.2755	23.3862	20.7626	6.73237	8.09979	5.04741
ENSG00000049249	358.408	278.271	315.243	67.1294	63.706	45.1539	2.43091	1.23557e-25	6.11094e-24	TNFRSF9	1	7915894	7943165	-	6331	protein_coding	TNF receptor superfamily member 9 [Source:HGNC Symbol;Acc:HGNC:11924]	-	307	307	337	74	61	44	2.87636	2.22771	2.52198	0.53696	0.512597	0.362067
ENSG00000171604	2715.49	2859.75	2595.84	1232.82	1112.24	1010.83	1.28339	1.64307e-25	8.08448e-24	CXXC5	5	139647299	139683882	+	3852	protein_coding	CXXC finger protein 5 [Source:HGNC Symbol;Acc:HGNC:26943]	-	2326	3155	2775	1359	1065	985	35.818	37.6276	34.1319	16.2075	14.709	13.3217
ENSG00000101940	7012.88	6778.21	6449.85	3131.5	3005.67	3339.34	1.09477	1.68603e-25	8.27456e-24	WDR13	X	48590042	48608867	+	7884	protein_coding	WD repeat domain 13 [Source:HGNC Symbol;Acc:HGNC:14352]	-	6007	7478	6895	3452	2878	3254	45.1948	43.5745	41.4354	20.1144	19.4206	21.502
ENSG00000172985	121.415	178.565	180.54	10.8859	8.35488	3.07868	4.41272	2.37593e-25	1.15711e-23	SH3RF3	2	109129348	109504632	+	5803	protein_coding	SH3 domain containing ring finger 3 [Source:HGNC Symbol;Acc:HGNC:24699]	-	104	197	193	12	8	3	1.06306	1.55958	1.57576	0.0949973	0.0733426	0.0269325
ENSG00000136881	21253.5	20376.3	18479.6	9822.67	8935.55	9108.78	1.10895	4.29451e-25	2.06515e-23	BAAT	9	101360417	101383519	-	3389	protein_coding	bile acid-CoA:amino acid N-acyltransferase [Source:HGNC Symbol;Acc:HGNC:932]	-	18205	22480	19755	10828	8556	8876	318.637	304.732	276.178	146.777	134.313	136.444
ENSG00000103569	5078.41	4331.78	4078.51	1944.03	1627.11	1681.98	1.35992	4.31338e-25	2.06901e-23	AQP9	15	58138169	58185911	+	3235	protein_coding	aquaporin 9 [Source:HGNC Symbol;Acc:HGNC:643]	-	4350	4779	4360	2143	1558	1639	79.7614	67.8666	63.8552	30.432	25.6219	26.3945
ENSG00000166971	1138.27	1241.8	1181.46	490.771	467.873	412.543	1.37677	6.00788e-25	2.86741e-23	AKTIP	16	53491040	53504411	-	5202	protein_coding	AKT interacting protein [Source:HGNC Symbol;Acc:HGNC:16710]	-	975	1370	1263	541	448	402	11.1176	12.0988	11.5032	4.7776	4.5817	4.02591
ENSG00000143324	1566.72	1622.49	1492.02	678.552	677.79	673.204	1.20572	6.3159e-25	3.0069e-23	XPR1	1	180632004	180890251	+	8903	protein_coding	xenotropic and polytropic retrovirus receptor 1 [Source:HGNC Symbol;Acc:HGNC:12827]	-	1342	1790	1595	748	649	656	8.94116	9.23655	8.48806	3.85965	3.87817	3.83863
ENSG00000181885	1218.82	885.572	777.35	195.945	217.227	109.806	2.46062	6.37041e-25	3.02531e-23	CLDN7	17	7259903	7263983	-	2492	protein_coding	claudin 7 [Source:HGNC Symbol;Acc:HGNC:2049]	-	1044	977	831	216	208	107	24.8502	18.0111	15.7993	3.98188	4.44052	2.23689
ENSG00000116574	2697.98	2270.58	2368.53	1065	931.57	887.685	1.34605	6.90461e-25	3.27087e-23	RHOU	1	228735077	228746669	+	4372	protein_coding	ras homolog family member U [Source:HGNC Symbol;Acc:HGNC:17794]	-	2311	2505	2532	1174	892	865	31.3543	26.3221	27.439	12.3359	10.8543	10.3073
ENSG00000140284	3823.4	4467.74	3847.46	1327.17	1428.69	897.947	1.73208	7.28198e-25	3.4411e-23	SLC27A2	15	50182196	50236395	+	2802	protein_coding	solute carrier family 27 member 2 [Source:HGNC Symbol;Acc:HGNC:10996]	-	3275	4929	4113	1463	1368	875	69.3299	80.8135	69.5464	23.9861	25.9739	16.2685
ENSG00000092621	1590.07	1602.55	1502.31	537.943	514.87	342.759	1.7494	8.22256e-25	3.87597e-23	PHGDH	1	119648411	119744226	+	9217	protein_coding	phosphoglycerate dehydrogenase [Source:HGNC Symbol;Acc:HGNC:8923]	-	1362	1768	1606	593	493	334	8.76527	8.81223	8.25544	2.95561	2.84562	1.88784
ENSG00000175175	321.049	232.95	271.277	45.3577	56.3955	43.1015	2.5101	9.18427e-25	4.30803e-23	PPM1E	17	58755869	58985176	+	6542	protein_coding	protein phosphatase, Mg2+/Mn2+ dependent 1E [Source:HGNC Symbol;Acc:HGNC:19322]	-	275	257	290	50	54	42	2.49345	1.80474	2.10025	0.351109	0.439139	0.334463
ENSG00000064787	183.29	161.343	197.378	19.0502	26.109	20.5245	3.04939	1.20328e-24	5.61657e-23	BCAS1	20	53936777	54070594	-	8186	protein_coding	breast carcinoma amplified sequence 1 [Source:HGNC Symbol;Acc:HGNC:974]	-	157	178	211	21	25	20	1.13764	0.998945	1.22122	0.11785	0.162475	0.127282
ENSG00000105329	712.146	880.134	966.308	263.982	226.626	172.406	1.94734	1.3919e-24	6.46537e-23	TGFB1	19	41301587	41353911	-	3238	protein_coding	transforming growth factor beta 1 [Source:HGNC Symbol;Acc:HGNC:11766]	-	610	971	1033	291	217	168	11.1746	13.7764	15.115	4.12856	3.56535	2.70297
ENSG00000153179	3363.43	3269.46	3362.9	1351.66	1434.95	1616.31	1.18312	1.73717e-24	8.03011e-23	RASSF3	12	64507001	64697567	+	4226	protein_coding	Ras association domain family member 3 [Source:HGNC Symbol;Acc:HGNC:14271]	-	2881	3607	3595	1490	1374	1575	40.4382	39.2112	40.3045	16.1972	17.2972	19.416
ENSG00000196352	1703.31	1475.65	1566.86	670.387	650.637	676.283	1.24795	2.45418e-24	1.12627e-22	CD55	1	207321376	207386804	+	5908	protein_coding	CD55 molecule (Cromer blood group) [Source:HGNC Symbol;Acc:HGNC:2665]	-	1459	1628	1675	739	623	659	14.6485	12.6592	13.4326	5.74628	5.61005	5.81104
ENSG00000241935	744.834	796.743	747.416	261.26	245.425	179.589	1.7366	2.64031e-24	1.20878e-22	HOGA1	10	97584323	97612802	+	4148	protein_coding	4-hydroxy-2-oxoglutarate aldolase 1 [Source:HGNC Symbol;Acc:HGNC:25155]	-	638	879	799	288	235	175	9.12346	9.73516	9.12625	3.1896	3.01403	2.1979
ENSG00000117228	5398.3	5112.21	5087.85	2595.37	2558.68	2407.53	1.04444	2.75181e-24	1.25681e-22	GBP1	1	89052319	89065360	-	4992	protein_coding	guanylate binding protein 1 [Source:HGNC Symbol;Acc:HGNC:4182]	-	4624	5640	5439	2861	2450	2346	54.9441	51.9036	51.6213	26.3285	26.1102	24.4829
ENSG00000174099	288.361	236.576	174.927	19.0502	34.4639	27.7081	3.11366	3.77544e-24	1.71612e-22	MSRB3	12	65278643	65491430	+	7405	protein_coding	methionine sulfoxide reductase B3 [Source:HGNC Symbol;Acc:HGNC:27375]	-	247	261	187	21	33	27	1.97856	1.61923	1.19647	0.13028	0.237087	0.189954
ENSG00000197943	403.938	399.731	461.171	107.044	108.613	129.304	1.87598	4.15673e-24	1.88048e-22	PLCG2	16	81739097	81962693	+	13416	protein_coding	phospholipase C gamma 2 [Source:HGNC Symbol;Acc:HGNC:9066]	-	346	441	493	118	104	126	1.52979	1.51011	1.74104	0.404056	0.41241	0.489279
ENSG00000163825	3692.65	2654.9	2430.27	79.8296	77.2827	189.852	4.66175	5.25863e-24	2.36775e-22	RTP3	3	46497491	46500949	+	1321	protein_coding	receptor transporter protein 3 [Source:HGNC Symbol;Acc:HGNC:15572]	-	3163	2929	2598	88	74	185	142.028	101.861	93.1795	3.06029	2.98022	7.29588
ENSG00000181061	9192.51	8719.76	7263.68	3720.24	3310.62	3111.52	1.31141	6.27181e-24	2.79103e-22	HIGD1A	3	42784298	42804531	-	1675	protein_coding	HIG1 hypoxia inducible domain family member 1A [Source:HGNC Symbol;Acc:HGNC:29527]	-	7874	9620	7765	4101	3170	3032	278.842	263.848	219.64	112.475	100.685	94.3025
ENSG00000140526	15412.7	15188	16301	8201.58	7750.2	7752.11	0.984482	8.39385e-24	3.70085e-22	ABHD2	15	89087459	89202360	+	10345	protein_coding	abhydrolase domain containing 2 [Source:HGNC Symbol;Acc:HGNC:18717]	-	13202	16756	17426	9041	7421	7554	75.6984	74.4103	79.8089	40.1484	38.1637	38.0413
ENSG00000117758	4065.07	3680.97	3599.57	1814.31	1704.4	1753.82	1.10516	8.62902e-24	3.78705e-22	STX12	1	27773183	27824452	+	3846	protein_coding	syntaxin 12 [Source:HGNC Symbol;Acc:HGNC:11430]	-	3482	4061	3848	2000	1632	1709	53.7028	48.5084	47.4035	23.8893	22.5751	23.1495
ENSG00000198692	758.844	731.481	664.161	0	0	0	11.944	9.7705e-24	4.27818e-22	EIF1AY	Y	20575725	20593154	+	4074	protein_coding	eukaryotic translation initiation factor 1A Y-linked [Source:HGNC Symbol;Acc:HGNC:3252]	-	650	807	710	0	0	0	9.4639	9.10009	8.25699	0	0	0
ENSG00000173156	7455.35	7582.2	6294.57	3312.93	3021.33	2983.24	1.19482	1.03255e-23	4.50055e-22	RHOD	11	67056818	67072013	+	1265	protein_coding	ras homolog family member D [Source:HGNC Symbol;Acc:HGNC:670]	-	6386	8365	6729	3652	2893	2907	299.444	303.787	252.025	132.624	121.668	119.719
ENSG00000145506	144.764	107.864	173.056	4.53577	4.17744	3.07868	5.16634	1.04929e-23	4.56311e-22	NKD2	5	1008829	1038943	+	2885	protein_coding	naked cuticle homolog 2 [Source:HGNC Symbol;Acc:HGNC:17046]	-	124	119	185	5	4	3	2.54949	1.89493	3.03816	0.0796172	0.0737621	0.0541732
ENSG00000135926	16628	15958.4	14654.6	7569.3	7313.66	7949.14	1.04893	1.08731e-23	4.71771e-22	TMBIM1	2	218274192	218292586	-	5098	protein_coding	transmembrane BAX inhibitor motif containing 1 [Source:HGNC Symbol;Acc:HGNC:23410]	-	14243	17606	15666	8344	7003	7746	165.722	158.655	145.594	75.1895	73.0808	79.1565
ENSG00000109846	795.035	668.938	764.253	220.439	275.711	241.163	1.59627	1.12986e-23	4.88013e-22	CRYAB	11	111908565	111923722	-	3034	protein_coding	crystallin alpha B [Source:HGNC Symbol;Acc:HGNC:2389]	-	681	738	817	243	264	235	13.314	11.1746	12.7582	3.67937	4.62921	4.03516
ENSG00000009765	554.54	449.584	486.428	117.023	112.791	59.5211	2.36168	1.16975e-23	5.04101e-22	IYD	6	150368892	150405969	+	10362	protein_coding	iodotyrosine deiodinase [Source:HGNC Symbol;Acc:HGNC:21071]	-	475	496	520	129	108	58	2.71912	2.19903	2.37763	0.571911	0.554497	0.291604
ENSG00000170442	186.792	190.348	146.864	19.0502	24.0203	13.3409	3.21563	1.18458e-23	5.09342e-22	KRT86	12	52249300	52309163	+	2394	protein_coding	keratin 86 [Source:HGNC Symbol;Acc:HGNC:6463]	-	160	210	157	21	23	13	3.96436	4.02984	3.10713	0.402975	0.51112	0.282897
ENSG00000167460	17051.8	16135.2	16282.2	5545.44	5247.91	7505.81	1.43478	1.79967e-23	7.68625e-22	TPM4	19	16067021	16103005	+	8632	protein_coding	tropomyosin 4 [Source:HGNC Symbol;Acc:HGNC:12013]	-	14606	17801	17406	6113	5025	7314	100.369	94.7384	95.537	32.5331	30.9702	44.142
ENSG00000075643	3128.77	2934.08	2792.28	1264.57	1370.2	1406.96	1.13158	2.83342e-23	1.20206e-21	MOCOS	18	36187519	36272157	+	6281	protein_coding	molybdenum cofactor sulfurase [Source:HGNC Symbol;Acc:HGNC:18234]	-	2680	3237	2985	1394	1312	1371	25.3095	23.6759	22.5164	10.1957	11.1128	11.3715
ENSG00000177363	126.085	127.805	204.861	4.53577	0	5.13113	5.54374	4.10534e-23	1.72253e-21	LRRN4CL	11	62686402	62689899	-	2585	protein_coding	LRRN4 C-terminal like [Source:HGNC Symbol;Acc:HGNC:33724]	-	108	141	219	5	0	5	2.47823	2.50583	4.01391	0.0888571	0	0.100767
ENSG00000112379	276.686	265.581	321.791	66.2223	34.4639	46.1801	2.54858	4.17569e-23	1.74654e-21	ARFGEF3	6	138161921	138344663	+	14877	protein_coding	ARFGEF family member 3 [Source:HGNC Symbol;Acc:HGNC:21213]	-	237	293	344	73	33	45	0.944954	0.904785	1.09554	0.225419	0.11801	0.157582
ENSG00000204959	351.403	372.539	478.009	104.323	97.1255	99.5439	1.99802	4.18086e-23	1.74654e-21	ARHGEF34P	7	144272445	144286966	-	4532	unprocessed_pseudogene	Rho guanine nucleotide exchange factor 34, pseudogene [Source:HGNC Symbol;Acc:HGNC:38086]	-	301	411	511	115	93	97	3.93962	4.16625	5.34214	1.16571	1.09172	1.11504
ENSG00000167676	2102.58	2401.11	3955.97	694.88	718.52	708.096	1.99589	4.27652e-23	1.7826e-21	PLIN4	19	4502180	4518465	-	6502	protein_coding	perilipin 4 [Source:HGNC Symbol;Acc:HGNC:29393]	-	1801	2649	4229	766	688	690	16.4303	18.7166	30.8159	5.41208	5.62938	5.52854
ENSG00000091129	214.811	245.64	278.761	39.9148	34.4639	53.3637	2.53511	4.7425e-23	1.97253e-21	NRCAM	7	108147623	108456717	-	8193	protein_coding	neuronal cell adhesion molecule [Source:HGNC Symbol;Acc:HGNC:7994]	-	184	271	298	44	33	52	1.33215	1.51957	1.72329	0.246713	0.214284	0.33065
ENSG00000160360	388.761	430.549	462.107	75.2938	110.702	119.042	2.07592	4.7849e-23	1.98584e-21	GPSM1	9	136327476	136359605	+	5138	protein_coding	G protein signaling modulator 1 [Source:HGNC Symbol;Acc:HGNC:17858]	-	333	475	494	83	106	116	3.84439	4.2471	4.5553	0.742107	1.09757	1.17618
ENSG00000166165	265.012	267.394	273.148	66.2223	58.4842	61.5735	2.1109	5.49944e-23	2.2676e-21	CKB	14	103519659	103523111	-	2669	protein_coding	creatine kinase B [Source:HGNC Symbol;Acc:HGNC:1991]	-	227	295	292	73	56	60	5.04493	5.07769	5.18345	1.25648	1.11624	1.17115
ENSG00000172482	978.324	1460.24	1585.57	393.705	401.034	344.812	1.82103	6.26347e-23	2.57707e-21	AGXT	2	240868479	240880502	+	4459	protein_coding	alanine--glyoxylate and serine--pyruvate aminotransferase [Source:HGNC Symbol;Acc:HGNC:341]	-	838	1611	1695	434	384	336	11.1477	16.5978	18.0101	4.47131	4.58155	3.92564
ENSG00000054793	2374.6	2400.2	2433.08	1012.38	915.904	1148.35	1.22825	6.58502e-23	2.70354e-21	ATP9A	20	51596514	51768634	-	8317	protein_coding	ATPase phospholipid transporting 9A (putative) [Source:HGNC Symbol;Acc:HGNC:13540]	-	2034	2648	2601	1116	877	1119	14.5065	14.6266	14.8169	6.16425	5.60986	7.00926
ENSG00000113504	3551.39	3550.45	3591.15	1775.3	1819.28	1776.4	0.993469	6.87858e-23	2.818e-21	SLC12A7	5	1050376	1112035	-	5984	protein_coding	solute carrier family 12 member 7 [Source:HGNC Symbol;Acc:HGNC:10915]	-	3042	3917	3839	1957	1742	1731	30.154	30.0715	30.3956	15.0239	15.4873	15.07
ENSG00000067048	574.386	610.021	609.906	0	0	0	11.6808	9.40192e-23	3.81898e-21	DDX3Y	Y	12904108	12920478	+	5738	protein_coding	DEAD-box helicase 3 Y-linked [Source:HGNC Symbol;Acc:HGNC:2699]	-	492	673	652	0	0	0	5.08607	5.38825	5.38358	0	0	0
ENSG00000160862	11709.5	11556.9	12473.1	4739.88	4822.86	3282.9	1.47618	9.80201e-23	3.97304e-21	AZGP1	7	99966720	99976157	-	2699	protein_coding	alpha-2-glycoprotein 1, zinc-binding [Source:HGNC Symbol;Acc:HGNC:910]	-	10030	12750	13334	5225	4618	3199	220.433	217.02	234.068	88.9336	91.0269	61.7476
ENSG00000197122	2010.35	1830.97	2138.41	605.072	675.701	853.82	1.48673	1.26766e-22	5.10569e-21	SRC	20	37344685	37406050	+	6468	protein_coding	SRC proto-oncogene, non-receptor tyrosine kinase [Source:HGNC Symbol;Acc:HGNC:11283]	-	1722	2020	2286	667	647	832	15.7921	14.3474	16.7452	4.73738	5.32173	6.70135
ENSG00000213626	1321.56	1321.56	1125.33	474.442	358.216	297.605	1.7354	1.35322e-22	5.43882e-21	LBH	2	30231369	30323730	+	4697	protein_coding	limb bud and heart development [Source:HGNC Symbol;Acc:HGNC:29532]	-	1132	1458	1203	523	343	290	14.2956	14.2603	12.1347	5.11521	3.88501	3.21652
ENSG00000138131	2911.62	3074.58	3359.16	1270.02	1231.3	903.078	1.45667	1.67854e-22	6.67603e-21	LOXL4	10	98247690	98268250	-	3653	protein_coding	lysyl oxidase like 4 [Source:HGNC Symbol;Acc:HGNC:17171]	-	2494	3392	3591	1400	1179	880	40.4972	42.6579	46.5747	17.606	17.1705	12.5499
ENSG00000140416	31792	32623	32019.1	13589.2	13454.5	16624.9	1.14298	1.77653e-22	7.05108e-21	TPM1	15	63042632	63071915	+	12876	protein_coding	tropomyosin 1 [Source:HGNC Symbol;Acc:HGNC:12010]	-	27232	35991	34229	14980	12883	16200	125.452	128.412	125.95	53.4458	53.2298	65.5455
ENSG00000140450	806.709	671.657	764.253	254.91	279.889	217.56	1.57492	1.79074e-22	7.09276e-21	ARRDC4	15	97960698	97973838	+	4072	protein_coding	arrestin domain containing 4 [Source:HGNC Symbol;Acc:HGNC:28087]	-	691	741	817	281	268	212	10.0658	8.35995	9.50602	3.17016	3.50143	2.71229
ENSG00000104833	546.367	506.689	690.354	0	0	0	11.6392	1.84236e-22	7.28209e-21	TUBB4A	19	6494319	6502848	-	3466	protein_coding	tubulin beta 4A class IVa [Source:HGNC Symbol;Acc:HGNC:20774]	-	468	559	738	0	0	0	8.00931	7.40929	10.0882	0	0	0
ENSG00000117595	1535.2	1315.22	1451.8	468.999	421.922	257.583	1.90399	2.35793e-22	9.28151e-21	IRF6	1	209785623	209806175	-	4965	protein_coding	interferon regulatory factor 6 [Source:HGNC Symbol;Acc:HGNC:6121]	IRF	1315	1451	1552	517	404	251	15.7103	13.4258	14.8101	4.78359	4.32893	2.63368
ENSG00000114279	289.528	346.252	330.21	0	3.13308	0	8.34596	2.50343e-22	9.81376e-21	FGF12	3	192139395	192767764	-	7355	protein_coding	fibroblast growth factor 12 [Source:HGNC Symbol;Acc:HGNC:3668]	-	248	382	353	0	3	0	2.00008	2.38602	2.27393	0	0.0216999	0
ENSG00000136872	14827.8	19659.3	23170.8	6054.35	5434.85	3471.72	1.94629	2.66858e-22	1.04184e-20	ALDOB	9	101420578	101449664	-	3935	protein_coding	aldolase, fructose-bisphosphate B [Source:HGNC Symbol;Acc:HGNC:417]	-	12701	21689	24770	6674	5204	3383	191.457	253.214	298.24	77.9155	70.3577	44.7884
ENSG00000170004	131.922	166.781	295.599	19.0502	11.488	8.2098	3.92686	3.87327e-22	1.49685e-20	CHD3	17	7884806	7912760	+	9758	protein_coding	chromodomain helicase DNA binding protein 3 [Source:HGNC Symbol;Acc:HGNC:1918]	-	113	184	316	21	11	8	0.686903	0.866264	1.5343	0.0988646	0.0599723	0.0427108
ENSG00000164825	4668.64	4633.62	3634.18	1223.75	945.146	505.929	2.27329	3.98649e-22	1.5375e-20	DEFB1	8	6870575	6878022	-	478	protein_coding	defensin beta 1 [Source:HGNC Symbol;Acc:HGNC:2766]	-	3999	5112	3885	1349	905	493	496.251	491.311	385.077	129.648	100.726	53.7313
ENSG00000172831	12700.7	12253.9	14576.9	5691.49	5374.28	4109.01	1.38126	4.31174e-22	1.65959e-20	CES2	16	66934444	66945096	+	5343	protein_coding	carboxylesterase 2 [Source:HGNC Symbol;Acc:HGNC:1864]	-	10879	13519	15583	6274	5146	4004	120.776	116.239	138.182	53.9438	51.2393	39.0407
ENSG00000229221	133.089	149.559	95.4147	5.44293	4.17744	3.07868	4.88208	7.70083e-22	2.95214e-20	HNRNPA1P66	2	63751697	63752630	-	934	processed_pseudogene	heterogeneous nuclear ribonucleoprotein A1 pseudogene 66 [Source:HGNC Symbol;Acc:HGNC:48796]	-	114	165	102	6	4	3	7.23995	8.11578	5.17413	0.295112	0.227841	0.167334
ENSG00000095066	678.289	704.288	647.324	245.839	263.179	205.245	1.5067	1.09408e-21	4.16076e-20	HOOK2	19	12763003	12872740	-	5950	protein_coding	hook microtubule tethering protein 2 [Source:HGNC Symbol;Acc:HGNC:19885]	-	581	777	692	271	252	200	5.79211	5.99925	5.51028	2.09235	2.25321	1.75114
ENSG00000228709	176.285	115.115	148.735	11.793	15.6654	13.3409	3.43377	1.17993e-21	4.47832e-20	LINC02575	21	44485577	44490288	+	912	lincRNA	long intergenic non-protein coding RNA 2575 [Source:HGNC Symbol;Acc:HGNC:53747]	-	151	127	159	13	15	13	9.82109	6.39738	8.26012	0.654834	0.875015	0.742604
ENSG00000008735	219.481	216.634	261.923	48.9863	31.3308	46.1801	2.46001	1.20407e-21	4.55185e-20	MAPK8IP2	22	50600685	50613981	+	5901	protein_coding	mitogen-activated protein kinase 8 interacting protein 2 [Source:HGNC Symbol;Acc:HGNC:6883]	-	188	239	280	54	30	45	1.88977	1.86065	2.24811	0.420388	0.270467	0.397279
ENSG00000233016	520.683	567.419	469.59	160.566	181.719	140.593	1.69009	1.25189e-21	4.72327e-20	SNHG7	9	136721366	136728184	-	4345	antisense	small nucleolar RNA host gene 7 [Source:HGNC Symbol;Acc:HGNC:28254]	-	446	626	502	177	174	137	6.08867	6.61878	5.47392	1.8714	2.13048	1.64263
ENSG00000173210	8286.57	7871.35	8959.63	3592.33	3637.51	4267.05	1.12754	1.2911e-21	4.86163e-20	ABLIM3	5	149141483	149260542	+	7225	protein_coding	actin binding LIM protein family member 3 [Source:HGNC Symbol;Acc:HGNC:29132]	-	7098	8684	9578	3960	3483	4158	58.2741	55.2173	62.8089	25.1791	25.6469	29.9816
ENSG00000109790	3634.28	3883.1	3537.83	1883.25	1730.51	1800	1.02991	1.42135e-21	5.34155e-20	KLHL5	4	39045039	39126857	+	5144	protein_coding	kelch like family member 5 [Source:HGNC Symbol;Acc:HGNC:6356]	-	3113	4284	3782	2076	1657	1754	35.8968	38.2597	34.8341	18.54	17.1372	17.7639
ENSG00000170502	2480.83	2399.29	2437.75	1248.24	1140.44	1135.01	1.05387	1.58496e-21	5.90986e-20	NUDT9	4	87422582	87459454	+	3184	protein_coding	nudix hydrolase 9 [Source:HGNC Symbol;Acc:HGNC:8056]	-	2125	2647	2606	1376	1092	1106	39.588	38.1921	38.778	19.8531	18.246	18.0963
ENSG00000123104	4377.94	4622.74	4906.38	2240.67	2347.72	2065.79	1.06363	1.60689e-21	5.96832e-20	ITPR2	12	26336515	26833198	-	12750	protein_coding	inositol 1,4,5-trisphosphate receptor type 2 [Source:HGNC Symbol;Acc:HGNC:6181]	-	3750	5100	5245	2470	2248	2013	17.4461	18.3761	19.4903	8.89958	9.38005	8.22512
ENSG00000257093	2351.25	2376.63	2443.37	1165.69	1184.3	1049.83	1.07673	1.72479e-21	6.38138e-20	KIAA1147	7	141656728	141702153	-	7356	protein_coding	KIAA1147 [Source:HGNC Symbol;Acc:HGNC:29472]	-	2014	2622	2612	1285	1134	1023	16.2404	16.3751	16.8235	8.02498	8.20144	7.24507
ENSG00000115221	914.115	777.708	856.862	230.417	294.51	164.196	1.88682	1.75868e-21	6.49418e-20	ITGB6	2	160099666	160200313	-	4687	protein_coding	integrin subunit beta 6 [Source:HGNC Symbol;Acc:HGNC:6161]	-	783	858	916	254	282	160	9.90933	8.4098	9.25944	2.48955	3.20091	1.77842
ENSG00000168675	371.25	374.351	422.818	112.487	108.613	73.8882	1.98409	1.93082e-21	7.11606e-20	LDLRAD4	18	13217498	13652755	+	16759	protein_coding	low density lipoprotein receptor class A domain containing 4 [Source:HGNC Symbol;Acc:HGNC:1224]	-	318	413	452	124	104	72	1.12553	1.13213	1.27783	0.339904	0.330145	0.223817
ENSG00000111275	3843.25	4014.53	4144.93	2016.6	1860.01	1661.46	1.11574	2.21588e-21	8.15095e-20	ALDH2	12	111766887	111817529	+	9720	protein_coding	aldehyde dehydrogenase 2 family member [Source:HGNC Symbol;Acc:HGNC:404]	-	3292	4429	4431	2223	1781	1619	20.0896	20.9331	21.5983	10.5064	9.74802	8.67739
ENSG00000141026	940.966	979.84	942.922	380.098	385.369	292.474	1.43616	2.22949e-21	8.18525e-20	MED9	17	17476986	17493226	+	5998	protein_coding	mediator complex subunit 9 [Source:HGNC Symbol;Acc:HGNC:25487]	-	806	1081	1008	419	369	285	7.97088	8.27966	7.9623	3.20915	3.27295	2.47541
ENSG00000099889	1355.41	1259.92	1344.23	518.892	509.648	360.205	1.51071	3.23524e-21	1.17422e-19	ARVCF	22	19969896	20016808	-	5621	protein_coding	ARVCF, delta catenin family member [Source:HGNC Symbol;Acc:HGNC:728]	-	1161	1390	1437	572	488	351	12.2517	11.3604	12.1123	4.67482	4.61876	3.25314
ENSG00000273585	134.257	132.337	111.317	1.81431	1.04436	9.23603	4.98597	4.24855e-21	1.53325e-19	LINC02348	15	101613676	101614339	-	489	lincRNA	long intergenic non-protein coding RNA 2348 [Source:HGNC Symbol;Acc:HGNC:53270]	-	115	146	119	2	1	9	13.9498	13.7163	11.5298	0.18789	0.108795	0.958832
ENSG00000163995	122.582	157.717	141.251	16.3288	16.7098	14.3672	3.15381	6.0079e-21	2.15191e-19	ABLIM2	4	7965310	8158832	-	6049	protein_coding	actin binding LIM protein family member 2 [Source:HGNC Symbol;Acc:HGNC:19195]	-	105	174	151	18	16	14	1.02964	1.32147	1.18271	0.136701	0.14072	0.120574
ENSG00000114374	402.771	395.199	464.913	0	0	0	11.1741	7.86359e-21	2.7956e-19	USP9Y	Y	12701231	12860839	+	11237	protein_coding	ubiquitin specific peptidase 9 Y-linked [Source:HGNC Symbol;Acc:HGNC:12633]	-	345	436	497	0	0	0	1.82115	1.7825	2.09551	0	0	0
ENSG00000156453	1229.33	1239.08	1384.45	431.806	518.003	329.418	1.59094	8.17991e-21	2.90265e-19	PCDH1	5	141853111	141879246	-	5903	protein_coding	protocadherin 1 [Source:HGNC Symbol;Acc:HGNC:8655]	-	1053	1367	1480	476	496	321	10.5812	10.6387	11.8788	3.70439	4.47021	2.83296
ENSG00000150768	3661.13	3686.41	3388.16	1615.64	1453.75	1800	1.14051	8.28176e-21	2.93334e-19	DLAT	11	112024814	112064390	+	4831	protein_coding	dihydrolipoamide S-acetyltransferase [Source:HGNC Symbol;Acc:HGNC:2896]	-	3136	4067	3622	1781	1392	1754	38.505	38.675	35.5219	16.9359	15.3293	18.9148
ENSG00000148677	35248.9	34301.6	35881.6	13207.3	12862.3	17619.3	1.271	1.20349e-20	4.23129e-19	ANKRD1	10	90912096	90921276	-	1979	protein_coding	ankyrin repeat domain 1 [Source:HGNC Symbol;Acc:HGNC:15819]	-	30193	37843	38358	14559	12316	17169	904.978	878.482	918.321	337.962	331.088	451.968
ENSG00000230328	193.797	192.161	162.766	20.8646	10.4436	31.813	3.11762	1.39737e-20	4.88594e-19	AL359893.1	9	101358932	101361242	+	1580	processed_pseudogene	zinc finger and BTB domain containing protein (ZBTB) pseudogene	-	166	212	174	23	10	31	6.23202	6.16413	5.21767	0.668734	0.336715	1.02215
ENSG00000100284	2993.35	3007.5	2897.05	1422.42	1373.33	1560.89	1.03027	1.47452e-20	5.14628e-19	TOM1	22	35299275	35347994	+	5871	protein_coding	target of myb1 membrane trafficking protein [Source:HGNC Symbol;Acc:HGNC:11982]	-	2564	3318	3097	1568	1315	1521	25.905	25.9632	24.9927	12.2692	11.9161	13.4966
ENSG00000012817	351.403	415.14	434.044	0	0	0	11.1019	1.50543e-20	5.24456e-19	KDM5D	Y	19703865	19744939	-	9463	protein_coding	lysine demethylase 5D [Source:HGNC Symbol;Acc:HGNC:11115]	ARID	301	458	464	0	0	0	1.88675	2.22346	2.32313	0	0	0
ENSG00000072954	523.018	562.887	487.364	175.081	179.63	197.035	1.51251	1.59194e-20	5.52577e-19	TMEM38A	19	16661127	16690029	+	3005	protein_coding	transmembrane protein 38A [Source:HGNC Symbol;Acc:HGNC:28462]	-	448	621	521	193	172	192	8.84324	9.4938	8.21443	2.9505	3.04511	3.32863
ENSG00000143367	3166.13	3215.07	3134.66	1438.75	1627.11	1616.31	1.02352	1.69508e-20	5.8731e-19	TUFT1	1	151540305	151583583	+	3878	protein_coding	tuftelin 1 [Source:HGNC Symbol;Acc:HGNC:12422]	-	2712	3547	3351	1586	1558	1575	41.482	42.0191	40.9403	18.7879	21.3736	21.1583
ENSG00000188559	1836.4	1879.91	2310.53	795.574	845.932	882.554	1.25627	1.81278e-20	6.26954e-19	RALGAPA2	20	20389552	20712488	-	11471	protein_coding	Ral GTPase activating protein catalytic alpha subunit 2 [Source:HGNC Symbol;Acc:HGNC:16207]	-	1573	2074	2470	877	810	860	8.13402	8.30617	10.2019	3.51221	3.75667	3.90576
ENSG00000173077	406.273	392.48	309.63	108.859	98.1699	98.5176	1.85661	1.93521e-20	6.68086e-19	2001-12-01	9	114850968	115402644	+	6650	protein_coding	deleted in esophageal cancer 1 [Source:HGNC Symbol;Acc:HGNC:23658]	-	348	433	331	120	94	96	3.1041	2.9913	2.35825	0.828976	0.752013	0.75207
ENSG00000137171	911.78	836.626	879.312	321.133	381.192	288.369	1.40743	1.98625e-20	6.84468e-19	KLC4	6	43040777	43075099	+	6421	protein_coding	kinesin light chain 4 [Source:HGNC Symbol;Acc:HGNC:21624]	-	781	923	940	354	365	281	7.21483	6.60377	6.93601	2.5327	3.02419	2.27988
ENSG00000165152	1163.95	1100.39	1043.01	497.121	476.228	489.51	1.17616	2.15912e-20	7.4003e-19	TMEM246	9	101473171	101533537	-	5568	protein_coding	transmembrane protein 246 [Source:HGNC Symbol;Acc:HGNC:28180]	-	997	1214	1115	548	456	477	10.6212	10.0164	9.48768	4.52131	4.35697	4.46301
ENSG00000168159	3914.47	3679.16	3818.46	1934.05	1716.93	1958.04	1.02447	2.29652e-20	7.85714e-19	RNF187	1	228487061	228495766	+	3285	protein_coding	ring finger protein 187 [Source:HGNC Symbol;Acc:HGNC:27146]	-	3353	4059	4082	2132	1644	1908	60.5447	56.7645	58.8738	29.815	26.6247	30.2588
ENSG00000237238	581.391	589.173	535.071	195.945	148.299	208.324	1.62471	2.62684e-20	8.93922e-19	BMS1P10	9	63299453	63385117	-	1596	transcribed_unprocessed_pseudogene	BMS1, ribosome biogenesis factor pseudogene 10 [Source:HGNC Symbol;Acc:HGNC:49154]	-	498	650	572	216	142	203	18.5086	18.71	16.9804	6.21732	4.73341	6.62631
ENSG00000090013	5665.64	5393.2	4645.39	2585.39	2273.57	2324.4	1.12807	2.94912e-20	1.00003e-18	BLVRB	19	40447765	40465840	-	1689	protein_coding	biliverdin reductase B [Source:HGNC Symbol;Acc:HGNC:1063]	-	4853	5950	4966	2850	2177	2265	170.435	161.838	139.303	77.5171	68.5721	69.863
ENSG00000142677	392.264	287.335	381.659	53.5221	97.1255	68.7571	2.27813	3.37139e-20	1.14119e-18	IL22RA1	1	24119771	24143121	-	2798	protein_coding	interleukin 22 receptor subunit alpha 1 [Source:HGNC Symbol;Acc:HGNC:13700]	-	336	317	408	59	93	67	7.1231	5.20481	6.90871	0.968695	1.76829	1.24749
ENSG00000175600	643.266	579.202	598.681	241.303	200.517	227.822	1.44135	3.63195e-20	1.22721e-18	SUGCT	7	40134977	40860763	+	2857	protein_coding	succinyl-CoA:glutarate-CoA transferase [Source:HGNC Symbol;Acc:HGNC:16001]	-	551	639	640	266	192	222	11.4398	10.275	10.6134	4.27714	3.57528	4.0481
ENSG00000165983	1104.41	938.145	1076.69	450.856	432.365	434.093	1.24269	4.04685e-20	1.36499e-18	PTER	10	16436943	16513745	+	4003	protein_coding	phosphotriesterase related [Source:HGNC Symbol;Acc:HGNC:9590]	-	946	1035	1151	497	414	423	14.0179	11.8781	13.623	5.70366	5.50217	5.50508
ENSG00000139410	1212.98	1092.24	918.601	422.734	325.84	284.264	1.63992	4.94851e-20	1.6574e-18	SDSL	12	113422237	113438276	+	2216	protein_coding	serine dehydratase like [Source:HGNC Symbol;Acc:HGNC:30404]	-	1039	1205	982	466	312	277	27.8114	24.981	20.9955	9.66048	7.49038	6.51206
ENSG00000161243	466.981	371.632	399.432	128.816	112.791	133.409	1.72059	4.97099e-20	1.66202e-18	FBXO27	19	38990714	39032785	-	2833	protein_coding	F-box protein 27 [Source:HGNC Symbol;Acc:HGNC:18753]	-	400	410	427	142	108	130	8.37512	6.6486	7.14111	2.30263	2.02813	2.39059
ENSG00000011347	141.262	132.337	237.601	14.5145	12.5323	22.577	3.36859	6.79751e-20	2.25689e-18	SYT7	11	61515313	61581148	-	5953	protein_coding	synaptotagmin 7 [Source:HGNC Symbol;Acc:HGNC:11514]	-	121	146	254	16	12	22	1.20567	1.1267	2.02154	0.123471	0.107242	0.192529
ENSG00000172057	5745.03	5525.54	5437.71	2804.92	2880.35	2393.16	1.04828	8.97787e-20	2.96534e-18	ORMDL3	17	39921041	39927601	-	3752	protein_coding	ORMDL sphingolipid biosynthesis regulator 3 [Source:HGNC Symbol;Acc:HGNC:16038]	-	4921	6096	5813	3092	2758	2332	77.798	74.6406	73.4043	37.8581	39.1066	32.3798
ENSG00000149269	949.138	916.39	996.242	357.419	367.615	439.225	1.29818	1.0147e-19	3.33418e-18	PAK1	11	77321707	77474635	-	6299	protein_coding	p21 (RAC1) activated kinase 1 [Source:HGNC Symbol;Acc:HGNC:8590]	-	813	1011	1065	394	352	428	7.65591	7.37348	8.01055	2.87347	2.97297	3.53982
ENSG00000064042	825.388	829.374	1007.47	351.069	354.038	293.5	1.41468	1.12566e-19	3.68611e-18	LIMCH1	4	41359607	41700044	+	10862	protein_coding	LIM and calponin homology domains 1 [Source:HGNC Symbol;Acc:HGNC:29191]	-	707	915	1077	387	339	286	3.86089	3.86994	4.69775	1.63676	1.66039	1.37172
ENSG00000177406	312.877	337.188	316.178	84.3654	98.1699	101.596	1.76859	1.32005e-19	4.31525e-18	AC021054.1	12	630891	663706	+	3530	antisense	uncharacterized LOC100049716 [Source:NCBI gene;Acc:100049716]	-	268	372	338	93	94	99	4.50337	4.84129	4.53656	1.21029	1.41668	1.46106
ENSG00000176532	201.969	171.313	174.927	18.1431	28.1977	36.9441	2.72645	1.35673e-19	4.42756e-18	PRR15	7	29563811	29567295	+	1982	protein_coding	proline rich 15 [Source:HGNC Symbol;Acc:HGNC:22310]	-	173	189	187	20	27	36	5.1775	4.38078	4.47015	0.463563	0.724735	0.946254
ENSG00000067646	343.231	364.381	285.309	0	0	0	10.8266	1.54126e-19	5.0041e-18	ZFY	Y	2935281	2982506	+	5527	protein_coding	zinc finger protein Y-linked [Source:HGNC Symbol;Acc:HGNC:12870]	zf-C2H2	294	402	305	0	0	0	3.15526	3.34141	2.61454	0	0	0
ENSG00000107968	480.99	465.9	420.947	97.9727	132.634	57.4686	2.24751	1.61752e-19	5.24281e-18	MAP3K8	10	30433937	30461833	+	3601	protein_coding	mitogen-activated protein kinase kinase kinase 8 [Source:HGNC Symbol;Acc:HGNC:6860]	-	412	514	450	108	127	56	6.78659	6.55742	5.92071	1.37779	1.87629	0.810165
ENSG00000103966	4274.04	4231.17	4095.35	1962.18	2083.5	2283.35	0.99359	2.13143e-19	6.88514e-18	EHD4	15	41895939	41972578	-	7879	protein_coding	EH domain containing 4 [Source:HGNC Symbol;Acc:HGNC:3245]	-	3661	4668	4378	2163	1995	2225	27.5617	27.2178	26.3262	12.6115	13.4707	14.7119
ENSG00000118898	3316.73	3496.97	5563.05	1152.99	1288.74	754.276	1.95335	2.3557e-19	7.57115e-18	PPL	16	4882507	4960741	-	7686	protein_coding	periplakin [Source:HGNC Symbol;Acc:HGNC:9273]	-	2841	3858	5947	1271	1234	735	21.9255	23.0598	36.6591	7.59675	8.54149	4.98191
ENSG00000132840	6392.97	6439.21	6505.04	3473.49	3350.31	3619.5	0.888814	2.58816e-19	8.29037e-18	BHMT2	5	79069717	79089466	+	3182	protein_coding	betaine--homocysteine S-methyltransferase 2 [Source:HGNC Symbol;Acc:HGNC:1048]	-	5476	7104	6954	3829	3208	3527	102.08	102.564	103.543	55.28	53.6356	57.7449
ENSG00000131373	1451.14	1346.94	1317.1	638.637	645.415	550.057	1.16519	2.91347e-19	9.30118e-18	HACL1	3	15560704	15601852	-	3055	protein_coding	2-hydroxyacyl-CoA lyase 1 [Source:HGNC Symbol;Acc:HGNC:17856]	-	1243	1486	1408	704	618	536	24.1345	22.346	21.8361	10.5863	10.7621	9.14034
ENSG00000072210	9940.85	9774.83	9389.93	5265.12	5137.21	4556.44	0.960201	3.00251e-19	9.56943e-18	ALDH3A2	17	19648136	19677598	+	6457	protein_coding	aldehyde dehydrogenase 3 family member A2 [Source:HGNC Symbol;Acc:HGNC:403]	-	8515	10784	10038	5804	4919	4440	78.2225	76.7259	73.6547	41.2933	40.5289	35.8229
ENSG00000198796	1061.21	1063.23	1323.65	436.341	498.16	443.329	1.32431	3.31833e-19	1.05444e-17	ALPK2	18	58481247	58628957	-	9431	protein_coding	alpha kinase 2 [Source:HGNC Symbol;Acc:HGNC:20565]	-	909	1173	1415	481	477	432	5.71721	5.71391	7.10858	2.34299	2.69079	2.38635
ENSG00000086289	3400.79	3273.08	2931.66	1561.21	1526.85	1637.86	1.02306	3.37812e-19	1.07129e-17	EPDR1	7	37683843	37951941	+	2864	protein_coding	ependymin related 1 [Source:HGNC Symbol;Acc:HGNC:17572]	-	2913	3611	3134	1721	1462	1596	60.3316	57.9225	51.8454	27.6052	27.1577	29.0314
ENSG00000231013	542.865	485.841	526.652	160.566	128.456	75.9407	2.08761	3.59615e-19	1.13854e-17	AC013275.1	2	119476448	119487346	+	2089	antisense	novel transcript, antisense to SCTR	-	465	536	563	177	123	74	13.2036	11.7874	12.7689	3.8924	3.13246	1.84545
ENSG00000138670	954.975	899.169	782.027	249.467	343.595	335.576	1.50654	3.91597e-19	1.23775e-17	RASGEF1B	4	81426393	82044244	-	10183	protein_coding	RasGEF domain family member 1B [Source:HGNC Symbol;Acc:HGNC:24881]	-	818	992	836	275	329	327	4.76492	4.47537	3.88969	1.24062	1.71885	1.67294
ENSG00000167969	1776.86	1566.29	1428.41	732.074	636.016	685.519	1.21517	4.06794e-19	1.28366e-17	ECI1	16	2239395	2252300	-	3234	protein_coding	enoyl-CoA delta isomerase 1 [Source:HGNC Symbol;Acc:HGNC:2703]	-	1522	1728	1527	807	609	668	27.9159	24.5469	22.3709	11.4635	10.0184	10.7608
ENSG00000151729	2833.41	2760.05	2343.27	1144.83	1138.35	1303.31	1.14588	4.69827e-19	1.47041e-17	SLC25A4	4	185143241	185150382	+	4844	protein_coding	solute carrier family 25 member 4 [Source:HGNC Symbol;Acc:HGNC:10990]	-	2427	3045	2505	1262	1090	1270	29.7196	28.8786	24.5012	11.9684	11.9713	13.6587
ENSG00000171819	201.969	125.086	150.606	21.7717	21.9316	12.3147	3.08472	4.81667e-19	1.50008e-17	ANGPTL7	1	11189341	11195981	+	2238	protein_coding	angiopoietin like 7 [Source:HGNC Symbol;Acc:HGNC:24078]	-	173	138	161	24	21	12	4.58526	2.83278	3.4084	0.492645	0.499204	0.279338
ENSG00000153879	2652.45	2309.56	2206.7	1154.81	1135.22	1088.83	1.08456	5.74226e-19	1.78253e-17	CEBPG	19	33373330	33382686	+	4411	protein_coding	CCAAT enhancer binding protein gamma [Source:HGNC Symbol;Acc:HGNC:1837]	C/EBP	2272	2548	2359	1273	1087	1061	30.5527	26.5372	25.3382	13.2579	13.1103	12.531
ENSG00000104823	2535.7	2385.7	2690.32	1157.53	1172.82	888.711	1.24132	6.51994e-19	2.01738e-17	ECH1	19	38815422	38832005	-	2467	protein_coding	enoyl-CoA hydratase 1 [Source:HGNC Symbol;Acc:HGNC:3149]	-	2172	2632	2876	1276	1123	866	52.2238	49.0128	55.2337	23.761	24.2175	18.2876
ENSG00000101665	923.454	926.361	898.957	377.376	436.543	371.494	1.21396	7.47483e-19	2.30536e-17	SMAD7	18	48919853	48952052	-	5033	protein_coding	SMAD family member 7 [Source:HGNC Symbol;Acc:HGNC:6773]	MH1	791	1022	961	416	418	362	9.32239	9.32861	9.0465	3.79707	4.41843	3.74706
ENSG00000128641	15949.7	17223.8	17720	9247.53	9127.71	8297.03	0.932163	8.12082e-19	2.49252e-17	MYO1B	2	191245185	191425389	+	9533	protein_coding	myosin IB [Source:HGNC Symbol;Acc:HGNC:7596]	-	13662	19002	18943	10194	8740	8085	85.0085	91.572	94.1463	49.1244	48.7754	44.1834
ENSG00000277893	431.957	385.228	347.983	127.002	125.323	124.173	1.62813	8.49902e-19	2.60441e-17	SRD5A2	2	31522480	31581067	-	4648	protein_coding	steroid 5 alpha-reductase 2 [Source:HGNC Symbol;Acc:HGNC:11285]	-	370	425	372	140	120	121	4.72186	4.20064	3.79194	1.38371	1.37352	1.35621
ENSG00000196660	696.969	743.264	795.123	149.68	210.961	73.8882	2.36343	8.9585e-19	2.73643e-17	SLC30A10	1	219685427	219958647	-	5770	protein_coding	solute carrier family 30 member 10 [Source:HGNC Symbol;Acc:HGNC:25355]	-	597	820	850	165	202	72	6.13728	6.52877	6.97955	1.31368	1.86249	0.650078
ENSG00000121900	694.634	838.438	745.545	254.91	262.134	326.34	1.43555	9.70943e-19	2.96107e-17	TMEM54	1	32894594	32901438	-	1417	protein_coding	transmembrane protein 54 [Source:HGNC Symbol;Acc:HGNC:24143]	-	595	925	797	281	251	318	24.9072	29.9892	26.6485	9.11001	9.42373	11.6914
ENSG00000133477	224.151	227.511	223.57	58.965	55.3511	56.4424	1.98256	1.11781e-18	3.38615e-17	FAM83F	22	39994949	40043529	+	16389	protein_coding	family with sequence similarity 83 member F [Source:HGNC Symbol;Acc:HGNC:25148]	-	192	251	239	65	53	55	0.694907	0.703581	0.690923	0.182198	0.172045	0.174831
ENSG00000088280	1300.54	1240.89	1181.46	579.672	568.132	475.142	1.19698	1.18161e-18	3.56367e-17	ASAP3	1	23428563	23484568	-	4988	protein_coding	ArfGAP with SH3 domain, ankyrin repeat and PH domain 3 [Source:HGNC Symbol;Acc:HGNC:14987]	-	1114	1369	1263	639	544	463	13.2476	12.6087	11.9967	5.88514	5.80218	4.83574
ENSG00000005020	608.242	532.068	543.49	195.038	223.493	162.144	1.53523	1.23963e-18	3.73278e-17	SKAP2	7	26667062	26995239	-	5520	protein_coding	src kinase associated phosphoprotein 2 [Source:HGNC Symbol;Acc:HGNC:15687]	-	521	587	581	215	214	158	5.59856	4.88531	4.98679	1.78929	2.0625	1.49117
ENSG00000182902	684.127	689.786	684.741	252.189	206.783	137.514	1.78474	1.39517e-18	4.18792e-17	SLC25A18	22	17563439	17590994	+	4741	protein_coding	solute carrier family 25 member 18 [Source:HGNC Symbol;Acc:HGNC:10988]	-	586	761	732	278	198	134	7.33171	7.37408	7.31519	2.69375	2.22185	1.47246
ENSG00000130005	1386.93	1233.64	1342.35	631.379	526.358	477.195	1.2759	1.45959e-18	4.36755e-17	GAMT	19	1397026	1401570	-	2403	protein_coding	guanidinoacetate N-methyltransferase [Source:HGNC Symbol;Acc:HGNC:4136]	-	1188	1361	1435	696	504	465	29.3252	26.0194	28.2932	13.3057	11.1582	10.0811
ENSG00000135144	239.328	209.383	284.373	57.1507	48.0406	27.7081	2.45814	1.77462e-18	5.27715e-17	DTX1	12	113056709	113098028	+	4387	protein_coding	deltex E3 ubiquitin ligase 1 [Source:HGNC Symbol;Acc:HGNC:3060]	-	205	231	304	63	46	27	2.77181	2.41901	3.28315	0.659714	0.557839	0.32063
ENSG00000168679	2194.81	1850.91	1988.74	815.532	773.871	513.113	1.5203	1.868e-18	5.54618e-17	SLC16A4	1	110362848	110391082	-	3167	protein_coding	solute carrier family 16 member 4 [Source:HGNC Symbol;Acc:HGNC:10925]	-	1880	2042	2126	899	741	500	35.2117	29.6211	31.8053	13.0405	12.4477	8.2249
ENSG00000166840	844.068	1238.17	1040.21	271.239	274.667	120.068	2.22865	2.41775e-18	7.13403e-17	GLYATL1	11	58905398	59043527	+	5440	protein_coding	glycine-N-acyltransferase like 1 [Source:HGNC Symbol;Acc:HGNC:30519]	-	723	1366	1112	299	263	117	7.88346	11.5357	9.68479	2.52496	2.57203	1.12046
ENSG00000149485	6917.15	6164.56	6521.88	2406.68	2185.85	3238.77	1.3238	2.43783e-18	7.17112e-17	FADS1	11	61799625	61829318	-	10230	protein_coding	fatty acid desaturase 1 [Source:HGNC Symbol;Acc:HGNC:3574]	-	5925	6801	6972	2653	2093	3156	34.355	30.5415	32.2898	11.9136	10.8846	16.072
ENSG00000128311	3182.47	3283.05	2912.02	1663.72	1425.55	1483.92	1.0356	2.83009e-18	8.29941e-17	TST	22	37010859	37020183	-	1937	protein_coding	thiosulfate sulfurtransferase [Source:HGNC Symbol;Acc:HGNC:12388]	-	2726	3622	3113	1834	1365	1446	83.4784	85.9037	76.1437	43.4963	37.4906	38.8908
ENSG00000092841	29872.8	26916.1	23103.5	12094.2	12036.3	13470.2	1.08727	3.07205e-18	8.99516e-17	MYL6	12	56158161	56163496	+	4609	protein_coding	myosin light chain 6 [Source:HGNC Symbol;Acc:HGNC:7587]	-	25588	29695	24698	13332	11525	13126	329.312	295.985	253.886	132.884	133.031	148.366
ENSG00000235269	151.769	180.378	147.799	24.4932	13.5767	4.1049	3.4883	3.40037e-18	9.8958e-17	LINC02331	14	53768942	53850882	-	602	lincRNA	long intergenic non-protein coding RNA 2331 [Source:HGNC Symbol;Acc:HGNC:53251]	-	130	199	158	27	13	4	12.8093	15.1862	12.435	2.06039	1.14886	0.346156
ENSG00000135069	5732.19	5240.92	4807.22	2706.95	2556.59	2264.88	1.06737	3.67996e-18	1.06932e-16	PSAT1	9	78297143	78330093	+	2188	protein_coding	phosphoserine aminotransferase 1 [Source:HGNC Symbol;Acc:HGNC:19129]	-	4910	5782	5139	2984	2448	2207	133.11	121.401	111.28	62.6519	59.5228	52.5489
ENSG00000197256	1716.15	1898.04	2128.12	881.754	919.037	834.321	1.12429	3.89502e-18	1.12666e-16	KANK2	19	11164267	11197791	-	7638	protein_coding	KN motif and ankyrin repeat domains 2 [Source:HGNC Symbol;Acc:HGNC:29300]	-	1470	2094	2275	972	880	813	11.416	12.5948	14.1119	5.84614	6.12946	5.54523
ENSG00000131002	246.332	317.247	206.732	0	0	0	10.4612	3.96175e-18	1.14423e-16	TXLNGY	Y	19567313	19606274	+	11377	transcribed_unprocessed_pseudogene	taxilin gamma pseudogene, Y-linked [Source:HGNC Symbol;Acc:HGNC:18473]	-	211	350	221	0	0	0	1.1001	1.4133	0.920341	0	0	0
ENSG00000164089	559.209	515.753	547.232	124.28	130.545	46.1801	2.42809	4.36729e-18	1.25946e-16	ETNPPL	4	108742040	108763054	-	2950	protein_coding	ethanolamine-phosphate phospho-lyase [Source:HGNC Symbol;Acc:HGNC:14404]	-	479	569	585	137	125	45	9.63144	8.86101	9.39546	2.13344	2.25428	0.794693
ENSG00000154864	926.957	1004.31	1135.62	450.856	446.986	390.992	1.25103	4.63262e-18	1.32994e-16	PIEZO2	18	10666483	11148762	-	14796	protein_coding	piezo type mechanosensitive ion channel component 2 [Source:HGNC Symbol;Acc:HGNC:26270]	-	794	1108	1214	497	428	381	3.18313	3.44024	3.88739	1.5431	1.53893	1.3415
ENSG00000087085	422.617	379.79	525.717	109.766	143.077	80.0456	1.99714	4.92849e-18	1.41276e-16	ACHE	7	100889994	100896974	-	3783	protein_coding	acetylcholinesterase (Cartwright blood group) [Source:HGNC Symbol;Acc:HGNC:108]	-	362	419	562	121	137	78	5.6761	5.08828	7.03857	1.46937	1.92665	1.07415
ENSG00000152137	6652.14	6820.81	6520.01	3104.28	2958.67	3695.44	1.03484	5.12189e-18	1.4638e-16	HSPB8	12	119178642	119221131	+	2860	protein_coding	heat shock protein family B (small) member 8 [Source:HGNC Symbol;Acc:HGNC:30171]	-	5698	7525	6970	3422	2833	3601	118.177	120.874	115.465	54.9663	52.6986	65.5943
ENSG00000167772	9794.92	11023	10098.1	4885.93	5246.87	3942.76	1.13519	5.27436e-18	1.50512e-16	ANGPTL4	19	8363289	8374373	+	2482	protein_coding	angiopoietin like 4 [Source:HGNC Symbol;Acc:HGNC:16039]	-	8390	12161	10795	5386	5024	3842	200.511	225.092	206.065	99.689	107.688	80.6426
ENSG00000174945	179.788	166.781	193.636	38.1005	16.7098	30.7868	2.64802	5.43685e-18	1.54687e-16	AMZ1	7	2679522	2775500	+	7011	protein_coding	archaelysin family metallopeptidase 1 [Source:HGNC Symbol;Acc:HGNC:22231]	-	154	184	207	42	16	30	1.30292	1.20568	1.39886	0.275202	0.121411	0.22292
ENSG00000197444	442.464	639.932	688.483	182.338	180.674	129.304	1.84744	5.95455e-18	1.68662e-16	OGDHL	10	49734643	49762379	-	5724	protein_coding	oxoglutarate dehydrogenase like [Source:HGNC Symbol;Acc:HGNC:25590]	-	379	706	736	201	173	126	3.92751	5.66628	6.09204	1.61317	1.60792	1.14678
ENSG00000118804	1319.22	1231.82	908.311	409.127	380.147	460.775	1.4679	6.05152e-18	1.71155e-16	STBD1	4	76306026	76311599	+	3420	protein_coding	starch binding domain 1 [Source:HGNC Symbol;Acc:HGNC:24854]	-	1130	1359	971	451	364	449	19.5988	18.2552	13.4517	6.05805	5.66232	6.83957
ENSG00000067064	5607.27	4636.34	4262.79	1295.42	1221.9	2082.21	1.65716	6.49655e-18	1.82595e-16	IDI1	10	1039152	1049170	-	4345	protein_coding	isopentenyl-diphosphate delta isomerase 1 [Source:HGNC Symbol;Acc:HGNC:5387]	-	4803	5115	4557	1428	1170	2029	65.5693	54.0815	49.6905	15.0981	14.3257	24.3277
ENSG00000110628	2054.71	2014.06	2229.15	915.319	1003.63	717.332	1.25635	7.07747e-18	1.9725e-16	SLC22A18	11	2899721	2925246	+	5316	protein_coding	solute carrier family 22 member 18 [Source:HGNC Symbol;Acc:HGNC:10964]	-	1760	2222	2383	1009	961	699	19.6384	19.2023	21.2385	8.71944	9.61739	6.85016
ENSG00000108828	11170.2	11070.1	10058.8	5554.51	5316.84	6057.81	0.931949	8.82361e-18	2.44487e-16	VAT1	17	43014605	43025123	-	3501	protein_coding	vesicle amine transport 1 [Source:HGNC Symbol;Acc:HGNC:16919]	-	9568	12213	10753	6123	5091	5903	162.109	160.259	145.52	80.3442	77.3624	87.8394
ENSG00000119673	3798.89	3771.61	2835.31	1442.38	1465.24	1590.65	1.20985	9.15186e-18	2.52848e-16	ACOT2	14	73567620	73575658	+	2393	protein_coding	acyl-CoA thioesterase 2 [Source:HGNC Symbol;Acc:HGNC:18431]	-	3254	4161	3031	1590	1403	1550	80.6589	79.8819	60.0105	30.5237	31.1913	33.7441
ENSG00000143845	2644.28	2629.52	2352.63	1132.13	1016.16	721.437	1.40948	9.25963e-18	2.55456e-16	ETNK2	1	204131062	204152003	-	4472	protein_coding	ethanolamine kinase 2 [Source:HGNC Symbol;Acc:HGNC:25575]	-	2265	2901	2515	1248	973	703	30.0431	29.8016	26.6453	12.8202	11.5752	8.18959
ENSG00000169299	1719.66	1726.73	1517.28	693.973	655.858	833.295	1.18502	1.30008e-17	3.57635e-16	PGM2	4	37826633	37862937	+	3704	protein_coding	phosphoglucomutase 2 [Source:HGNC Symbol;Acc:HGNC:8906]	-	1473	1905	1622	765	628	812	23.589	23.6275	20.7474	9.48796	9.02002	11.4207
ENSG00000065325	272.016	284.616	284.373	78.9224	88.7706	57.4686	1.90108	1.30246e-17	3.57774e-16	GLP2R	17	9822206	9892102	+	6052	protein_coding	glucagon like peptide 2 receptor [Source:HGNC Symbol;Acc:HGNC:4325]	-	233	314	304	87	85	56	2.28368	2.38355	2.3799	0.660394	0.747204	0.482056
ENSG00000005893	8957.86	9306.21	8159.83	4164.75	3876.67	2823.15	1.28207	1.39881e-17	3.82042e-16	LAMP2	X	120427827	120469365	-	5526	protein_coding	lysosomal associated membrane protein 2 [Source:HGNC Symbol;Acc:HGNC:6501]	-	7673	10267	8723	4591	3712	2751	82.363	85.3544	74.7893	38.1662	35.7368	25.9351
ENSG00000125845	4766.71	5572.67	5401.22	2106.41	1806.74	1108.32	1.64807	1.42316e-17	3.88137e-16	BMP2	20	6767664	6780280	+	3601	protein_coding	bone morphogenetic protein 2 [Source:HGNC Symbol;Acc:HGNC:1069]	-	4083	6148	5774	2322	1730	1080	67.2565	78.4339	75.9693	29.6225	25.5589	15.6246
ENSG00000151632	86249	79520.2	71701.4	42807.7	40687.2	37584.5	0.971773	1.61684e-17	4.40328e-16	AKR1C2	10	4987400	5018031	-	6461	protein_coding	aldo-keto reductase family 1 member C2 [Source:HGNC Symbol;Acc:HGNC:385]	-	73878	87730	76650	47189	38959	36624	678.255	623.794	562.078	335.524	320.795	295.308
ENSG00000100075	6035.73	6711.13	6754.8	3125.15	3005.67	3595.89	1.00375	1.64662e-17	4.47802e-16	SLC25A1	22	19175575	19178830	-	2096	protein_coding	solute carrier family 25 member 1 [Source:HGNC Symbol;Acc:HGNC:10979]	-	5170	7404	7221	3445	2878	3504	146.311	162.281	163.226	75.5058	73.0497	87.0926
ENSG00000116670	1355.41	1228.2	1130.01	553.364	552.467	596.237	1.12499	2.00978e-17	5.43467e-16	MAD2L2	1	11674480	11691650	-	3324	protein_coding	mitotic arrest deficient 2 like 2 [Source:HGNC Symbol;Acc:HGNC:6764]	-	1161	1355	1208	610	529	581	20.7181	18.7271	17.2183	8.43046	8.46669	9.10592
ENSG00000107186	1104.41	1075.01	1203.91	422.734	525.313	519.27	1.20651	2.16602e-17	5.83236e-16	MPDZ	9	13105704	13279590	-	11273	protein_coding	multiple PDZ domain crumbs cell polarity complex component [Source:HGNC Symbol;Acc:HGNC:7208]	-	946	1186	1287	466	503	506	4.97771	4.83324	5.40908	1.89902	2.37382	2.3384
ENSG00000181856	96.8985	93.3612	117.865	0.907154	2.08872	3.07868	5.69489	2.41125e-17	6.47443e-16	SLC2A4	17	7281667	7288257	+	4046	protein_coding	solute carrier family 2 member 4 [Source:HGNC Symbol;Acc:HGNC:11009]	-	83	103	126	1	2	3	1.21683	1.16951	1.47546	0.0113542	0.026298	0.0386282
ENSG00000134871	380.589	359.849	525.717	75.2938	87.7263	24.6294	2.75304	2.42045e-17	6.49e-16	COL4A2	13	110305812	110513209	+	19293	protein_coding	collagen type IV alpha 2 chain [Source:HGNC Symbol;Acc:HGNC:2203]	-	326	397	562	83	84	24	1.00229	0.945331	1.38013	0.197634	0.231632	0.0648067
ENSG00000027697	3173.13	3289.4	2768.9	1358.01	1337.83	929.76	1.34801	2.52515e-17	6.76125e-16	IFNGR1	6	137197484	137219449	-	3277	protein_coding	interferon gamma receptor 1 [Source:HGNC Symbol;Acc:HGNC:5439]	-	2718	3629	2960	1497	1281	906	49.1984	50.8749	42.7956	20.9859	20.7966	14.4032
ENSG00000273604	465.813	537.507	462.107	131.537	186.941	172.406	1.58128	2.62363e-17	7.00858e-16	EPOP	17	38671703	38675421	-	3719	protein_coding	elongin BC and polycomb repressive complex 2 associated protein [Source:HGNC Symbol;Acc:HGNC:34493]	-	399	593	494	145	179	168	6.36392	7.32524	6.2934	1.79112	2.56062	2.35338
ENSG00000183337	378.254	511.221	643.582	154.216	138.9	144.698	1.80915	2.62487e-17	7.00858e-16	BCOR	X	40049815	40177329	-	8544	protein_coding	BCL6 corepressor [Source:HGNC Symbol;Acc:HGNC:20893]	-	324	564	688	170	133	141	2.24937	3.03257	3.81515	0.914051	0.828151	0.859739
ENSG00000099834	1341.4	1404.04	2147.77	530.685	486.672	299.658	1.89314	2.66797e-17	7.11371e-16	CDHR5	11	616565	626078	-	3873	protein_coding	cadherin related family member 5 [Source:HGNC Symbol;Acc:HGNC:7521]	-	1149	1549	2296	585	466	292	17.5975	18.3737	28.0872	6.9389	6.40114	3.92775
ENSG00000121310	1669.46	1836.41	1579.96	850.004	836.533	769.669	1.04999	2.76535e-17	7.36309e-16	ECHDC2	1	52895910	52927212	-	11572	protein_coding	enoyl-CoA hydratase domain containing 2 [Source:HGNC Symbol;Acc:HGNC:23408]	-	1430	2026	1689	937	801	750	7.33002	8.04311	6.91521	3.71975	3.6825	3.37646
ENSG00000103852	757.676	789.492	816.638	349.254	330.018	258.609	1.33289	2.87236e-17	7.62674e-16	TTC23	15	99136323	99251223	-	6148	protein_coding	tetratricopeptide repeat domain 23 [Source:HGNC Symbol;Acc:HGNC:25730]	-	649	871	873	385	316	252	6.26165	6.50845	6.72767	2.8768	2.73446	2.13538
ENSG00000056097	2054.71	1968.74	1964.42	1038.69	1083	1021.09	0.92988	3.42668e-17	9.06076e-16	ZFR	5	32354350	32444761	-	6792	protein_coding	zinc finger RNA binding protein [Source:HGNC Symbol;Acc:HGNC:17277]	-	1760	2172	2100	1145	1037	995	15.3707	14.6911	14.6489	7.74445	8.12269	7.63192
ENSG00000169429	6390.63	6610.52	5034.53	2410.31	1896.56	1237.63	1.70138	3.4641e-17	9.13287e-16	CXCL8	4	73740506	73743716	+	2274	protein_coding	C-X-C motif chemokine ligand 8 [Source:HGNC Symbol;Acc:HGNC:6025]	-	5474	7293	5382	2657	1816	1206	142.788	147.336	112.134	53.6764	42.4858	27.629
ENSG00000183878	194.964	192.161	213.28	0	0	0	10.1013	4.67944e-17	1.22713e-15	UTY	Y	13248379	13480673	-	9191	protein_coding	ubiquitously transcribed tetratricopeptide repeat containing, Y-linked [Source:HGNC Symbol;Acc:HGNC:12638]	-	167	212	228	0	0	0	1.07778	1.05966	1.17532	0	0	0
ENSG00000135002	2797.21	2566.07	2184.25	1204.7	1188.48	1183.24	1.07703	4.8919e-17	1.28109e-15	RFK	9	76385517	76394517	-	3877	protein_coding	riboflavin kinase [Source:HGNC Symbol;Acc:HGNC:30324]	-	2396	2831	2335	1328	1138	1153	36.658	33.5457	28.5348	15.7357	15.6158	15.4932
ENSG00000009950	303.537	342.627	517.298	94.3441	101.303	101.596	1.97099	5.31594e-17	1.38833e-15	MLXIPL	7	73593194	73624543	-	4815	protein_coding	MLX interacting protein like [Source:HGNC Symbol;Acc:HGNC:12744]	bHLH	260	378	553	104	97	99	3.20298	3.60652	5.44143	0.992247	1.07175	1.07114
ENSG00000075275	357.24	513.034	657.613	135.166	140.989	94.4127	2.04462	5.47601e-17	1.42818e-15	CELSR1	22	46360834	46537170	-	12806	protein_coding	cadherin EGF LAG seven-pass G-type receptor 1 [Source:HGNC Symbol;Acc:HGNC:1850]	-	306	566	703	149	135	92	1.41738	2.03047	2.60091	0.534509	0.56084	0.374268
ENSG00000145476	1245.67	1304.34	1338.61	575.136	618.261	449.487	1.24305	5.52623e-17	1.43931e-15	CYP4V2	4	186191520	186213456	+	9807	protein_coding	cytochrome P450 family 4 subfamily V member 2 [Source:HGNC Symbol;Acc:HGNC:23198]	-	1067	1439	1431	634	592	438	6.45366	6.7409	6.91334	2.96986	3.21147	2.32673
ENSG00000148655	409.776	373.445	381.659	146.959	122.19	142.645	1.49792	5.70529e-17	1.4819e-15	LRMDA	10	75431453	76560167	+	6560	protein_coding	leucine rich melanocyte differentiation associated [Source:HGNC Symbol;Acc:HGNC:23405]	-	351	412	408	162	117	139	3.17381	2.88527	2.94673	1.13447	0.948857	1.10387
ENSG00000242110	475.153	523.911	450.881	174.174	158.743	200.114	1.44409	6.03136e-17	1.56234e-15	AMACR	5	33986178	34008108	-	4838	protein_coding	alpha-methylacyl-CoA racemase [Source:HGNC Symbol;Acc:HGNC:451]	-	407	578	482	192	152	195	4.99007	5.48852	4.72025	1.82313	1.67146	2.0998
ENSG00000117016	136.592	161.343	129.091	20.8646	20.8872	28.7343	2.60251	6.87481e-17	1.77601e-15	RIMS3	1	40620679	40665657	-	7235	protein_coding	regulating synaptic membrane exocytosis 3 [Source:HGNC Symbol;Acc:HGNC:21292]	-	117	178	138	23	20	28	0.959235	1.13025	0.903701	0.14604	0.147065	0.201617
ENSG00000099785	1177.96	1160.22	1030.85	537.943	507.559	542.873	1.08421	7.00614e-17	1.80749e-15	2002-03-01	19	8413270	8439017	+	2216	protein_coding	membrane associated ring-CH-type finger 2 [Source:HGNC Symbol;Acc:HGNC:28038]	-	1009	1280	1102	593	486	529	27.0084	26.5359	23.5611	12.2933	11.6677	12.4364
ENSG00000168509	1474.49	1310.68	1150.59	537.035	525.313	358.153	1.46914	8.63689e-17	2.22219e-15	HJV	1	146017468	146036746	-	2418	protein_coding	hemojuvelin BMP co-receptor [Source:HGNC Symbol;Acc:HGNC:4887]	-	1263	1446	1230	592	503	349	30.9831	27.4729	24.1009	11.2473	11.067	7.51931
ENSG00000173698	265.012	204.851	254.439	69.8509	59.5285	48.2326	2.02279	8.67501e-17	2.229e-15	ADGRG2	X	18989309	19122637	-	10155	protein_coding	adhesion G protein-coupled receptor G2 [Source:HGNC Symbol;Acc:HGNC:4516]	-	227	226	272	77	57	47	1.32594	1.0224	1.26903	0.348332	0.298617	0.241116
ENSG00000196562	1713.82	2070.26	3061.69	684.902	646.459	345.838	2.02896	8.80783e-17	2.26008e-15	SULF2	20	47656348	47786616	-	6657	protein_coding	sulfatase 2 [Source:HGNC Symbol;Acc:HGNC:20392]	-	1468	2284	3273	755	619	337	13.0805	15.762	23.2944	5.21016	4.94688	2.6373
ENSG00000166016	1998.68	2024.04	1959.74	1033.25	1027.65	1102.17	0.91951	9.08973e-17	2.32617e-15	ABTB2	11	34150988	34358008	-	4973	protein_coding	ankyrin repeat and BTB domain containing 2 [Source:HGNC Symbol;Acc:HGNC:23842]	-	1712	2233	2095	1139	984	1074	20.4203	20.6283	19.9595	10.5217	10.5268	11.2511
ENSG00000023909	5559.4	5234.57	4813.77	2749.59	2522.13	2847.78	0.942583	9.25673e-17	2.36573e-15	GCLM	1	93885205	93909456	-	5420	protein_coding	glutamate-cysteine ligase modifier subunit [Source:HGNC Symbol;Acc:HGNC:4312]	-	4762	5775	5146	3031	2415	2775	52.1156	48.9492	44.9837	25.6903	23.7048	26.673
ENSG00000113924	4005.53	4259.27	3904.52	1883.25	1566.54	1113.45	1.41472	1.08035e-16	2.75736e-15	HGD	3	120628173	120682571	-	2983	protein_coding	homogentisate 1,2-dioxygenase [Source:HGNC Symbol;Acc:HGNC:4892]	-	3431	4699	4174	2076	1500	1085	68.2253	72.3678	66.2954	31.971	26.752	18.949
ENSG00000237767	143.597	175.845	163.702	34.4719	34.4639	25.6556	2.35238	1.15653e-16	2.94391e-15	LINC01370	20	40004477	40008529	+	822	lincRNA	long intergenic non-protein coding RNA 1370 [Source:HGNC Symbol;Acc:HGNC:50608]	-	123	194	175	38	33	25	8.87587	10.8423	10.0867	2.12371	2.1358	1.58444
ENSG00000152229	1156.94	1013.38	992.5	396.426	431.321	260.661	1.53815	1.22573e-16	3.11175e-15	PSTPIP2	18	45983536	46072272	-	4120	protein_coding	proline-serine-threonine phosphatase interacting protein 2 [Source:HGNC Symbol;Acc:HGNC:9581]	-	991	1118	1061	437	413	254	14.2677	12.4663	12.2012	4.87267	5.333	3.21178
ENSG00000128604	206.639	214.822	177.733	39.0076	55.3511	31.813	2.24995	1.30933e-16	3.31958e-15	IRF5	7	128937612	128950035	+	4375	protein_coding	interferon regulatory factor 5 [Source:HGNC Symbol;Acc:HGNC:6120]	IRF	177	237	190	43	53	31	2.39979	2.48865	2.05759	0.451516	0.644491	0.369141
ENSG00000135838	249.835	279.177	219.828	54.4293	60.5729	77.9931	1.95914	1.34985e-16	3.41776e-15	NPL	1	182789293	182830384	+	4975	protein_coding	N-acetylneuraminate pyruvate lyase [Source:HGNC Symbol;Acc:HGNC:16781]	-	214	308	235	60	58	76	2.55152	2.84414	2.23799	0.554039	0.620232	0.795846
ENSG00000009830	1369.42	1502.84	1387.26	624.122	704.943	727.594	1.05134	1.3728e-16	3.47127e-15	POMT2	14	77274956	77320884	-	10008	protein_coding	protein O-mannosyltransferase 2 [Source:HGNC Symbol;Acc:HGNC:19743]	-	1173	1658	1483	688	675	709	6.9523	7.6108	7.02066	3.15808	3.58819	3.69069
ENSG00000143862	1591.24	1587.14	1424.67	793.76	765.516	712.201	1.01842	1.43196e-16	3.61607e-15	ARL8A	1	202133404	202144743	-	1975	protein_coding	ADP ribosylation factor like GTPase 8A [Source:HGNC Symbol;Acc:HGNC:25192]	-	1363	1751	1523	875	733	694	40.9361	40.7298	36.5357	20.3528	19.7449	18.3063
ENSG00000130779	3996.19	4069.83	5374.1	1945.85	2056.35	1596.81	1.2634	1.50194e-16	3.78778e-15	CLIP1	12	122271432	122422632	-	18559	protein_coding	CAP-Gly domain containing linker protein 1 [Source:HGNC Symbol;Acc:HGNC:10461]	-	3423	4490	5745	2145	1969	1556	10.9403	11.1144	14.6663	5.30952	5.6443	4.36781
ENSG00000110651	13136.2	13491.2	15313.1	7721.7	7384.67	6718.7	0.942354	1.55629e-16	3.91968e-15	CD81	11	2376177	2397419	+	7394	protein_coding	CD81 molecule [Source:HGNC Symbol;Acc:HGNC:1701]	-	11252	14884	16370	8512	7071	6547	90.2668	92.4769	104.895	52.8853	50.8769	46.1287
ENSG00000132002	3685.64	3367.35	3195.46	1314.47	1306.49	1786.66	1.21738	1.66298e-16	4.18286e-15	DNAJB1	19	14514770	14529770	-	3672	protein_coding	DnaJ heat shock protein family (Hsp40) member B1 [Source:HGNC Symbol;Acc:HGNC:5270]	-	3157	3715	3416	1449	1251	1741	50.9976	46.4782	44.0757	18.1279	18.1248	24.7004
ENSG00000147852	738.997	652.622	727.771	246.746	313.308	205.245	1.46978	1.70813e-16	4.28514e-15	VLDLR	9	2621834	2660053	+	9339	protein_coding	very low density lipoprotein receptor [Source:HGNC Symbol;Acc:HGNC:12698]	-	633	720	778	272	300	200	4.02051	3.54181	3.94697	1.33798	1.70899	1.11568
ENSG00000166483	2920.96	2566.98	2566.84	1080.42	1049.58	1407.98	1.18687	1.9352e-16	4.82309e-15	WEE1	11	9573681	9593457	+	9239	protein_coding	WEE1 G2 checkpoint kinase [Source:HGNC Symbol;Acc:HGNC:12761]	-	2502	2832	2744	1191	1005	1372	16.0635	14.0819	14.0716	5.92201	5.78709	7.73638
ENSG00000167165	4807.57	4514.88	4268.41	2351.34	2106.47	1698.4	1.14213	1.99144e-16	4.95034e-15	UGT1A6	2	233691607	233773300	+	5180	protein_coding	UDP glucuronosyltransferase family 1 member A6 [Source:HGNC Symbol;Acc:HGNC:12538]	-	4118	4981	4563	2592	2017	1655	47.1557	44.1753	41.7354	22.9873	20.7155	16.6447
ENSG00000130545	886.096	950.834	804.477	414.57	352.994	392.018	1.18693	2.04177e-16	5.06886e-15	CRB3	19	6463777	6467221	+	1592	protein_coding	crumbs 3, cell polarity complex component [Source:HGNC Symbol;Acc:HGNC:20237]	-	759	1049	860	457	338	382	28.2798	30.2709	25.5941	13.1873	11.2952	12.5005
ENSG00000196139	27334.7	22892.5	21272.8	12262.9	11686.4	10369	1.05888	2.2528e-16	5.58548e-15	AKR1C3	10	5035354	5107686	+	4532	protein_coding	aldo-keto reductase family 1 member C3 [Source:HGNC Symbol;Acc:HGNC:386]	-	23414	25256	22741	13518	11190	10104	306.453	256.016	237.741	137.027	131.359	116.148
ENSG00000243955	7638.64	6471.84	5951.26	3481.66	3054.75	3136.15	1.05214	2.29933e-16	5.68609e-15	GSTA1	6	52791664	52803910	-	1019	protein_coding	glutathione S-transferase alpha 1 [Source:HGNC Symbol;Acc:HGNC:4626]	-	6543	7140	6362	3838	2925	3056	380.873	321.897	295.804	173.027	152.711	156.238
ENSG00000131100	5074.91	4808.56	4647.26	2713.3	2498.11	2737.97	0.869968	2.52775e-16	6.22674e-15	ATP6V1E1	22	17592136	17628818	-	3212	protein_coding	ATPase H+ transporting V1 subunit E1 [Source:HGNC Symbol;Acc:HGNC:857]	-	4347	5305	4968	2991	2392	2668	80.2771	75.8757	73.2808	42.7783	39.6191	43.2732
ENSG00000133313	14367.8	12826.7	13154.1	7428.69	7154.91	7802.39	0.849845	3.02241e-16	7.40704e-15	CNDP2	18	74495816	74523454	+	11848	protein_coding	carnosine dipeptidase 2 [Source:HGNC Symbol;Acc:HGNC:24437]	-	12307	14151	14062	8189	6851	7603	61.6148	54.87	56.2324	31.7518	30.7629	33.4309
ENSG00000153132	580.223	543.852	495.783	209.553	236.025	191.904	1.34497	3.46791e-16	8.46622e-15	CLGN	4	140388455	140427968	-	3127	protein_coding	calmegin [Source:HGNC Symbol;Acc:HGNC:2060]	-	497	600	530	231	226	187	9.42771	8.81488	8.03031	3.39365	3.84503	3.11546
ENSG00000084754	10781.4	11036.6	11955.8	6377.3	6355.98	5690.42	0.874354	3.58932e-16	8.75143e-15	HADHA	2	26190635	26244726	-	4385	protein_coding	hydroxyacyl-CoA dehydrogenase trifunctional multienzyme complex subunit alpha [Source:HGNC Symbol;Acc:HGNC:4801]	-	9235	12176	12781	7030	6086	5545	124.924	127.564	138.095	73.6492	73.8382	65.878
ENSG00000231852	116.745	140.495	148.735	24.4932	25.0647	19.4983	2.55625	3.76154e-16	9.14796e-15	CYP21A2	6	32038265	32041670	+	2909	protein_coding	cytochrome P450 family 21 subfamily A member 2 [Source:HGNC Symbol;Acc:HGNC:2600]	-	100	155	159	27	24	19	2.03908	2.44783	2.58963	0.426386	0.438921	0.340266
ENSG00000004399	750.671	822.123	1110.37	269.425	348.816	329.418	1.50345	3.88781e-16	9.43102e-15	PLXND1	3	129555175	129606818	-	9738	protein_coding	plexin D1 [Source:HGNC Symbol;Acc:HGNC:9107]	-	643	907	1187	297	334	321	3.91669	4.27889	5.77518	1.4011	1.82472	1.71729
ENSG00000150782	3637.78	3691.85	3018.66	1779.84	1587.43	1398.75	1.11811	4.07387e-16	9.84484e-15	IL18	11	112143251	112164117	-	2628	protein_coding	interleukin 18 [Source:HGNC Symbol;Acc:HGNC:5986]	-	3116	4073	3227	1962	1520	1363	70.3315	71.2004	58.1779	34.297	30.7707	27.0196
ENSG00000144218	198.467	203.944	298.405	54.4293	44.9075	23.6032	2.50651	4.39785e-16	1.06009e-14	AFF3	2	99545419	100142739	-	12737	protein_coding	AF4/FMR2 family member 3 [Source:HGNC Symbol;Acc:HGNC:6473]	AF-4	170	225	319	60	43	23	0.791698	0.811537	1.18661	0.216405	0.179606	0.0940739
ENSG00000162366	2476.16	2843.44	2459.27	1038.69	849.065	499.772	1.70346	4.43226e-16	1.06704e-14	PDZK1IP1	1	47183593	47191044	-	1438	protein_coding	PDZK1 interacting protein 1 [Source:HGNC Symbol;Acc:HGNC:16887]	-	2121	3137	2629	1145	813	487	87.4902	100.219	86.6196	36.5788	30.0781	17.6433
ENSG00000123684	6258.71	6414.73	6318.89	3756.53	3371.2	3569.21	0.828119	4.52569e-16	1.08816e-14	LPGAT1	1	211743457	211830772	-	8799	protein_coding	lysophosphatidylglycerol acyltransferase 1 [Source:HGNC Symbol;Acc:HGNC:28985]	-	5361	7077	6755	4141	3228	3478	36.1402	36.9495	36.3728	21.6199	19.5173	20.5923
ENSG00000012660	6236.53	5723.14	5272.13	3107	2878.26	3136.15	0.917501	5.22372e-16	1.24702e-14	ELOVL5	6	53267398	53349179	-	3813	protein_coding	ELOVL fatty acid elongase 5 [Source:HGNC Symbol;Acc:HGNC:21308]	-	5342	6314	5636	3425	2756	3056	83.1026	76.0731	70.0307	41.2645	38.4531	41.7537
ENSG00000183655	470.483	543.852	485.493	211.367	202.606	180.616	1.33481	5.91007e-16	1.4086e-14	KLHL25	15	85759323	85795030	-	7219	protein_coding	kelch like family member 25 [Source:HGNC Symbol;Acc:HGNC:25732]	-	403	600	519	233	194	176	3.31135	3.81828	3.40623	1.48273	1.4297	1.27012
ENSG00000166401	1127.76	1200.1	1115.04	603.258	546.201	541.847	1.02505	6.02876e-16	1.4351e-14	SERPINB8	18	63969925	64019779	+	5868	protein_coding	serpin family B member 8 [Source:HGNC Symbol;Acc:HGNC:8952]	-	966	1324	1192	665	523	528	9.76483	10.3655	9.62433	5.20612	4.74166	4.68762
ENSG00000173212	147.099	138.682	173.992	33.5647	30.2865	20.5245	2.44169	6.44957e-16	1.53336e-14	MAB21L3	1	116111755	116135240	+	3256	protein_coding	mab-21 like 3 [Source:HGNC Symbol;Acc:HGNC:26787]	-	126	153	186	37	29	20	2.29543	2.15874	2.70653	0.522035	0.473841	0.320003
ENSG00000100664	7904.82	7418.14	7317.94	3343.77	3564.4	4311.17	1.01301	6.86999e-16	1.62926e-14	EIF5	14	103333544	103345025	+	8505	protein_coding	eukaryotic translation initiation factor 5 [Source:HGNC Symbol;Acc:HGNC:3299]	-	6771	8184	7823	3686	3413	4201	47.2233	44.2063	43.5796	19.9096	21.3492	25.7328
ENSG00000124767	5819.75	5478.4	4635.1	2527.33	2090.81	2701.03	1.12205	7.11038e-16	1.68208e-14	GLO1	6	38675925	38703141	-	2352	protein_coding	glyoxalase I [Source:HGNC Symbol;Acc:HGNC:4323]	-	4985	6044	4955	2786	2002	2632	125.72	118.054	99.8138	54.416	45.2841	58.2985
ENSG00000275074	483.325	435.082	366.692	160.566	149.344	152.908	1.47122	7.78738e-16	1.83996e-14	NUDT18	8	22106872	22109419	-	1756	protein_coding	nudix hydrolase 18 [Source:HGNC Symbol;Acc:HGNC:26194]	-	414	480	392	177	143	149	13.9847	12.5577	10.5766	4.63054	4.33242	4.42049
ENSG00000204103	312.877	349.878	384.465	107.951	133.678	110.832	1.57401	7.92666e-16	1.87055e-14	MAFB	20	40685848	40689240	-	3393	protein_coding	MAF bZIP transcription factor B [Source:HGNC Symbol;Acc:HGNC:6408]	TF_bZIP	268	386	411	119	128	108	4.68521	5.22633	5.73908	1.61119	2.00699	1.65824
ENSG00000100889	3931.98	4233.89	4235.67	2073.76	2019.79	1489.05	1.15139	8.06787e-16	1.90153e-14	PCK2	14	24094053	24110598	+	4189	protein_coding	phosphoenolpyruvate carboxykinase 2, mitochondrial [Source:HGNC Symbol;Acc:HGNC:8725]	-	3368	4671	4528	2286	1934	1451	47.6913	51.2263	51.213	25.0697	24.5621	18.0454
ENSG00000189067	4909.13	4581.05	3978.42	2276.96	2213	2402.39	0.966321	8.60871e-16	2.0265e-14	LITAF	16	11547722	11636381	-	5060	protein_coding	lipopolysaccharide induced TNF factor [Source:HGNC Symbol;Acc:HGNC:16841]	zf-LITAF-like	4205	5054	4253	2510	2119	2341	49.2939	45.8858	39.8226	22.788	22.2792	24.1024
ENSG00000154511	1319.22	1236.36	1118.78	593.279	589.019	611.63	1.03382	8.79709e-16	2.06675e-14	FAM69A	1	92832737	92961522	-	3091	protein_coding	family with sequence similarity 69 member A [Source:HGNC Symbol;Acc:HGNC:32213]	-	1130	1364	1196	654	564	596	21.6849	20.2726	18.3323	9.71989	9.70731	10.0451
ENSG00000186212	344.398	322.685	358.273	117.023	88.7706	57.4686	1.95677	8.96901e-16	2.10353e-14	SOWAHB	4	76894928	76898147	-	3220	protein_coding	sosondowah ankyrin repeat domain family member B [Source:HGNC Symbol;Acc:HGNC:32958]	-	295	356	383	129	85	56	5.4343	5.07911	5.63543	1.84042	1.40437	0.906026
ENSG00000143344	675.955	687.066	637.969	322.04	272.578	275.028	1.20071	9.06897e-16	2.12436e-14	RGL1	1	183636085	183928531	+	5305	protein_coding	ral guanine nucleotide dissociation stimulator like 1 [Source:HGNC Symbol;Acc:HGNC:30281]	-	579	758	682	355	261	268	6.47397	6.56413	6.09092	3.07415	2.61742	2.63183
ENSG00000197375	3182.47	3332.91	3151.49	1690.03	1873.58	1734.32	0.867888	9.24395e-16	2.1627e-14	SLC22A5	5	132369752	132395614	+	12788	protein_coding	solute carrier family 22 member 5 [Source:HGNC Symbol;Acc:HGNC:10969]	-	2726	3677	3369	1863	1794	1690	12.6445	13.2094	12.482	6.69257	7.46343	6.88482
ENSG00000109929	3508.19	3219.6	2941.95	1578.45	1582.21	1772.29	0.970847	1.0296e-15	2.40294e-14	SC5D	11	121292453	121308694	+	5566	protein_coding	sterol-C5-desaturase [Source:HGNC Symbol;Acc:HGNC:10547]	-	3005	3552	3145	1740	1515	1727	32.0242	29.3172	26.7708	14.3611	14.4807	16.1643
ENSG00000116688	12243.1	11853.3	11127	4757.12	4632.78	6483.69	1.14994	1.13293e-15	2.64087e-14	MFN2	1	11980181	12013514	+	4973	protein_coding	mitofusin 2 [Source:HGNC Symbol;Acc:HGNC:16877]	-	10487	13077	11895	5244	4436	6318	125.087	120.804	113.326	48.4425	47.4561	66.1866
ENSG00000183098	1562.05	1565.39	1461.16	635.008	670.479	407.412	1.42118	1.33989e-15	3.1195e-14	GPC6	13	93226842	94407401	+	6468	protein_coding	glypican 6 [Source:HGNC Symbol;Acc:HGNC:4454]	-	1338	1727	1562	700	642	397	12.2705	12.2664	11.4418	4.97176	5.28061	3.19764
ENSG00000272405	391.096	350.784	466.784	126.094	132.634	154.96	1.54808	1.62718e-15	3.77913e-14	AL365181.3	1	156641666	156644887	-	3222	antisense	novel transcript, antisense to BCAN	-	335	387	499	139	127	151	6.16733	5.51796	7.33769	1.98185	2.09699	2.44152
ENSG00000149124	226.486	348.065	364.821	83.4582	57.4398	31.813	2.43903	2.30371e-15	5.30521e-14	GLYAT	11	58640426	58731974	-	3114	protein_coding	glycine-N-acyltransferase [Source:HGNC Symbol;Acc:HGNC:13734]	-	194	384	390	92	55	31	3.69539	5.66508	5.93376	1.35722	0.939643	0.518623
ENSG00000167114	4593.92	4435.11	4353.53	2564.53	2509.6	2631.24	0.796308	2.39424e-15	5.4938e-14	SLC27A4	9	128340646	128361470	+	3110	protein_coding	solute carrier family 27 member 4 [Source:HGNC Symbol;Acc:HGNC:10998]	-	3935	4893	4654	2827	2403	2564	75.052	72.2783	70.9007	41.7588	41.1067	42.9503
ENSG00000144115	1202.48	1166.56	1226.36	563.343	610.951	456.67	1.14026	2.63398e-15	6.03665e-14	THNSL2	2	88170295	88186636	+	6431	protein_coding	threonine synthase like 2 [Source:HGNC Symbol;Acc:HGNC:25602]	-	1030	1287	1311	621	585	445	9.50028	9.19376	9.65847	4.43604	4.83945	3.60487
ENSG00000101782	4075.57	3392.73	3643.53	1816.12	2030.24	1659.41	1.01287	2.65214e-15	6.07098e-14	RIOK3	18	23452823	23486603	+	5320	protein_coding	RIO kinase 3 [Source:HGNC Symbol;Acc:HGNC:11451]	-	3491	3743	3895	2002	1944	1617	38.9239	32.3222	34.6881	17.2876	19.4403	15.8346
ENSG00000152689	265.012	223.886	217.957	74.3867	66.8391	65.6784	1.76877	2.66745e-15	6.09873e-14	RASGRP3	2	33436324	33564750	+	11118	protein_coding	RAS guanyl releasing protein 3 [Source:HGNC Symbol;Acc:HGNC:14545]	-	227	247	233	82	64	64	1.21109	1.02062	0.992918	0.338821	0.306247	0.29989
ENSG00000279688	103.903	94.2677	109.446	10.8859	12.5323	16.4196	2.95431	2.89309e-15	6.59094e-14	AQP7P3	9	65878766	65894790	+	1041	unprocessed_pseudogene	aquaporin 7 pseudogene 3 [Source:HGNC Symbol;Acc:HGNC:31976]	-	89	104	117	12	12	16	5.07127	4.58961	5.325	0.529557	0.613267	0.800715
ENSG00000185262	1154.61	1259.92	1006.53	433.62	432.365	565.45	1.25748	3.09675e-15	7.02973e-14	UBALD2	17	76265202	76271299	+	1797	protein_coding	UBA like domain containing 2 [Source:HGNC Symbol;Acc:HGNC:28438]	-	989	1390	1076	478	414	551	32.6457	35.5353	28.3693	12.2198	12.2566	15.9739
ENSG00000233864	158.773	154.091	110.382	0	0	0	9.59535	3.12404e-15	7.08327e-14	TTTY15	Y	12662334	12692233	+	5284	lincRNA	testis-specific transcript, Y-linked 15 [Source:HGNC Symbol;Acc:HGNC:18567]	-	136	170	118	0	0	0	1.5267	1.47802	1.05804	0	0	0
ENSG00000165475	2520.53	2301.4	2057.03	1211.96	956.634	1067.27	1.08715	3.47287e-15	7.86484e-14	CRYL1	13	20403666	20525873	-	4327	protein_coding	crystallin lambda 1 [Source:HGNC Symbol;Acc:HGNC:18246]	-	2159	2539	2199	1336	916	1040	29.5967	26.9568	24.0781	14.1841	11.2623	12.5215
ENSG00000151690	349.068	347.159	448.075	107.044	144.122	88.2554	1.75521	3.74508e-15	8.46121e-14	MFSD6	2	190408355	190509205	+	6031	protein_coding	major facilitator superfamily domain containing 6 [Source:HGNC Symbol;Acc:HGNC:24711]	-	299	383	479	118	138	86	2.94076	2.91744	3.76297	0.898825	1.21733	0.742879
ENSG00000138823	5380.78	5035.16	5399.35	2079.2	1853.74	956.442	1.69331	3.89566e-15	8.78065e-14	MTTP	4	99563761	99623999	+	5398	protein_coding	microsomal triglyceride transfer protein [Source:HGNC Symbol;Acc:HGNC:7467]	-	4609	5555	5772	2292	1775	932	50.6467	47.2764	50.6615	19.5058	17.4938	8.9948
ENSG00000161896	750.671	693.411	779.22	336.554	289.288	217.56	1.39661	4.07798e-15	9.16993e-14	IP6K3	6	33721670	33746905	-	2785	protein_coding	inositol hexakisphosphate kinase 3 [Source:HGNC Symbol;Acc:HGNC:17269]	-	643	765	833	371	277	212	13.695	12.6191	14.1711	6.11972	5.29144	3.9657
ENSG00000136040	162.276	149.559	177.733	27.2146	44.9075	28.7343	2.28486	4.56364e-15	1.02379e-13	PLXNC1	12	94148723	94307675	+	9887	protein_coding	plexin C1 [Source:HGNC Symbol;Acc:HGNC:9106]	-	139	165	190	30	43	28	0.833927	0.766677	0.910486	0.139392	0.231378	0.147537
ENSG00000127125	1721.99	1729.45	1598.66	919.855	892.928	801.482	0.949468	4.86314e-15	1.0897e-13	PPCS	1	42456117	42473385	+	2590	protein_coding	phosphopantothenoylcysteine synthetase [Source:HGNC Symbol;Acc:HGNC:25686]	-	1475	1908	1709	1014	855	781	33.7808	33.8432	31.2627	17.9854	17.5625	15.7094
ENSG00000205744	903.608	716.072	673.516	267.611	223.493	334.55	1.47262	5.46807e-15	1.22095e-13	DENND1C	19	6467207	6482557	-	4657	protein_coding	DENN domain containing 1C [Source:HGNC Symbol;Acc:HGNC:26225]	-	774	790	720	295	214	326	9.85854	7.79317	7.32505	2.91004	2.44471	3.64687
ENSG00000189292	102.736	109.677	80.4477	14.5145	6.26616	7.18358	3.36751	6.01302e-15	1.33793e-13	ALKAL2	2	279558	288851	-	2191	protein_coding	ALK and LTK ligand 2 [Source:HGNC Symbol;Acc:HGNC:27683]	-	88	121	86	16	6	7	2.38242	2.53709	1.85969	0.335475	0.145689	0.166443
ENSG00000099194	21268.6	18103.9	19114.8	6509.74	6484.43	10188.4	1.3351	6.09578e-15	1.35477e-13	SCD	10	100347124	100364834	+	5362	protein_coding	stearoyl-CoA desaturase [Source:HGNC Symbol;Acc:HGNC:10571]	-	18218	19973	20434	7176	6209	9928	201.536	171.123	180.556	61.4806	61.6047	96.4592
ENSG00000148450	1153.44	939.957	894.279	471.72	402.079	433.067	1.19106	6.43559e-15	1.42531e-13	MSRB2	10	23095506	23122013	+	2052	protein_coding	methionine sulfoxide reductase B2 [Source:HGNC Symbol;Acc:HGNC:17061]	-	988	1037	956	520	385	422	28.5599	23.2164	22.0732	11.6415	9.98165	10.7138
ENSG00000198478	2143.44	1774.77	1782.95	781.06	859.509	996.465	1.11226	6.69569e-15	1.4812e-13	SH3BGRL2	6	79631283	79703659	+	4653	protein_coding	SH3 domain binding glutamate rich protein like 2 [Source:HGNC Symbol;Acc:HGNC:15567]	-	1836	1958	1906	861	823	971	23.4055	19.3318	19.4077	8.50066	9.40992	10.8716
ENSG00000023902	1145.27	1162.03	1051.43	310.247	338.373	532.611	1.50856	6.91252e-15	1.52739e-13	PLEKHO1	1	150149183	150164720	+	6565	protein_coding	pleckstrin homology domain containing O1 [Source:HGNC Symbol;Acc:HGNC:24310]	-	981	1282	1124	342	324	519	8.86364	8.97111	8.11177	2.39317	2.6256	4.11852
ENSG00000060971	4334.75	4477.71	4697.77	2518.26	2534.66	2125.31	0.91234	7.04006e-15	1.55378e-13	ACAA1	3	38103129	38137242	-	7106	protein_coding	acetyl-CoA acyltransferase 1 [Source:HGNC Symbol;Acc:HGNC:82]	-	3713	4940	5022	2776	2427	2071	30.994	31.9371	33.4839	17.9464	18.1704	15.1832
ENSG00000150764	709.811	695.224	666.032	318.411	250.647	322.235	1.21514	7.06179e-15	1.55677e-13	DIXDC1	11	111927144	112022584	+	8509	protein_coding	DIX domain containing 1 [Source:HGNC Symbol;Acc:HGNC:23695]	-	608	767	712	351	240	314	4.23841	4.14105	3.96448	1.89501	1.50055	1.92247
ENSG00000132970	175.118	139.589	166.508	38.1005	25.0647	37.9703	2.24482	7.2559e-15	1.59772e-13	WASF3	13	26557703	26688948	+	5162	protein_coding	WAS protein family member 3 [Source:HGNC Symbol;Acc:HGNC:12734]	-	150	154	178	42	24	37	1.72366	1.37055	1.63375	0.373778	0.24735	0.373416
ENSG00000105767	198.467	143.214	185.217	43.5434	38.6413	40.0228	2.1042	7.31034e-15	1.60785e-13	CADM4	19	43622368	43639839	-	2246	protein_coding	cell adhesion molecule 4 [Source:HGNC Symbol;Acc:HGNC:30825]	-	170	158	198	48	37	39	4.4897	3.23177	4.17676	0.98178	0.876417	0.904614
ENSG00000183549	1477.99	1492.87	1460.22	703.045	652.725	450.513	1.29392	8.39255e-15	1.83952e-13	ACSM5	16	20409534	20441336	+	3963	protein_coding	acyl-CoA synthetase medium chain family member 5 [Source:HGNC Symbol;Acc:HGNC:26060]	-	1266	1647	1561	775	625	439	18.949	19.0925	18.6622	8.9838	8.39025	5.77097
ENSG00000119636	173.95	143.214	143.122	20.8646	21.9316	40.0228	2.47793	9.00492e-15	1.96472e-13	BBOF1	14	74019353	74082863	+	4620	protein_coding	basal body orientation factor 1 [Source:HGNC Symbol;Acc:HGNC:19855]	-	149	158	153	23	21	39	1.91303	1.57112	1.56904	0.228701	0.241822	0.439776
ENSG00000235501	451.804	524.817	456.494	168.731	182.763	213.455	1.34504	9.78689e-15	2.13289e-13	AC105942.1	1	94927566	94963270	+	1012	antisense	hCG2028352-like [Source:NCBI gene;Acc:729970]	-	387	579	488	186	175	208	22.6834	26.284	22.8467	8.44335	9.19976	10.7076
ENSG00000155158	509.009	381.603	400.368	159.659	153.521	109.806	1.60656	1.12915e-14	2.44961e-13	TTC39B	9	15163622	15307360	-	12208	protein_coding	tetratricopeptide repeat domain 39B [Source:HGNC Symbol;Acc:HGNC:23704]	-	436	421	428	176	147	107	2.11846	1.58428	1.66105	0.662294	0.640607	0.456613
ENSG00000143162	4165.47	3622.96	3542.51	2126.37	1950.87	1822.58	0.941003	1.1555e-14	2.50394e-13	CREG1	1	167529117	167553805	-	3286	protein_coding	cellular repressor of E1A stimulated genes 1 [Source:HGNC Symbol;Acc:HGNC:2351]	-	3568	3997	3787	2344	1868	1776	64.4073	55.8804	54.6024	32.7697	30.2432	28.1569
ENSG00000099204	13735.1	13346.1	13347.8	8139.9	8257.76	8161.57	0.719105	1.16497e-14	2.52158e-13	ABLIM1	10	114431113	114685003	-	10039	protein_coding	actin binding LIM protein 1 [Source:HGNC Symbol;Acc:HGNC:78]	-	11765	14724	14269	8973	7907	7953	69.5151	67.3796	67.3422	41.061	41.9025	41.2714
ENSG00000159674	6611.28	6674.88	6811.86	4024.14	3864.13	3484.04	0.821446	1.17504e-14	2.5405e-13	SPON2	4	1166932	1208962	-	6013	protein_coding	spondin 2 [Source:HGNC Symbol;Acc:HGNC:11253]	-	5663	7364	7282	4436	3700	3395	55.8641	56.2621	57.3778	33.8909	32.7363	29.4142
ENSG00000106105	9427.17	9639.78	9673.37	5791.27	5839.02	5419.5	0.753329	1.21108e-14	2.60661e-13	GARS	7	30594681	30634033	+	4152	protein_coding	glycyl-tRNA synthetase [Source:HGNC Symbol;Acc:HGNC:4162]	-	8075	10635	10341	6384	5591	5281	115.362	117.672	118.002	70.6347	71.6393	66.2625
ENSG00000180767	1340.23	1543.63	1423.74	759.288	756.117	694.755	0.963093	1.28227e-14	2.75363e-13	CHST13	3	126524283	126543291	+	1789	protein_coding	carbohydrate sulfotransferase 13 [Source:HGNC Symbol;Acc:HGNC:21755]	-	1148	1703	1522	837	724	677	38.0635	43.7318	40.3077	21.493	21.5302	19.7146
ENSG00000187097	4045.22	4053.51	4403.11	1778.02	1829.72	1041.62	1.42689	1.29895e-14	2.78324e-13	ENTPD5	14	73958010	74019399	-	10379	protein_coding	ectonucleoside triphosphate diphosphohydrolase 5 [Source:HGNC Symbol;Acc:HGNC:3367]	-	3465	4472	4707	1960	1752	1015	19.8027	19.7943	21.4869	8.67527	8.98044	5.09471
ENSG00000065060	1393.94	1669.63	1434.96	770.174	767.605	721.437	0.994045	1.30916e-14	2.79957e-13	UHRF1BP1	6	34792015	34883138	+	9908	protein_coding	UHRF1 binding protein 1 [Source:HGNC Symbol;Acc:HGNC:21216]	-	1194	1842	1534	849	735	703	7.14819	8.54076	7.3354	3.93645	3.94657	3.69639
ENSG00000044012	798.537	748.703	705.321	47.172	39.6857	9.23603	4.54799	1.33279e-14	2.84613e-13	GUCA2B	1	42153421	42155824	+	597	protein_coding	guanylate cyclase activator 2B [Source:HGNC Symbol;Acc:HGNC:4683]	-	684	826	754	52	38	9	67.961	63.5622	59.8386	4.0014	3.38632	0.785375
ENSG00000137486	594.233	575.577	522.91	234.953	259.001	254.504	1.17755	1.49908e-14	3.19764e-13	ARRB1	11	75264182	75351705	-	5828	protein_coding	arrestin beta 1 [Source:HGNC Symbol;Acc:HGNC:711]	-	509	635	559	259	248	248	5.18055	5.0055	4.5444	2.04156	2.26387	2.21687
ENSG00000138413	11650	10785.5	9833.33	6043.46	5753.38	4919.73	0.948709	1.56744e-14	3.33602e-13	IDH1	2	208236227	208266074	-	4721	protein_coding	isocitrate dehydrogenase (NADP(+)) 1, cytosolic [Source:HGNC Symbol;Acc:HGNC:5382]	-	9979	11899	10512	6662	5509	4794	125.381	115.79	105.496	64.8266	62.0809	52.9021
ENSG00000075234	1990.51	2000.47	1779.2	1045.04	1040.18	921.551	0.940043	1.60317e-14	3.40447e-13	TTC38	22	46267961	46294008	+	3578	protein_coding	tetratricopeptide repeat domain 38 [Source:HGNC Symbol;Acc:HGNC:26082]	-	1705	2207	1902	1152	996	898	28.2658	28.3371	25.1857	14.7909	14.8094	13.0751
ENSG00000185909	495	477.683	415.335	178.709	155.61	203.193	1.3677	1.71676e-14	3.62152e-13	KLHDC8B	3	49171611	49176486	+	2158	protein_coding	kelch domain containing 8B [Source:HGNC Symbol;Acc:HGNC:28557]	-	424	527	444	197	149	198	11.6545	11.219	9.74801	4.1937	3.67328	4.77994
ENSG00000089723	288.361	308.183	340.5	113.394	119.057	102.623	1.48463	1.75637e-14	3.69689e-13	OTUB2	14	94026329	94048930	+	4252	protein_coding	OTU deubiquitinase, ubiquitin aldehyde binding 2 [Source:HGNC Symbol;Acc:HGNC:20351]	-	247	340	364	125	114	100	3.44573	3.67349	4.05595	1.35051	1.42636	1.22522
ENSG00000233276	18805.3	18797.3	15275.7	9663.92	8995.08	9474.11	0.91035	1.80164e-14	3.78802e-13	GPX1	3	49357171	49358600	-	1430	polymorphic_pseudogene	glutathione peroxidase 1 [Source:HGNC Symbol;Acc:HGNC:4553]	-	16108	20738	16330	10653	8613	9232	668.164	666.23	541.046	342.23	320.433	336.332
ENSG00000131069	5420.48	4581.95	4688.42	1846.06	1630.25	2578.9	1.27862	1.8155e-14	3.81295e-13	ACSS2	20	34872146	34927962	+	5385	protein_coding	acyl-CoA synthetase short chain family member 2 [Source:HGNC Symbol;Acc:HGNC:15814]	-	4643	5055	5012	2035	1561	2513	51.1435	43.1249	44.0971	17.3605	15.4218	24.3117
ENSG00000001626	75.8844	87.9227	73.8997	8.16439	4.17744	6.15735	3.66988	1.82311e-14	3.82473e-13	CFTR	7	117465784	117715971	+	9343	protein_coding	cystic fibrosis transmembrane conductance regulator [Source:HGNC Symbol;Acc:HGNC:1884]	-	65	97	79	9	4	6	0.412672	0.476956	0.400613	0.0442526	0.0227768	0.033456
ENSG00000108840	867.417	910.046	1056.11	391.891	357.171	474.116	1.21266	2.00953e-14	4.20196e-13	HDAC5	17	44076746	44123702	-	7618	protein_coding	histone deacetylase 5 [Source:HGNC Symbol;Acc:HGNC:14068]	-	743	1004	1129	432	342	462	5.7853	6.05461	7.02162	2.60511	2.38838	3.15944
ENSG00000204580	957.31	957.179	1068.27	471.72	415.655	302.737	1.32455	2.12055e-14	4.42926e-13	DDR1	6	30876421	30900156	+	9122	protein_coding	discoidin domain receptor tyrosine kinase 1 [Source:HGNC Symbol;Acc:HGNC:2730]	-	820	1056	1142	520	398	295	5.33214	5.31823	5.93144	2.61876	2.3212	1.68477
ENSG00000134339	5213.84	4775.93	4037.35	2235.23	2007.26	1402.85	1.31271	2.26406e-14	4.72383e-13	SAA2	11	18239223	18248643	-	2227	protein_coding	serum amyloid A2 [Source:HGNC Symbol;Acc:HGNC:10514]	-	4466	5269	4316	2464	1922	1367	118.953	108.693	91.8217	50.828	45.9147	31.9784
ENSG00000119138	851.072	778.615	826.928	368.305	425.055	337.628	1.11907	2.2753e-14	4.74212e-13	KLF9	9	70384597	70414624	-	5175	protein_coding	Kruppel like factor 9 [Source:HGNC Symbol;Acc:HGNC:1123]	zf-C2H2	729	859	884	406	407	329	8.35593	7.62563	8.09331	3.60411	4.18411	3.31203
ENSG00000147010	1481.5	1755.74	1900.81	740.238	759.25	897.947	1.10065	2.513e-14	5.2261e-13	SH3KBP1	X	19533975	19887601	-	5780	protein_coding	SH3 domain containing kinase binding protein 1 [Source:HGNC Symbol;Acc:HGNC:13867]	-	1269	1937	2032	816	727	875	13.023	15.3955	16.6564	6.48552	6.69153	7.88658
ENSG00000072778	7758.88	8158.69	8631.29	4235.5	4180.57	3003.76	1.10406	2.55724e-14	5.31233e-13	ACADVL	17	7217125	7225273	+	4865	protein_coding	acyl-CoA dehydrogenase very long chain [Source:HGNC Symbol;Acc:HGNC:92]	-	6646	9001	9227	4669	4003	2927	81.0317	84.9965	89.8591	44.0883	43.7745	31.3436
ENSG00000151327	3112.43	2806.28	2627.65	1370.71	1352.45	1618.36	0.976936	2.79699e-14	5.80405e-13	FAM177A1	14	35044907	35113130	+	8385	protein_coding	family with sequence similarity 177 member A1 [Source:HGNC Symbol;Acc:HGNC:19829]	-	2666	3096	2809	1511	1295	1577	18.8597	16.9625	15.872	8.27835	8.21648	9.798
ENSG00000071282	2864.93	3086.36	2475.17	1092.21	929.481	1451.08	1.27888	3.02223e-14	6.23755e-13	LMCD1	3	8501707	8574673	+	9130	protein_coding	LIM and cysteine rich domains 1 [Source:HGNC Symbol;Acc:HGNC:6633]	-	2454	3405	2646	1204	890	1414	15.9434	17.1332	13.731	6.05813	5.18607	8.0684
ENSG00000198598	85.224	65.2622	101.027	1.81431	3.13308	0	5.66837	3.04798e-14	6.28392e-13	MMP17	12	131828393	131851783	+	4003	protein_coding	matrix metallopeptidase 17 [Source:HGNC Symbol;Acc:HGNC:7163]	-	73	72	108	2	3	0	1.08172	0.826304	1.27827	0.0229523	0.0398708	0
ENSG00000112096	84556.2	81622.2	77678.8	49345.6	48324.6	43354.9	0.79007	3.26286e-14	6.69079e-13	SOD2	6	159669057	159745186	-	16493	protein_coding	superoxide dismutase 2 [Source:HGNC Symbol;Acc:HGNC:11180]	-	72428	90049	83040	54396	46272	42247	260.486	250.826	238.546	151.513	149.258	133.446
ENSG00000101076	3748.69	4443.27	4977.47	2263.35	2202.56	2209.46	0.980547	3.27753e-14	6.71366e-13	HNF4A	20	44355700	44434596	+	7311	protein_coding	hepatocyte nuclear factor 4 alpha [Source:HGNC Symbol;Acc:HGNC:5024]	RXR-like	3211	4902	5321	2495	2109	2153	26.052	30.8028	34.4827	15.6775	15.3468	15.3418
ENSG00000117676	2947.82	2749.17	2754.87	1608.38	1579.07	1650.17	0.804722	3.5986e-14	7.35556e-13	RPS6KA1	1	26529761	26575030	+	5884	protein_coding	ribosomal protein S6 kinase A1 [Source:HGNC Symbol;Acc:HGNC:10430]	-	2525	3033	2945	1773	1512	1608	25.4546	23.6806	23.7136	13.8426	13.6709	14.2371
ENSG00000104133	1621.59	1657.84	1890.52	872.683	943.057	794.299	0.986423	3.71843e-14	7.58425e-13	SPG11	15	44562696	44663678	-	11853	protein_coding	SPG11, spatacsin vesicle trafficking associated [Source:HGNC Symbol;Acc:HGNC:11226]	-	1389	1829	2021	962	903	774	6.95107	7.08889	8.07834	3.72846	4.05302	3.4019
ENSG00000261115	470.483	458.648	524.781	165.102	219.316	141.619	1.468	3.78335e-14	7.70843e-13	TMEM178B	7	141074232	141480380	+	10656	protein_coding	transmembrane protein 178B [Source:HGNC Symbol;Acc:HGNC:44112]	-	403	506	561	182	210	138	2.24331	2.18147	2.49432	0.784621	1.04844	0.674673
ENSG00000105643	630.424	750.516	784.833	316.597	250.647	180.616	1.53275	3.85329e-14	7.8342e-13	ARRDC2	19	18001132	18014102	+	4637	protein_coding	arrestin domain containing 2 [Source:HGNC Symbol;Acc:HGNC:25225]	-	540	828	839	349	240	176	6.90771	8.20326	8.57253	3.45757	2.75355	1.97735
ENSG00000186868	134.257	165.875	227.312	29.0289	32.3752	44.1277	2.32726	4.14682e-14	8.39523e-13	MAPT	17	45894382	46028334	+	14920	protein_coding	microtubule associated protein tau [Source:HGNC Symbol;Acc:HGNC:6893]	-	115	183	243	32	31	43	0.457201	0.563476	0.771652	0.0985289	0.110538	0.150144
ENSG00000155090	1120.75	1083.17	1062.66	527.964	489.805	599.316	1.0142	4.22382e-14	8.53301e-13	KLF10	8	102648779	102655902	-	4003	protein_coding	Kruppel like factor 10 [Source:HGNC Symbol;Acc:HGNC:11810]	zf-C2H2	960	1195	1136	582	469	584	14.2254	13.7144	13.4455	6.67913	6.23313	7.60039
ENSG00000105499	1546.87	1259.02	1335.81	682.18	691.367	557.24	1.10004	4.31152e-14	8.69179e-13	PLA2G4C	19	48047843	48110817	-	6613	protein_coding	phospholipase A2 group IVC [Source:HGNC Symbol;Acc:HGNC:9037]	-	1325	1389	1428	752	662	543	11.8849	9.64932	10.2309	5.22398	5.32572	4.2777
ENSG00000106537	1395.1	1547.26	1166.49	678.552	636.016	572.634	1.12205	4.38948e-14	8.83031e-13	TSPAN13	7	16753535	16784536	+	2224	protein_coding	tetraspanin 13 [Source:HGNC Symbol;Acc:HGNC:21643]	-	1195	1707	1247	748	609	558	31.8721	35.2608	26.5654	15.4507	14.5681	13.071
ENSG00000166272	2940.81	3209.63	2695.93	1589.33	1652.18	1576.28	0.876821	4.71601e-14	9.45728e-13	WBP1L	10	102743901	102834516	+	7880	protein_coding	WW domain binding protein 1 like [Source:HGNC Symbol;Acc:HGNC:23510]	-	2519	3541	2882	1752	1582	1536	18.9618	20.644	17.3281	10.2139	10.6807	10.1549
ENSG00000261701	239.328	245.64	268.471	94.3441	75.194	71.8358	1.63944	5.08405e-14	1.0174e-12	HPR	16	72063148	72077246	+	1924	protein_coding	haptoglobin-related protein [Source:HGNC Symbol;Acc:HGNC:5156]	-	205	271	287	104	72	70	6.32014	6.47079	7.06742	2.48319	1.99089	1.8954
ENSG00000007168	3988.01	3796.99	3990.58	2339.55	2197.33	2339.79	0.775853	5.12461e-14	1.02444e-12	PAFAH1B1	17	2593210	2685615	+	8127	protein_coding	platelet activating factor acetylhydrolase 1b regulatory subunit 1 [Source:HGNC Symbol;Acc:HGNC:8574]	-	3416	4189	4266	2579	2104	2280	24.9325	23.6795	24.8699	14.5782	13.7732	14.6155
ENSG00000100031	2836.91	3277.61	3816.59	1562.12	1421.37	994.413	1.31984	5.158e-14	1.03004e-12	GGT1	22	24583750	24629005	+	4434	protein_coding	gamma-glutamyltransferase 1 [Source:HGNC Symbol;Acc:HGNC:4250]	-	2430	3616	4080	1722	1361	969	32.5079	37.465	43.5962	17.841	16.3298	11.3851
ENSG00000095739	1417.29	1364.16	1275	736.609	663.169	575.713	1.03699	5.16766e-14	1.03089e-12	BAMBI	10	28677342	28682939	+	2314	protein_coding	BMP and activin membrane bound inhibitor [Source:HGNC Symbol;Acc:HGNC:30251]	-	1214	1505	1363	812	635	561	31.1195	29.879	27.9072	16.1204	14.5992	12.6301
ENSG00000164070	1154.61	1158.4	1244.13	648.615	622.439	575.713	0.945503	5.35928e-14	1.06688e-12	HSPA4L	4	127781821	127840733	+	11621	protein_coding	heat shock protein family A (Hsp70) member 4 like [Source:HGNC Symbol;Acc:HGNC:17041]	-	989	1278	1330	715	596	561	5.04813	5.0522	5.42241	2.82647	2.72849	2.51494
ENSG00000135821	9761.06	8679.88	8127.09	4137.53	3840.11	5077.76	1.02498	5.57348e-14	1.10721e-12	GLUL	1	182381704	182392206	-	9032	protein_coding	glutamate-ammonia ligase [Source:HGNC Symbol;Acc:HGNC:4341]	-	8361	9576	8688	4561	3677	4948	54.9101	48.7072	45.5743	23.1984	21.6585	28.54
ENSG00000171435	235.825	203.944	270.342	77.1081	73.1052	57.4686	1.77152	6.22273e-14	1.23235e-12	KSR2	12	117453012	117968983	-	18294	protein_coding	kinase suppressor of ras 2 [Source:HGNC Symbol;Acc:HGNC:18610]	-	202	225	289	85	70	56	0.654968	0.565024	0.748468	0.213448	0.203567	0.159473
ENSG00000120451	2184.3	2302.31	2277.79	1307.21	1307.54	1237.63	0.812336	6.48871e-14	1.28236e-12	SNX19	11	130875436	130916509	-	8152	protein_coding	sorting nexin 19 [Source:HGNC Symbol;Acc:HGNC:21532]	-	1871	2540	2435	1441	1252	1206	13.614	14.3141	14.152	8.12049	8.1707	7.70711
ENSG00000137124	11443.4	10645.9	9498.44	3244.89	2705.94	5240.93	1.49694	6.74034e-14	1.32934e-12	ALDH1B1	9	38392664	38398661	+	3155	protein_coding	aldehyde dehydrogenase 1 family member B1 [Source:HGNC Symbol;Acc:HGNC:407]	-	9802	11745	10154	3577	2591	5107	184.286	171.02	152.483	52.0837	43.6905	84.3287
ENSG00000176907	375.919	348.065	388.207	142.423	109.658	70.8096	1.78021	6.76698e-14	1.33321e-12	TCIM	8	40153455	40155308	+	1854	protein_coding	transcriptional and immune response regulator [Source:HGNC Symbol;Acc:HGNC:1357]	-	322	384	415	157	105	69	10.3021	9.51513	10.6053	3.8902	3.013	1.93887
ENSG00000170421	159783	169323	156568	87940.5	83013.1	61006	1.06611	7.06479e-14	1.38902e-12	KRT8	12	52897187	52949954	-	6881	protein_coding	keratin 8 [Source:HGNC Symbol;Acc:HGNC:6446]	-	136865	186804	167374	96941	79487	59447	1179.83	1247.18	1152.45	647.2	614.559	450.077
ENSG00000160211	667.782	717.885	879.312	266.703	280.933	360.205	1.32061	7.86767e-14	1.54053e-12	G6PD	X	154531390	154547572	-	3995	protein_coding	glucose-6-phosphate dehydrogenase [Source:HGNC Symbol;Acc:HGNC:4057]	-	572	792	940	294	269	351	8.49292	9.10755	11.148	3.38075	3.58224	4.57719
ENSG00000130707	14472.9	14647.7	13461	8268.71	7718.87	6369.78	0.929398	8.88608e-14	1.7346e-12	ASS1	9	130444929	130501274	+	3050	protein_coding	argininosuccinate synthase 1 [Source:HGNC Symbol;Acc:HGNC:758]	-	12397	16160	14390	9115	7391	6207	241.098	243.408	223.535	137.29	128.921	106.021
ENSG00000116016	3703.16	4309.12	4783.83	2295.1	2025.01	1730.22	1.08059	9.13213e-14	1.77899e-12	EPAS1	2	46293667	46386703	+	7302	protein_coding	endothelial PAS domain protein 1 [Source:HGNC Symbol;Acc:HGNC:3374]	Others	3172	4754	5114	2530	1939	1686	25.7673	29.9096	33.182	15.917	14.1272	12.0289
ENSG00000143158	3554.89	3245.89	2783.87	1660.09	1437.04	1697.38	0.998892	9.17636e-14	1.78579e-12	MPC2	1	167916729	167937040	-	2552	protein_coding	mitochondrial pyruvate carrier 2 [Source:HGNC Symbol;Acc:HGNC:24515]	-	3045	3581	2976	1830	1376	1654	70.7757	64.4639	55.2505	32.9422	28.6851	33.7647
ENSG00000232480	193.797	178.565	207.667	58.0579	59.5285	52.3375	1.77065	9.19568e-14	1.78773e-12	TGFB2-AS1	1	218344196	218345678	-	557	antisense	TGFB2 antisense RNA 1 (head to head) [Source:HGNC Symbol;Acc:HGNC:50628]	-	166	197	222	64	57	51	17.6779	16.2482	18.8835	5.27846	5.44426	4.77006
ENSG00000277149	77.0518	129.618	109.446	18.1431	10.4436	8.2098	3.09152	9.41977e-14	1.82943e-12	TYW1B	7	72558744	72828198	-	3258	protein_coding	tRNA-yW synthesizing protein 1 homolog B [Source:HGNC Symbol;Acc:HGNC:33908]	-	66	143	117	20	10	8	1.20163	2.01641	1.70145	0.282008	0.163293	0.127923
ENSG00000187164	2431.8	2581.48	2873.67	1340.77	1508.06	1274.57	0.936048	9.86127e-14	1.91323e-12	SHTN1	10	116881482	117126586	-	8247	protein_coding	shootin 1 [Source:HGNC Symbol;Acc:HGNC:29319]	-	2083	2848	3072	1478	1444	1242	14.982	15.8649	17.6486	8.23305	9.31516	7.84575
ENSG00000154153	3566.56	2999.34	2588.36	1566.66	1350.36	1165.79	1.16417	1.02618e-13	1.98892e-12	RETREG1	5	16473038	16617058	-	4568	protein_coding	reticulophagy regulator 1 [Source:HGNC Symbol;Acc:HGNC:25964]	-	3055	3309	2767	1727	1293	1136	39.6701	33.2785	28.699	17.368	15.0588	12.9557
ENSG00000139725	395.766	462.274	371.369	118.837	137.856	177.537	1.5041	1.20793e-13	2.33171e-12	RHOF	12	121777754	121803403	-	6181	protein_coding	ras homolog family member F, filopodia associated [Source:HGNC Symbol;Acc:HGNC:15703]	-	339	510	397	131	132	173	3.25326	3.79057	3.0431	0.973633	1.13615	1.45813
ENSG00000163110	8023.9	7661.06	7505.96	4302.63	3982.15	4769.9	0.828928	1.26322e-13	2.42861e-12	PDLIM5	4	94451857	94668227	+	11090	protein_coding	PDZ and LIM domain 5 [Source:HGNC Symbol;Acc:HGNC:17468]	-	6873	8452	8024	4743	3813	4648	36.7614	35.0123	34.2802	19.6474	18.2917	21.8345
ENSG00000163827	183.29	197.6	180.54	40.8219	52.218	60.5473	1.87489	1.27649e-13	2.45165e-12	LRRC2	3	46515423	46580099	-	5622	protein_coding	leucine rich repeat containing 2 [Source:HGNC Symbol;Acc:HGNC:14676]	-	157	218	193	45	50	59	1.65648	1.78139	1.62649	0.367709	0.473149	0.546726
ENSG00000133935	2075.73	1840.94	1976.58	922.576	914.86	1135.01	0.987379	1.30857e-13	2.51074e-12	ERG28	14	75649791	75661189	-	2633	protein_coding	ergosterol biosynthesis 28 homolog [Source:HGNC Symbol;Acc:HGNC:1187]	-	1778	2031	2113	1017	876	1106	40.0552	35.4366	38.0218	17.744	17.7	21.8833
ENSG00000164403	1131.26	1338.78	1523.83	569.693	669.435	496.693	1.20305	1.38841e-13	2.65593e-12	SHROOM1	5	132822141	132830898	-	4420	protein_coding	shroom family member 1 [Source:HGNC Symbol;Acc:HGNC:24084]	-	969	1477	1629	628	641	484	13.0041	15.3515	17.4616	6.52709	7.71533	5.70469
ENSG00000104880	384.092	366.194	471.461	171.452	149.344	148.803	1.37856	1.41933e-13	2.71235e-12	ARHGEF18	19	7395113	7472477	+	6235	protein_coding	Rho/Rac guanine nucleotide exchange factor 18 [Source:HGNC Symbol;Acc:HGNC:17090]	-	329	404	504	189	143	145	3.12995	2.97672	3.82982	1.39254	1.22016	1.21155
ENSG00000079459	9715.53	7865.01	7708.95	3347.4	3048.49	4568.76	1.20562	1.47149e-13	2.80922e-12	FDFT1	8	11795573	11839309	+	5202	protein_coding	farnesyl-diphosphate farnesyltransferase 1 [Source:HGNC Symbol;Acc:HGNC:3629]	-	8322	8677	8241	3690	2919	4452	94.8932	76.6289	75.0575	32.5866	29.8526	44.5855
ENSG00000267505	68.8796	76.1393	95.4147	0	0	5.13113	5.59654	1.50656e-13	2.87329e-12	AC005180.2	17	44793199	44794474	+	562	lincRNA	novel transcript	-	59	84	102	0	0	5	6.22721	6.86651	8.599	0	0	0.463492
ENSG00000086062	6092.93	7110.86	7119.62	3747.46	3677.19	2969.9	0.967363	1.56471e-13	2.98123e-12	B4GALT1	9	33104082	33167356	-	4901	protein_coding	beta-1,4-galactosyltransferase 1 [Source:HGNC Symbol;Acc:HGNC:924]	-	5219	7845	7611	4131	3521	2894	63.1655	73.5362	73.5769	38.7216	38.2208	30.7626
ENSG00000124191	70.0471	77.9521	90.7376	7.25724	9.39924	8.2098	3.27025	1.57259e-13	2.99326e-12	TOX2	20	43914864	44069616	+	3223	protein_coding	TOX high mobility group box family member 2 [Source:HGNC Symbol;Acc:HGNC:16095]	HMG	60	86	97	8	9	8	1.10425	1.22583	1.42592	0.114028	0.14856	0.129312
ENSG00000167723	122.582	160.436	173.056	28.1218	40.7301	30.7868	2.20159	1.58632e-13	3.01637e-12	TRPV3	17	3510502	3557995	-	9780	protein_coding	transient receptor potential cation channel subfamily V member 3 [Source:HGNC Symbol;Acc:HGNC:18084]	-	105	177	185	31	39	30	0.636837	0.831434	0.896225	0.145615	0.212151	0.159805
ENSG00000167291	3080.9	3322.94	3944.74	1845.15	1586.38	1804.1	0.983076	1.5971e-13	3.03386e-12	TBC1D16	17	79932343	80035848	-	11555	protein_coding	TBC1 domain family member 16 [Source:HGNC Symbol;Acc:HGNC:28356]	-	2639	3666	4217	2034	1519	1758	13.5471	14.5752	17.2909	8.08656	6.9937	7.92606
ENSG00000101986	831.226	1000.69	1278.74	444.506	439.676	395.097	1.28264	1.71516e-13	3.24842e-12	ABCD1	X	153724868	153744762	+	4233	protein_coding	ATP binding cassette subfamily D member 1 [Source:HGNC Symbol;Acc:HGNC:61]	-	712	1104	1367	490	421	385	9.97722	11.9816	15.3005	5.31778	5.29118	4.73828
ENSG00000107104	1876.09	1969.65	2346.08	1064.09	1102.84	1038.54	0.950253	1.96245e-13	3.69843e-12	KANK1	9	470291	746106	+	11908	protein_coding	KN motif and ankyrin repeat domains 1 [Source:HGNC Symbol;Acc:HGNC:19309]	-	1607	2173	2508	1173	1056	1012	8.00488	8.38328	9.97868	4.52524	4.71785	4.42742
ENSG00000086827	1191.97	1103.11	1017.76	586.929	537.846	572.634	0.963715	2.17116e-13	4.08371e-12	ZW10	11	113733187	113773811	-	2992	protein_coding	zw10 kinetochore protein [Source:HGNC Symbol;Acc:HGNC:13194]	-	1021	1217	1088	647	515	558	20.2415	18.6862	17.2287	9.93402	9.15724	9.71586
ENSG00000141198	1846.91	1724.92	1654.79	967.934	994.231	925.655	0.855485	2.21899e-13	4.16956e-12	TOM1L1	17	54899387	54961956	+	7275	protein_coding	target of myb1 like 1 membrane trafficking protein [Source:HGNC Symbol;Acc:HGNC:11983]	-	1582	1903	1769	1067	952	902	12.8989	12.0171	11.5207	6.73774	6.96182	6.45925
ENSG00000165105	1676.46	1540.01	1463.96	841.839	781.182	874.344	0.905604	2.39929e-13	4.50391e-12	RASEF	9	82979585	83063177	-	6649	protein_coding	RAS and EF-hand domain containing [Source:HGNC Symbol;Acc:HGNC:26464]	-	1436	1699	1565	928	748	852	12.8108	11.739	11.1517	6.41171	5.985	6.67563
ENSG00000135525	1711.48	1724.01	1924.2	1022.36	961.856	951.311	0.868496	2.47528e-13	4.64201e-12	MAP7	6	136342281	136550819	-	5447	protein_coding	microtubule associated protein 7 [Source:HGNC Symbol;Acc:HGNC:6869]	-	1466	1902	2057	1127	921	927	15.9645	16.0415	17.8921	9.50493	8.99541	8.86607
ENSG00000119943	85.224	98.7998	101.963	9.9787	18.7985	10.2623	2.88386	2.65818e-13	4.95579e-12	PYROXD2	10	98383565	98415184	-	3867	protein_coding	pyridine nucleotide-disulphide oxidoreductase domain 2 [Source:HGNC Symbol;Acc:HGNC:23517]	-	73	109	109	11	18	10	1.11976	1.29493	1.33548	0.130678	0.247638	0.134721
ENSG00000135074	614.08	688.879	724.03	257.632	333.151	308.894	1.17428	2.74709e-13	5.10659e-12	ADAM19	5	157395534	157575775	-	7704	protein_coding	ADAM metallopeptidase domain 19 [Source:HGNC Symbol;Acc:HGNC:197]	-	526	760	774	284	319	301	4.04993	4.53201	4.76002	1.6935	2.20289	2.03544
ENSG00000115129	2311.55	2262.42	1997.16	1210.14	1143.57	946.18	0.993161	2.82376e-13	5.23382e-12	TP53I3	2	24077433	24085861	-	2312	protein_coding	tumor protein p53 inducible protein 3 [Source:HGNC Symbol;Acc:HGNC:19373]	-	1980	2496	2135	1334	1095	922	50.799	49.5964	43.7516	26.5064	25.1968	20.7755
ENSG00000196372	1761.68	1656.94	1693.14	987.891	962.9	886.659	0.848716	2.97113e-13	5.48036e-12	ASB13	10	5638867	5666595	-	3003	protein_coding	ankyrin repeat and SOCS box containing 13 [Source:HGNC Symbol;Acc:HGNC:19765]	-	1509	1828	1810	1089	922	864	29.8065	27.9649	28.5567	16.6592	16.3341	14.9888
ENSG00000152078	2888.28	2636.78	2390.98	1519.48	1331.56	1287.91	0.934799	3.04296e-13	5.60203e-12	TMEM56	1	95117338	95197607	+	7402	protein_coding	transmembrane protein 56 [Source:HGNC Symbol;Acc:HGNC:26477]	-	2474	2909	2556	1675	1275	1255	19.8257	18.0546	16.3605	10.3956	9.16389	8.8329
ENSG00000122042	3022.53	3008.41	2510.72	1621.99	1411.98	1460.32	0.925942	3.26704e-13	6.00299e-12	UBL3	13	29764371	29850684	-	4384	protein_coding	ubiquitin like 3 [Source:HGNC Symbol;Acc:HGNC:12504]	-	2589	3319	2684	1788	1352	1423	35.0299	34.78	29.0066	18.7361	16.4068	16.91
ENSG00000172059	912.947	699.756	719.352	324.761	340.462	372.52	1.16716	3.77339e-13	6.92006e-12	KLF11	2	10042849	10054836	+	4589	protein_coding	Kruppel like factor 11 [Source:HGNC Symbol;Acc:HGNC:11811]	zf-C2H2	782	772	769	358	326	363	10.108	7.72845	7.93949	3.58383	3.77936	4.12095
ENSG00000160113	2873.1	3128.96	3016.79	1794.35	1753.48	1590.65	0.811645	4.03005e-13	7.36247e-12	NR2F6	19	17231883	17245940	-	2676	protein_coding	nuclear receptor subfamily 2 group F member 6 [Source:HGNC Symbol;Acc:HGNC:7977]	RXR-like	2461	3452	3225	1978	1679	1550	54.5511	59.2622	57.0989	33.9565	33.3798	30.1755
ENSG00000110887	338.561	293.68	372.305	114.301	103.392	53.3637	1.88673	4.10922e-13	7.49274e-12	DAO	12	108858932	108901043	+	3883	protein_coding	D-amino acid oxidase [Source:HGNC Symbol;Acc:HGNC:2671]	-	290	324	398	126	99	52	4.43005	3.83328	4.85624	1.49068	1.3564	0.697661
ENSG00000125775	1916.96	1865.41	1902.68	1139.39	987.965	1035.46	0.845391	4.2646e-13	7.76124e-12	SDCBP2	20	1309909	1329239	-	2653	protein_coding	syndecan binding protein 2 [Source:HGNC Symbol;Acc:HGNC:15756]	-	1642	2058	2034	1256	946	1009	36.7125	35.637	36.3244	21.7488	18.9702	19.8136
ENSG00000048392	3830.41	3721.76	3151.49	2018.42	1823.45	1588.6	0.978522	4.7004e-13	8.52998e-12	RRM2B	8	102204502	102239118	-	5548	protein_coding	ribonucleotide reductase regulatory TP53 inducible subunit M2B [Source:HGNC Symbol;Acc:HGNC:17296]	-	3281	4106	3369	2225	1746	1548	35.079	33.9997	28.7706	18.4237	16.7427	14.5359
ENSG00000206532	150.601	151.372	118.801	29.9361	25.0647	37.9703	2.17741	5.17613e-13	9.37548e-12	AC117402.1	3	110888384	110893476	-	1363	lincRNA	novel transcript	-	129	167	127	33	24	37	5.61399	5.62877	4.41461	1.11225	0.936773	1.41421
ENSG00000060656	1109.08	1289.84	1519.15	597.815	622.439	646.522	1.07064	5.35074e-13	9.68255e-12	PTPRU	1	29236516	29326813	+	6682	protein_coding	protein tyrosine phosphatase, receptor type U [Source:HGNC Symbol;Acc:HGNC:9683]	-	950	1423	1624	659	596	630	8.43325	9.78344	11.515	4.53066	4.74525	4.91182
ENSG00000135124	1237.5	1225.48	1154.33	620.494	687.189	648.575	0.887054	5.71603e-13	1.03142e-11	P2RX4	12	121209857	121234106	+	8159	protein_coding	purinergic receptor P2X 4 [Source:HGNC Symbol;Acc:HGNC:8535]	-	1060	1352	1234	684	658	632	7.70631	7.6126	7.16576	3.85125	4.2905	4.03542
ENSG00000134824	8332.1	7200.6	7759.46	3234.01	2800.97	4397.38	1.15875	5.82899e-13	1.05081e-11	FADS2	11	61792980	61867354	+	11026	protein_coding	fatty acid desaturase 2 [Source:HGNC Symbol;Acc:HGNC:3575]	-	7137	7944	8295	3565	2682	4285	38.3951	33.099	35.6437	14.8533	12.9408	20.2461
ENSG00000125966	2122.43	2378.45	2167.41	1291.79	1276.21	1201.71	0.823032	6.13972e-13	1.10474e-11	MMP24	20	35226654	35277000	+	4414	protein_coding	matrix metallopeptidase 24 [Source:HGNC Symbol;Acc:HGNC:7172]	-	1818	2624	2317	1424	1222	1171	24.4309	27.3102	24.8701	14.8204	14.7285	13.8208
ENSG00000172216	4060.4	4356.25	4319.86	2592.65	2504.38	2259.75	0.791823	6.61424e-13	1.18704e-11	CEBPB	20	50190734	50192689	+	1956	protein_coding	CCAAT enhancer binding protein beta [Source:HGNC Symbol;Acc:HGNC:1834]	C/EBP	3478	4806	4618	2858	2398	2202	105.472	112.878	111.859	67.1237	65.2228	58.6485
ENSG00000171132	441.297	456.836	516.362	218.624	182.763	145.724	1.3687	6.85716e-13	1.2269e-11	PRKCE	2	45651345	46187990	+	9908	protein_coding	protein kinase C epsilon [Source:HGNC Symbol;Acc:HGNC:9401]	-	378	504	552	241	175	142	2.26299	2.33689	2.6396	1.11741	0.939661	0.74664
ENSG00000130294	70.0471	63.4494	115.059	9.07154	2.08872	7.18358	3.74138	7.09213e-13	1.26657e-11	KIF1A	2	240713761	240821036	-	16695	protein_coding	kinesin family member 1A [Source:HGNC Symbol;Acc:HGNC:888]	-	60	70	123	10	2	7	0.213178	0.192621	0.349062	0.0275167	0.00637327	0.0218434
ENSG00000176974	7120.29	6498.12	6278.66	3994.2	3883.98	3964.31	0.748394	7.49835e-13	1.33412e-11	SHMT1	17	18327860	18363563	-	7281	protein_coding	serine hydroxymethyltransferase 1 [Source:HGNC Symbol;Acc:HGNC:10850]	-	6099	7169	6712	4403	3719	3863	49.6873	45.2335	43.6762	27.7805	27.174	27.6403
ENSG00000260604	2197.14	2185.38	2334.85	1063.19	1098.67	1346.41	0.937527	7.65171e-13	1.36014e-11	AL590004.3	6	3904920	3911979	-	7060	lincRNA	novel transcript	-	1882	2411	2496	1172	1052	1312	15.8122	15.6887	16.7504	7.62615	7.92739	9.68139
ENSG00000160179	194.964	147.746	202.055	49.8935	39.6857	19.4983	2.31271	7.67784e-13	1.36225e-11	ABCG1	21	42199689	42297244	+	6121	protein_coding	ATP binding cassette subfamily G member 1 [Source:HGNC Symbol;Acc:HGNC:73]	-	167	163	216	55	38	19	1.61835	1.22337	1.67192	0.412784	0.330278	0.161711
ENSG00000004142	7574.43	7633.87	6550.88	4122.11	3961.26	4358.38	0.806369	8.05602e-13	1.42669e-11	POLDIP2	17	28347177	28357522	-	2121	protein_coding	DNA polymerase delta interacting protein 2 [Source:HGNC Symbol;Acc:HGNC:23781]	-	6488	8422	7003	4544	3793	4247	181.446	182.418	156.433	98.4193	95.1396	104.316
ENSG00000067167	30938.6	32991.9	26039.8	15877	14883.2	10861.6	1.11207	8.39095e-13	1.48326e-11	TRAM1	8	70573442	70608387	-	3878	protein_coding	translocation associated membrane protein 1 [Source:HGNC Symbol;Acc:HGNC:20568]	-	26501	36398	27837	17502	14251	10584	405.352	431.184	340.094	207.33	195.504	142.184
ENSG00000180061	140.094	135.057	156.218	0	0	1.02623	8.66247	8.54513e-13	1.50911e-11	TMEM150B	19	55312801	55334048	-	1713	protein_coding	transmembrane protein 150B [Source:HGNC Symbol;Acc:HGNC:34415]	-	120	149	167	0	0	1	4.15529	3.99597	4.61895	0	0	0.0304124
ENSG00000171840	370.082	385.228	423.754	182.338	145.166	154.96	1.28776	8.67131e-13	1.52998e-11	NINJ2	12	564296	663779	-	2048	protein_coding	ninjurin 2 [Source:HGNC Symbol;Acc:HGNC:7825]	-	317	425	453	201	139	151	9.18136	9.53349	10.4798	4.50867	3.6108	3.8411
ENSG00000102362	524.186	484.935	565.94	243.117	219.316	252.451	1.13912	8.73572e-13	1.53992e-11	SYTL4	X	100674491	100732123	-	7428	protein_coding	synaptotagmin like 4 [Source:HGNC Symbol;Acc:HGNC:15588]	-	449	535	605	268	210	246	3.58552	3.30883	3.85894	1.65747	1.50406	1.72533
ENSG00000203650	179.788	139.589	208.603	32.6576	38.6413	53.3637	2.08594	9.0099e-13	1.58387e-11	LINC01285	X	118839554	118919669	+	3861	lincRNA	long intergenic non-protein coding RNA 1285 [Source:HGNC Symbol;Acc:HGNC:50344]	-	154	154	223	36	37	52	2.36591	1.83237	2.73646	0.428337	0.509825	0.701637
ENSG00000106993	1716.15	1494.69	1406.9	822.789	787.448	832.269	0.918	9.55217e-13	1.67543e-11	CDC37L1	9	4679559	4708398	+	3949	protein_coding	cell division cycle 37 like 1 [Source:HGNC Symbol;Acc:HGNC:17179]	-	1470	1649	1504	907	754	811	22.0804	19.1834	18.0445	10.5512	10.1579	10.699
ENSG00000154556	1332.06	1665.09	2071.06	665.851	651.681	357.126	1.59753	9.55706e-13	1.67543e-11	SORBS2	4	185585444	185956652	-	17161	protein_coding	sorbin and SH3 domain containing 2 [Source:HGNC Symbol;Acc:HGNC:24098]	-	1141	1837	2214	734	624	348	3.94385	4.91767	6.11251	1.96488	1.93447	1.05644
ENSG00000092964	782.193	741.451	1008.4	376.469	380.147	389.966	1.1435	9.68316e-13	1.69597e-11	DPYSL2	8	26514022	26658178	+	7305	protein_coding	dihydropyrimidinase like 2 [Source:HGNC Symbol;Acc:HGNC:3014]	-	670	818	1078	415	364	380	5.44042	5.1443	6.9917	2.60982	2.65094	2.71002
ENSG00000137522	709.811	812.152	629.55	304.804	326.885	353.022	1.12848	9.82387e-13	1.71747e-11	RNF121	11	71928701	71997597	+	3567	protein_coding	ring finger protein 121 [Source:HGNC Symbol;Acc:HGNC:21070]	-	608	896	673	336	313	344	10.1106	11.5398	8.93915	4.32732	4.66832	5.02417
ENSG00000067445	84.0565	82.4842	151.541	15.4216	15.6654	8.2098	3.01474	1.09312e-12	1.90582e-11	TRO	X	54920462	54931431	+	6716	protein_coding	trophinin [Source:HGNC Symbol;Acc:HGNC:12326]	-	72	91	162	17	15	8	0.635916	0.622478	1.14285	0.116284	0.118823	0.0620566
ENSG00000231683	1167.45	1130.31	921.407	520.707	468.918	556.214	1.05759	1.1248e-12	1.95927e-11	AL033397.1	6	53561289	53617171	-	3994	lincRNA	uncharacterized LOC101927136 [Source:NCBI gene;Acc:101927136]	-	1000	1247	985	574	449	542	14.8515	14.3434	11.6846	6.60217	5.98077	7.06968
ENSG00000143952	1138.27	1268.99	1105.69	635.008	631.838	616.762	0.899428	1.13727e-12	1.97919e-11	VPS54	2	63892146	64019072	-	5091	protein_coding	VPS54, GARP complex subunit [Source:HGNC Symbol;Acc:HGNC:18652]	-	975	1400	1182	700	605	601	11.36	12.6333	11.0002	6.31651	6.32224	6.15007
ENSG00000185432	7221.86	7932.99	9862.33	3804.61	3485.03	2063.74	1.41929	1.16811e-12	2.031e-11	METTL7A	12	50923472	50932517	+	4083	protein_coding	methyltransferase like 7A [Source:HGNC Symbol;Acc:HGNC:24550]	-	6186	8752	10543	4194	3337	2011	89.8687	98.4739	122.34	47.188	43.4806	25.6591
ENSG00000179761	1528.19	1666.91	1988.74	759.288	656.903	375.599	1.53211	1.18408e-12	2.05316e-11	PIPOX	17	28950513	29057220	+	4059	protein_coding	pipecolic acid and sarcosine oxidase [Source:HGNC Symbol;Acc:HGNC:17804]	-	1309	1839	2126	837	629	366	19.1293	20.814	24.8158	9.47303	8.24424	4.69754
ENSG00000115170	1397.44	1333.34	1511.67	760.195	801.024	671.151	0.926289	1.19312e-12	2.06696e-11	ACVR1	2	157736444	157875862	-	3990	protein_coding	activin A receptor type 1 [Source:HGNC Symbol;Acc:HGNC:171]	-	1197	1471	1616	838	767	654	17.795	16.9369	19.189	9.64836	10.2268	8.53913
ENSG00000147872	17316.8	14002.4	14809.9	7138.4	7047.34	9099.54	0.98622	1.20074e-12	2.07827e-11	PLIN2	9	19108375	19149290	-	5086	protein_coding	perilipin 2 [Source:HGNC Symbol;Acc:HGNC:248]	-	14833	15448	15832	7869	6748	8867	172.994	139.537	147.484	71.0765	70.5858	90.8258
ENSG00000143353	1079.89	1049.63	766.124	398.241	407.301	462.828	1.19062	1.21706e-12	2.10461e-11	LYPLAL1	1	219173844	219212865	+	2966	protein_coding	lysophospholipase like 1 [Source:HGNC Symbol;Acc:HGNC:20440]	-	925	1158	819	439	390	451	18.499	17.9362	13.0827	6.79948	6.9954	7.92162
ENSG00000198948	720.318	775.895	818.509	368.305	384.325	411.516	0.992782	1.22526e-12	2.11688e-11	MFAP3L	4	169986597	170033031	-	8741	protein_coding	microfibril associated protein 3 like [Source:HGNC Symbol;Acc:HGNC:29083]	-	617	856	875	406	368	401	4.18699	4.49889	4.74276	2.13377	2.23978	2.38997
ENSG00000008323	159.941	138.682	162.766	42.6363	41.7744	41.049	1.87739	1.24476e-12	2.14861e-11	PLEKHG6	12	6310436	6328506	+	4260	protein_coding	pleckstrin homology and RhoGEF domain containing G6 [Source:HGNC Symbol;Acc:HGNC:25562]	-	137	153	174	47	40	40	1.90761	1.64997	1.93519	0.50684	0.499539	0.489169
ENSG00000121350	703.973	740.545	615.519	328.39	266.312	337.628	1.14288	1.28621e-12	2.21616e-11	PYROXD1	12	21437615	21471252	+	5725	protein_coding	pyridine nucleotide-disulphide oxidoreductase domain 1 [Source:HGNC Symbol;Acc:HGNC:26162]	-	603	817	658	362	255	329	6.24769	6.55601	5.44546	2.9048	2.36965	2.99384
ENSG00000173281	2165.62	2335.84	2174.89	1038.69	1070.47	1338.2	0.954023	1.34084e-12	2.30821e-11	PPP1R3B	8	9136255	9151574	-	5776	protein_coding	protein phosphatase 1 regulatory subunit 3B [Source:HGNC Symbol;Acc:HGNC:14942]	-	1855	2577	2325	1145	1025	1304	19.05	20.4965	19.0713	9.1067	9.44095	11.7614
ENSG00000275234	276.686	337.188	361.079	107.951	102.347	138.54	1.48534	1.54531e-12	2.64587e-11	AC010503.4	19	6469465	6470152	+	688	antisense	novel transcript, antisense to DENND1C	-	237	372	386	119	98	135	20.4333	24.8398	26.5817	7.94586	7.57803	10.2224
ENSG00000175189	497.334	604.582	724.03	249.467	251.691	169.327	1.44572	1.72055e-12	2.93538e-11	INHBC	12	57434760	57450828	+	1992	protein_coding	inhibin subunit beta C [Source:HGNC Symbol;Acc:HGNC:6068]	-	426	667	774	275	241	165	12.6852	15.3826	18.4092	6.342	6.43645	4.31522
ENSG00000147883	3936.65	3734.45	3408.74	2100.97	2171.23	1802.05	0.866911	1.95351e-12	3.32393e-11	CDKN2B	9	22002903	22009363	-	4058	protein_coding	cyclin dependent kinase inhibitor 2B [Source:HGNC Symbol;Acc:HGNC:1788]	-	3372	4120	3644	2316	2079	1756	49.2894	46.6421	42.5452	26.2186	27.256	22.5435
ENSG00000119411	149.434	148.653	103.834	21.7717	4.17744	24.6294	2.98065	2.04433e-12	3.47227e-11	BSPRY	9	113349541	113371233	+	2339	protein_coding	B-box and SPRY domain containing [Source:HGNC Symbol;Acc:HGNC:18232]	-	128	164	111	24	4	24	3.24607	3.22112	2.24842	0.471372	0.0909806	0.534552
ENSG00000158158	456.474	457.742	452.752	189.595	230.804	185.747	1.17433	2.18401e-12	3.69965e-11	CNNM4	2	96760902	96811891	+	5105	protein_coding	cyclin and CBS domain divalent metal cation transport mediator 4 [Source:HGNC Symbol;Acc:HGNC:105]	-	391	505	484	209	221	181	4.54317	4.54453	4.49194	1.88076	2.30311	1.8471
ENSG00000136856	790.365	879.227	797.929	452.67	404.167	387.913	0.986788	2.22823e-12	3.76786e-11	SLC2A8	9	127397138	127408424	+	3928	protein_coding	solute carrier family 2 member 8 [Source:HGNC Symbol;Acc:HGNC:13812]	-	677	970	853	499	387	378	10.2234	11.3447	10.2887	5.83595	5.24153	5.01336
ENSG00000065882	2791.38	2845.25	2977.5	1302.67	1364.98	1746.64	0.964894	2.36651e-12	3.99814e-11	TBC1D1	4	37891087	38139175	+	9032	protein_coding	TBC1 domain family member 1 [Source:HGNC Symbol;Acc:HGNC:11578]	-	2391	3139	3183	1436	1307	1702	15.7027	15.9662	16.6969	7.30387	7.69858	9.81712
ENSG00000135090	1133.6	1031.51	1332.06	521.614	626.616	480.274	1.10307	2.55026e-12	4.30097e-11	TAOK3	12	118149801	118372945	-	10570	protein_coding	TAO kinase 3 [Source:HGNC Symbol;Acc:HGNC:18133]	-	971	1138	1424	575	600	468	5.44906	4.94607	6.38292	2.49905	3.01992	2.30664
ENSG00000139163	874.421	832.093	739.932	407.312	431.321	356.1	1.03328	2.83618e-12	4.77895e-11	ETNK1	12	22625075	22690665	+	8191	protein_coding	ethanolamine kinase 1 [Source:HGNC Symbol;Acc:HGNC:24649]	-	749	918	791	449	413	347	5.42404	5.14872	4.57534	2.51821	2.68245	2.20699
ENSG00000054392	240.495	203.038	209.538	78.0153	76.2383	65.6784	1.56724	2.89558e-12	4.87473e-11	HHAT	1	210328252	210676296	+	6641	protein_coding	hedgehog acyltransferase [Source:HGNC Symbol;Acc:HGNC:18270]	-	206	224	224	86	73	64	1.83997	1.54956	1.59808	0.594905	0.584801	0.502059
ENSG00000172602	532.358	571.045	433.108	207.738	174.408	101.596	1.66492	2.93426e-12	4.9355e-11	RND1	12	48857145	48865898	-	3976	protein_coding	Rho family GTPase 1 [Source:HGNC Symbol;Acc:HGNC:18314]	-	456	630	463	229	167	99	6.80293	7.27926	5.5172	2.64589	2.23454	1.29717
ENSG00000175311	665.447	733.294	775.479	367.398	377.014	348.917	0.992652	3.03736e-12	5.10443e-11	ANKS4B	16	21233665	21253845	+	4352	protein_coding	ankyrin repeat and sterile alpha motif domain containing 4B [Source:HGNC Symbol;Acc:HGNC:26795]	-	570	809	829	405	361	340	7.76897	8.5399	9.02506	4.27512	4.41303	4.07004
ENSG00000005471	608.242	828.468	927.955	272.146	244.38	104.675	1.92772	3.15005e-12	5.28915e-11	ABCB4	7	87401697	87480435	-	7727	protein_coding	ATP binding cassette subfamily B member 4 [Source:HGNC Symbol;Acc:HGNC:45]	-	521	914	992	300	234	102	3.99949	5.43411	6.08254	1.78358	1.61111	0.687698
ENSG00000173744	4009.03	4010.91	3778.24	2451.13	2378.01	2181.76	0.750701	3.2657e-12	5.47852e-11	AGFG1	2	227472152	227561214	+	9321	protein_coding	ArfGAP with FG repeats 1 [Source:HGNC Symbol;Acc:HGNC:5175]	-	3434	4425	4039	2702	2277	2126	21.8532	21.8094	20.5303	13.317	12.9963	11.8825
ENSG00000178776	81.7216	95.1741	79.5123	15.4216	3.13308	6.15735	3.34553	3.27648e-12	5.49178e-11	C5orf46	5	147880726	147906538	-	1232	protein_coding	chromosome 5 open reading frame 46 [Source:HGNC Symbol;Acc:HGNC:33768]	-	70	105	85	17	3	6	3.37027	3.91536	3.26883	0.6339	0.129548	0.253717
ENSG00000119559	870.919	1024.25	889.602	432.713	383.28	506.955	1.07434	3.43396e-12	5.74564e-11	C19orf25	19	1461143	1479556	-	5111	protein_coding	chromosome 19 open reading frame 25 [Source:HGNC Symbol;Acc:HGNC:26711]	-	746	1130	951	477	367	494	8.65786	10.157	8.81574	4.28741	3.82014	5.03535
ENSG00000161011	98489.7	99202.2	91511.2	46866.3	45771.2	60772	0.914699	3.5675e-12	5.95342e-11	SQSTM1	5	179806398	179838078	+	7654	protein_coding	sequestosome 1 [Source:HGNC Symbol;Acc:HGNC:11280]	-	84363	109444	97827	51663	43827	59219	653.794	656.896	605.556	310.08	304.63	403.071
ENSG00000164117	1049.54	936.332	888.667	478.978	524.269	424.857	1.00852	3.59368e-12	5.99188e-11	FBXO8	4	174236658	174284264	-	2810	protein_coding	F-box protein 8 [Source:HGNC Symbol;Acc:HGNC:13587]	-	899	1033	950	528	502	414	18.9772	16.8883	16.0178	8.63197	9.50422	7.67543
ENSG00000162645	4659.3	4282.83	4606.1	2384	2453.2	1670.7	1.05766	3.61354e-12	6.01973e-11	GBP2	1	89106132	89150456	-	6276	protein_coding	guanylate binding protein 2 [Source:HGNC Symbol;Acc:HGNC:4183]	-	3991	4725	4924	2628	2349	1628	37.7204	34.5869	37.1723	19.2365	19.9122	13.5139
ENSG00000126458	2591.74	2400.2	2118.77	1260.04	1245.92	1384.38	0.869799	4.18497e-12	6.94742e-11	RRAS	19	49635292	49640201	-	1160	protein_coding	RAS related [Source:HGNC Symbol;Acc:HGNC:10447]	-	2220	2648	2265	1389	1193	1349	113.52	104.87	92.5112	55.0081	54.7144	60.5847
ENSG00000196072	2190.14	1981.43	1718.4	1078.61	938.88	1055.99	0.93762	4.37744e-12	7.24174e-11	BLOC1S2	10	100273280	100286712	-	2943	protein_coding	biogenesis of lysosomal organelles complex 1 subunit 2 [Source:HGNC Symbol;Acc:HGNC:20984]	-	1876	2186	1837	1189	899	1029	37.8112	34.1235	29.5735	18.5598	16.2513	18.2152
ENSG00000147592	1681.13	1578.08	1438.7	856.354	806.246	622.919	1.03865	4.94481e-12	8.13104e-11	LACTB2	8	70635318	70669174	-	1931	protein_coding	lactamase beta 2 [Source:HGNC Symbol;Acc:HGNC:18512]	-	1440	1741	1538	944	772	607	44.2342	41.42	37.7362	22.4581	21.2693	16.3763
ENSG00000121361	791.532	840.251	800.736	317.504	357.171	174.458	1.51804	5.17853e-12	8.47884e-11	KCNJ8	12	21764955	21775581	-	2484	protein_coding	potassium voltage-gated channel subfamily J member 8 [Source:HGNC Symbol;Acc:HGNC:6269]	-	678	927	856	350	342	170	16.1903	17.1444	16.327	6.4729	7.32476	3.56538
ENSG00000108861	9442.35	9269.96	9025.11	5347.68	5148.7	6037.28	0.746422	5.42458e-12	8.8589e-11	DUSP3	17	43766121	43778988	-	5012	protein_coding	dual specificity phosphatase 3 [Source:HGNC Symbol;Acc:HGNC:3069]	-	8088	10227	9648	5895	4930	5883	95.7211	93.7412	91.2033	54.0325	52.3305	61.15
ENSG00000135378	799.704	826.655	749.286	409.127	411.478	318.13	1.06029	5.43827e-12	8.87367e-11	PRRG4	11	32829943	32858123	+	5530	protein_coding	proline rich and Gla domain 4 [Source:HGNC Symbol;Acc:HGNC:30799]	-	685	912	801	451	394	310	7.34756	7.5764	6.86265	3.74657	3.79044	2.92042
ENSG00000118520	450.636	802.182	807.284	226.789	195.295	91.3341	2.0039	5.44604e-12	8.87876e-11	ARG1	6	131573144	131584332	+	1965	protein_coding	arginase 1 [Source:HGNC Symbol;Acc:HGNC:663]	-	386	885	863	250	187	89	11.6521	20.6906	20.8081	5.84467	5.06288	2.35959
ENSG00000239887	570.884	574.67	732.448	254.91	290.332	181.642	1.36973	5.6027e-12	9.1186e-11	C1orf226	1	162366908	162386818	+	4495	protein_coding	chromosome 1 open reading frame 226 [Source:HGNC Symbol;Acc:HGNC:34351]	-	489	634	783	281	278	177	6.45293	6.47967	8.25308	2.87183	3.29029	2.05141
ENSG00000005243	277.853	325.405	277.825	108.859	111.747	125.2	1.35118	5.76425e-12	9.37354e-11	COPZ2	17	48026167	48038030	-	1851	protein_coding	coatomer protein complex subunit zeta 2 [Source:HGNC Symbol;Acc:HGNC:19356]	-	238	359	297	120	107	122	7.6269	8.91007	7.60211	2.97822	3.07536	3.4337
ENSG00000120708	11662.8	12926.5	13606.9	5317.74	5634.32	2627.14	1.492	6.20504e-12	1.00732e-10	TGFBI	5	136028895	136063818	+	7810	protein_coding	transforming growth factor beta induced [Source:HGNC Symbol;Acc:HGNC:11771]	-	9990	14261	14546	5862	5395	2560	75.8739	83.8865	88.2423	34.4808	36.7502	17.0765
ENSG00000204389	2261.35	1888.07	1908.29	625.937	631.838	1084.72	1.37091	6.45815e-12	1.04752e-10	HSPA1A	6	31815464	31817946	+	2483	protein_coding	heat shock protein family A (Hsp70) member 1A [Source:HGNC Symbol;Acc:HGNC:5232]	-	1937	2083	2040	690	605	1057	46.2733	38.5395	38.9258	12.766	12.9628	22.1772
ENSG00000050344	273.184	262.862	260.052	99.787	113.835	95.439	1.36539	6.68416e-12	1.08234e-10	NFE2L3	7	26152240	26187125	+	4249	protein_coding	nuclear factor, erythroid 2 like 3 [Source:HGNC Symbol;Acc:HGNC:7783]	TF_bZIP	234	290	278	110	109	93	3.26668	3.13548	3.09986	1.18929	1.36477	1.14026
ENSG00000122359	8411.49	8387.1	8427.37	5447.46	5057.84	5372.29	0.667859	6.93485e-12	1.12198e-10	ANXA11	10	80150889	80205572	-	8513	protein_coding	annexin A11 [Source:HGNC Symbol;Acc:HGNC:535]	-	7205	9253	9009	6005	4843	5235	50.2029	49.9336	50.1393	32.4051	30.2657	32.0363
ENSG00000198399	2224	2101.08	2172.09	1101.29	1002.59	1325.88	0.921651	7.08325e-12	1.14502e-10	ITSN2	2	24202864	24360714	-	12022	protein_coding	intersectin 2 [Source:HGNC Symbol;Acc:HGNC:6184]	-	1905	2318	2322	1214	960	1292	9.39931	8.85788	9.15102	4.639	4.24828	5.59879
ENSG00000089351	848.737	929.987	1028.05	497.121	387.458	318.13	1.22163	7.11436e-12	1.14907e-10	GRAMD1A	19	34994784	35026471	+	5942	protein_coding	GRAM domain containing 1A [Source:HGNC Symbol;Acc:HGNC:29305]	-	727	1026	1099	548	371	310	7.25737	7.93246	8.76293	4.23673	3.3217	2.71793
ENSG00000226856	96.8985	99.7062	72.9642	9.9787	6.26616	18.4721	2.95828	7.20704e-12	1.16306e-10	THORLNC	2	118132128	118222250	-	2253	lincRNA	testis associated oncogenic lncRNA [Source:HGNC Symbol;Acc:HGNC:53788]	-	83	110	78	11	6	18	2.18522	2.24298	1.64028	0.224292	0.14168	0.416217
ENSG00000129757	71.2146	71.6072	50.5137	6.35008	4.17744	5.13113	3.61516	7.26434e-12	1.17032e-10	CDKN1C	11	2883213	2885773	-	2478	protein_coding	cyclin dependent kinase inhibitor 1C [Source:HGNC Symbol;Acc:HGNC:1786]	-	61	79	54	7	4	5	1.46018	1.4646	1.03247	0.129771	0.0858771	0.105118
ENSG00000182162	58.3726	77.0457	64.5453	0	0	0	8.51676	7.94349e-12	1.27651e-10	P2RY8	X	1462572	1537107	-	4459	protein_coding	P2Y receptor family member 8 [Source:HGNC Symbol;Acc:HGNC:15524]	-	50	85	69	0	0	0	0.665136	0.875739	0.733155	0	0	0
ENSG00000122335	484.492	461.368	386.336	191.41	160.832	208.324	1.24736	8.50443e-12	1.36321e-10	SERAC1	6	158109515	158168280	-	11007	protein_coding	serine active site containing 1 [Source:HGNC Symbol;Acc:HGNC:21061]	-	415	509	413	211	154	203	2.23644	2.12443	1.77773	0.880635	0.744339	0.960806
ENSG00000198944	107.406	82.4842	115.994	21.7717	16.7098	18.4721	2.4194	8.65712e-12	1.3842e-10	SOWAHA	5	132813587	132816797	+	3211	protein_coding	sosondowah ankyrin repeat domain family member A [Source:HGNC Symbol;Acc:HGNC:27033]	-	92	91	124	24	16	18	1.69952	1.30195	1.82964	0.343363	0.265093	0.292039
ENSG00000124788	954.975	929.987	934.503	537.943	498.16	520.296	0.856621	1.01753e-11	1.62152e-10	ATXN1	6	16299112	16761491	-	17812	protein_coding	ataxin 1 [Source:HGNC Symbol;Acc:HGNC:10548]	-	818	1026	999	593	477	507	2.72407	2.64623	2.65728	1.52941	1.4247	1.48287
ENSG00000146232	1283.03	1479.28	1160.88	617.772	542.023	724.515	1.05814	1.04193e-11	1.65901e-10	NFKBIE	6	44258166	44265788	-	2581	protein_coding	NFKB inhibitor epsilon [Source:HGNC Symbol;Acc:HGNC:7799]	-	1099	1632	1241	681	519	706	25.2573	29.0486	22.7807	12.1211	10.6979	14.2503
ENSG00000125534	1955.48	2391.14	2619.23	1302.67	1141.49	1082.67	0.982088	1.10764e-11	1.75924e-10	PPDPF	20	63520724	63522206	+	1094	protein_coding	pancreatic progenitor cell differentiation and proliferation factor [Source:HGNC Symbol;Acc:HGNC:16142]	-	1675	2638	2800	1436	1093	1055	90.8187	110.777	121.262	60.3003	53.1523	50.2393
ENSG00000121691	5865.28	5765.74	5219.75	3416.34	3167.55	2646.64	0.868094	1.15676e-11	1.83268e-10	CAT	11	34438925	34472062	+	3590	protein_coding	catalase [Source:HGNC Symbol;Acc:HGNC:1516]	-	5024	6361	5580	3766	3033	2579	83.0105	81.3999	73.6417	48.1913	44.9466	37.4253
ENSG00000166743	74.7169	62.543	77.6414	9.07154	4.17744	10.2623	3.1836	1.16307e-11	1.84115e-10	ACSM1	16	20623237	20698890	-	2871	protein_coding	acyl-CoA synthetase medium chain family member 1 [Source:HGNC Symbol;Acc:HGNC:18049]	-	64	69	83	10	4	10	1.32228	1.1041	1.36971	0.160011	0.0741218	0.181458
ENSG00000168209	1188.47	1143	985.952	484.42	479.361	629.076	1.05847	1.23688e-11	1.95474e-10	DDIT4	10	72273920	72276036	+	2058	protein_coding	DNA damage inducible transcript 4 [Source:HGNC Symbol;Acc:HGNC:24944]	-	1018	1261	1054	534	459	613	29.3414	28.149	24.265	11.9201	11.8655	15.5176
ENSG00000168490	110.908	128.712	115.059	30.8433	28.1977	17.4458	2.2095	1.24466e-11	1.96431e-10	PHYHIP	8	22219704	22232341	-	4170	protein_coding	phytanoyl-CoA 2-hydroxylase interacting protein [Source:HGNC Symbol;Acc:HGNC:16865]	-	95	142	123	34	27	17	1.35134	1.56439	1.3975	0.374563	0.344466	0.212384
ENSG00000131669	3327.24	3778.86	3596.76	2036.56	1934.16	1456.21	0.979704	1.28881e-11	2.02675e-10	NINJ1	9	93121489	93134288	-	2648	protein_coding	ninjurin 1 [Source:HGNC Symbol;Acc:HGNC:7824]	-	2850	4169	3845	2245	1852	1419	63.8417	72.3281	68.7959	38.9476	37.2085	27.9173
ENSG00000118508	9278.91	7788.87	6263.7	3854.5	3528.89	4149.03	1.0164	1.31858e-11	2.07185e-10	RAB32	6	146543693	146554965	+	1217	protein_coding	RAB32, member RAS oncogene family [Source:HGNC Symbol;Acc:HGNC:9772]	-	7948	8593	6696	4249	3379	4043	387.387	324.375	260.681	160.391	147.712	173.07
ENSG00000185437	79.3867	67.9815	96.3502	4.53577	4.17744	15.3934	3.34942	1.42305e-11	2.23416e-10	SH3BGR	21	39445855	39515506	+	1495	protein_coding	SH3 domain binding glutamate rich protein [Source:HGNC Symbol;Acc:HGNC:10822]	-	68	75	103	5	4	15	2.69802	2.30469	3.26423	0.153642	0.142344	0.522708
ENSG00000180530	1211.81	1129.4	1069.21	571.507	666.302	526.454	0.950735	1.44895e-11	2.27296e-10	NRIP1	21	14961235	15065936	-	8497	protein_coding	nuclear receptor interacting protein 1 [Source:HGNC Symbol;Acc:HGNC:8001]	-	1038	1246	1143	630	638	513	7.24619	6.73667	6.37331	3.4061	3.99461	3.14529
ENSG00000132837	563.879	668.031	623.938	300.268	309.131	228.848	1.14696	1.48183e-11	2.32069e-10	DMGDH	5	78997606	79236038	-	5254	protein_coding	dimethylglycine dehydrogenase [Source:HGNC Symbol;Acc:HGNC:24475]	-	483	737	667	331	296	223	5.45299	6.44422	6.01478	2.89415	2.99723	2.21118
ENSG00000018625	116.745	110.583	118.801	6.35008	14.621	28.7343	2.81387	1.49035e-11	2.33024e-10	ATP1A2	1	160115759	160143591	+	6298	protein_coding	ATPase Na+/K+ transporting subunit alpha 2 [Source:HGNC Symbol;Acc:HGNC:800]	-	100	122	127	7	14	28	0.941835	0.889919	0.9554	0.0510597	0.118262	0.231614
ENSG00000197102	14385.3	15019.4	20289.7	7400.57	8605.53	8788.6	1.00315	1.49218e-11	2.3312e-10	DYNC1H1	14	101964510	102056443	+	36852	protein_coding	dynein cytoplasmic 1 heavy chain 1 [Source:HGNC Symbol;Acc:HGNC:2961]	-	12322	16570	21690	8158	8240	8564	19.8334	20.6564	27.8858	10.1696	11.8956	12.1067
ENSG00000256612	148.266	125.086	184.281	42.6363	20.8872	37.9703	2.16655	1.52294e-11	2.37537e-10	CYP2B7P	19	40924219	40950660	+	4064	transcribed_unprocessed_pseudogene	cytochrome P450 family 2 subfamily B member 7, pseudogene [Source:HGNC Symbol;Acc:HGNC:2616]	-	127	138	197	47	20	37	1.85365	1.55998	2.29666	0.531284	0.261815	0.474304
ENSG00000113231	108.573	110.583	124.413	22.6789	32.3752	21.5507	2.16971	1.56545e-11	2.43569e-10	PDE8B	5	77210449	77429807	+	6944	protein_coding	phosphodiesterase 8B [Source:HGNC Symbol;Acc:HGNC:8794]	-	93	122	133	25	31	21	0.794421	0.80713	0.907457	0.165391	0.237504	0.15755
ENSG00000092969	1691.64	1743.05	1757.69	858.168	1022.43	703.991	1.00669	1.73595e-11	2.69221e-10	TGFB2	1	218346235	218444619	+	5151	protein_coding	transforming growth factor beta 2 [Source:HGNC Symbol;Acc:HGNC:11768]	-	1449	1923	1879	946	979	686	16.6861	17.1507	17.283	8.43689	10.1114	6.93811
ENSG00000149177	2208.82	2324.97	2564.04	1392.48	1387.96	1384.38	0.769435	1.7703e-11	2.74102e-10	PTPRJ	11	47980558	48170841	+	9620	protein_coding	protein tyrosine phosphatase, receptor type J [Source:HGNC Symbol;Acc:HGNC:9673]	-	1892	2565	2741	1535	1329	1349	11.666	12.2491	13.4995	7.3302	7.34969	7.30543
ENSG00000070731	79.3867	76.1393	72.9642	7.25724	9.39924	14.3672	2.88941	1.82025e-11	2.81608e-10	ST6GALNAC2	17	76565379	76586956	-	3098	protein_coding	ST6 N-acetylgalactosaminide alpha-2,6-sialyltransferase 2 [Source:HGNC Symbol;Acc:HGNC:10867]	-	68	84	78	8	9	14	1.30198	1.24564	1.19288	0.118629	0.154554	0.235426
ENSG00000143878	24999.8	24641.9	22516	15236.6	14750.5	15410.8	0.668498	1.8523e-11	2.86102e-10	RHOB	2	20447074	20449445	+	2372	protein_coding	ras homolog family member B [Source:HGNC Symbol;Acc:HGNC:668]	-	21414	27186	24070	16796	14124	15017	535.502	526.531	480.779	325.292	316.783	329.82
ENSG00000178537	1598.24	1666.91	1538.8	982.448	907.549	877.423	0.79532	1.89475e-11	2.92422e-10	SLC25A20	3	48856931	48898993	-	1982	protein_coding	solute carrier family 25 member 20 [Source:HGNC Symbol;Acc:HGNC:1421]	-	1369	1839	1645	1083	869	855	40.9711	42.6257	39.323	25.1019	23.3257	22.4735
ENSG00000111911	1613.42	1430.33	1368.55	691.252	791.625	851.767	0.918365	1.90057e-11	2.93083e-10	HINT3	6	125956781	125980244	+	3314	protein_coding	histidine triad nucleotide binding protein 3 [Source:HGNC Symbol;Acc:HGNC:18468]	-	1382	1578	1463	762	758	830	24.7362	21.875	20.9159	10.5629	12.1685	13.0477
ENSG00000196655	1048.37	1089.52	937.31	584.207	539.934	532.611	0.891706	2.00477e-11	3.08654e-10	TRAPPC4	11	119018432	119025454	+	5140	protein_coding	trafficking protein particle complex 4 [Source:HGNC Symbol;Acc:HGNC:19943]	-	898	1202	1002	644	517	519	10.3631	10.7432	9.2361	5.75579	5.35114	5.26033
ENSG00000127324	266.179	257.423	217.957	103.416	83.5488	80.0456	1.46973	2.07536e-11	3.18494e-10	TSPAN8	12	71125085	71441898	-	2519	protein_coding	tetraspanin 8 [Source:HGNC Symbol;Acc:HGNC:11855]	-	228	284	233	114	80	78	5.36889	5.17945	4.3824	2.07902	1.68959	1.61315
ENSG00000206337	465.813	470.432	461.171	190.502	175.453	89.2816	1.61608	2.08573e-11	3.19828e-10	HCP5	6	31400702	31477506	+	3138	sense_overlapping	HLA complex P5 [Source:HGNC Symbol;Acc:HGNC:21659]	-	399	519	493	210	168	87	7.54219	7.59814	7.44352	3.07432	2.84823	1.44436
ENSG00000189143	5708.84	4715.2	4342.31	2590.83	2638.05	2831.36	0.873167	2.21515e-11	3.39402e-10	CLDN4	7	73799542	73832693	+	4702	protein_coding	claudin 4 [Source:HGNC Symbol;Acc:HGNC:2046]	-	4890	5202	4642	2856	2526	2759	61.6885	50.8254	46.7742	27.9035	28.5805	30.5688
ENSG00000052802	11270.6	9299.87	8487.24	4447.78	4135.67	5690.42	1.02546	2.30911e-11	3.53231e-10	MSMO1	4	165327623	165343160	+	2892	protein_coding	methylsterol monooxygenase 1 [Source:HGNC Symbol;Acc:HGNC:10545]	-	9654	10260	9073	4903	3960	5545	198.01	162.983	148.64	77.8836	72.8477	99.8877
ENSG00000169738	1200.14	1309.78	1130.95	658.594	667.346	700.912	0.84538	2.33724e-11	3.56961e-10	DCXR	17	82035136	82037732	-	1902	protein_coding	dicarbonyl and L-xylulose reductase [Source:HGNC Symbol;Acc:HGNC:18985]	-	1028	1445	1209	726	639	683	32.0598	34.902	30.1162	17.5351	17.8735	18.7076
ENSG00000134070	2636.11	2448.24	2332.05	1461.43	1510.15	1458.27	0.743177	2.3482e-11	3.58349e-10	IRAK2	3	10164865	10243743	+	3483	protein_coding	interleukin 1 receptor associated kinase 2 [Source:HGNC Symbol;Acc:HGNC:6113]	-	2258	2701	2493	1611	1446	1421	38.4546	35.6258	33.912	21.2483	22.0868	21.2544
ENSG00000285872	463.478	356.223	340.5	167.824	142.033	159.065	1.30352	2.35857e-11	3.59632e-10	AC007240.2	2	10287800	10302485	-	1871	bidirectional_promoter_lncRNA	uncharacterized LOC101929691 [Source:NCBI gene;Acc:101929691]	-	397	393	364	185	136	155	12.5862	9.64966	9.21747	4.54235	3.86709	4.31585
ENSG00000108639	5809.24	5842.78	5142.11	3496.17	3386.86	3324.97	0.718122	2.36226e-11	3.59632e-10	SYNGR2	17	78168558	78173527	+	4074	protein_coding	synaptogyrin 2 [Source:HGNC Symbol;Acc:HGNC:11499]	-	4976	6446	5497	3854	3243	3240	72.4498	72.6879	63.9277	43.4584	42.3492	41.4317
ENSG00000158006	1684.63	1704.98	1467.7	932.555	934.703	882.554	0.820526	2.37031e-11	3.60571e-10	PAFAH2	1	25959767	25998157	-	3835	protein_coding	platelet activating factor acetylhydrolase 2 [Source:HGNC Symbol;Acc:HGNC:8579]	-	1443	1881	1569	1028	895	860	22.3192	22.5329	19.3839	12.3143	12.4159	11.6827
ENSG00000211452	707.476	808.527	561.263	310.247	309.131	213.455	1.31787	2.53876e-11	3.8558e-10	DIO1	1	53891239	53911086	+	2282	protein_coding	iodothyronine deiodinase 1 [Source:HGNC Symbol;Acc:HGNC:2883]	-	606	892	600	342	296	208	15.752	17.9574	12.4572	6.88483	6.90073	4.7485
ENSG00000176153	1188.47	1201.91	1187.07	563.343	566.043	322.235	1.30069	2.62537e-11	3.97786e-10	GPX2	14	64939152	64942905	-	1499	protein_coding	glutathione peroxidase 2 [Source:HGNC Symbol;Acc:HGNC:4554]	-	1018	1326	1269	621	542	314	40.2832	40.6383	40.1092	19.0315	19.2361	10.9128
ENSG00000166347	5532.55	4706.13	4298.34	2770.45	2690.27	2253.59	0.913759	2.67252e-11	4.04608e-10	CYB5A	18	74250847	74292016	-	9313	protein_coding	cytochrome b5 type A [Source:HGNC Symbol;Acc:HGNC:2570]	-	4739	5192	4595	3054	2576	2196	30.1839	25.6117	23.3765	15.0648	14.7155	12.2843
ENSG00000169504	4216.84	4134.18	3663.18	2399.42	2107.52	2439.34	0.790172	2.88466e-11	4.36379e-10	CLIC4	1	24745357	24844324	+	4495	protein_coding	chloride intracellular channel 4 [Source:HGNC Symbol;Acc:HGNC:13518]	-	3612	4561	3916	2645	2018	2377	47.6646	46.6148	41.276	27.032	23.8842	27.5491
ENSG00000248538	105.071	120.554	107.575	30.8433	20.8872	22.577	2.159	2.90934e-11	4.39765e-10	AC022784.1	8	9151695	9425524	+	17427	lincRNA	uncharacterized LOC101929128 [Source:NCBI gene;Acc:101929128]	-	90	133	115	34	20	22	0.306336	0.350608	0.312651	0.089627	0.0610557	0.0657671
ENSG00000062650	2085.07	2220.73	2249.73	1268.2	1303.36	1368.98	0.734757	3.29965e-11	4.96795e-10	WAPL	10	86435256	86521815	-	7228	protein_coding	WAPL cohesin release factor [Source:HGNC Symbol;Acc:HGNC:23293]	-	1786	2450	2405	1398	1248	1334	14.6569	15.5719	15.7645	8.88529	9.18577	9.61494
ENSG00000112964	1097.4	1117.62	1249.75	545.2	553.511	321.209	1.28656	3.55186e-11	5.33506e-10	GHR	5	42423777	42721878	+	6610	protein_coding	growth hormone receptor [Source:HGNC Symbol;Acc:HGNC:4263]	-	940	1233	1336	601	530	313	8.43537	8.56949	9.57611	4.17691	4.26573	2.4669
ENSG00000146278	2336.07	2293.24	2543.46	1432.4	1402.58	1165.79	0.842085	3.58249e-11	5.37684e-10	PNRC1	6	89080751	89085160	+	2992	protein_coding	proline rich nuclear receptor coactivator 1 [Source:HGNC Symbol;Acc:HGNC:17278]	-	2001	2530	2719	1579	1343	1136	39.6701	38.8465	43.0558	24.2439	23.8799	19.78
ENSG00000130522	3786.05	4088.86	4363.82	2266.07	2502.29	1913.91	0.873204	3.62175e-11	5.43011e-10	JUND	19	18279760	18281622	-	1863	protein_coding	JunD proto-oncogene, AP-1 transcription factor subunit [Source:HGNC Symbol;Acc:HGNC:6206]	TF_bZIP	3243	4511	4665	2498	2396	1865	103.255	111.238	118.638	61.5974	68.4215	52.1524
ENSG00000137269	281.356	259.236	257.246	103.416	115.924	104.675	1.29997	3.62368e-11	5.43011e-10	LRRC1	6	53794497	53924121	+	4897	protein_coding	leucine rich repeat containing 1 [Source:HGNC Symbol;Acc:HGNC:14307]	-	241	286	275	114	111	102	2.91921	2.68305	2.66064	1.06944	1.2059	1.08512
ENSG00000124145	11645.3	12115.2	10865.1	6653.07	5934.06	4242.42	1.04074	3.64402e-11	5.45203e-10	SDC4	20	45325288	45348424	-	2613	protein_coding	syndecan 4 [Source:HGNC Symbol;Acc:HGNC:10661]	-	9975	13366	11615	7334	5682	4134	226.439	234.993	210.603	128.939	115.686	82.4214
ENSG00000213445	747.169	890.104	849.378	447.227	446.986	401.254	0.941488	3.73019e-11	5.57659e-10	SIPA1	11	65638097	65650930	+	4668	protein_coding	signal-induced proliferation-associated 1 [Source:HGNC Symbol;Acc:HGNC:10885]	-	640	982	908	493	428	391	8.13255	9.66437	9.21593	4.85175	4.87789	4.3637
ENSG00000197273	44.3632	62.543	64.5453	0	0	0	8.29596	4.23501e-11	6.27235e-10	GUCA2A	1	42162691	42164718	-	569	protein_coding	guanylate cyclase activator 2A [Source:HGNC Symbol;Acc:HGNC:4682]	-	38	69	69	0	0	0	3.9614	5.57096	5.74541	0	0	0
ENSG00000186115	424.952	491.28	518.233	215.903	227.671	154.96	1.26144	4.34331e-11	6.41285e-10	CYP4F2	19	15878023	15898120	-	3142	protein_coding	cytochrome P450 family 4 subfamily F member 2 [Source:HGNC Symbol;Acc:HGNC:2645]	-	364	542	554	238	218	151	6.87184	7.92476	8.35387	3.47979	3.69121	2.50368
ENSG00000135052	3059.89	3325.65	3573.38	1912.28	2043.81	1686.09	0.819964	4.36524e-11	6.43031e-10	GOLM1	9	86026146	86100173	-	4233	protein_coding	golgi membrane protein 1 [Source:HGNC Symbol;Acc:HGNC:15451]	-	2621	3669	3820	2108	1957	1643	36.7279	39.8192	42.7562	22.8773	24.5958	20.2208
ENSG00000122641	754.174	802.182	712.804	288.475	374.925	407.412	1.08512	4.57488e-11	6.72356e-10	INHBA	7	41667168	41705834	-	8302	protein_coding	inhibin subunit beta A [Source:HGNC Symbol;Acc:HGNC:6066]	-	646	885	762	318	359	397	4.61559	4.89727	4.34867	1.75965	2.30054	2.49125
ENSG00000056586	1256.18	1235.45	1274.07	751.124	736.274	726.568	0.766116	4.59595e-11	6.74933e-10	RC3H2	9	122844556	122905341	-	11545	protein_coding	ring finger and CCCH-type domains 2 [Source:HGNC Symbol;Acc:HGNC:21461]	-	1076	1363	1362	828	705	708	5.52836	5.42369	5.58943	3.29472	3.24873	3.19483
ENSG00000133703	1929.8	1774.77	1640.76	1035.97	908.594	1045.72	0.837283	4.6548e-11	6.8305e-10	KRAS	12	25204789	25250936	-	7302	protein_coding	KRAS proto-oncogene, GTPase [Source:HGNC Symbol;Acc:HGNC:6407]	-	1653	1958	1754	1142	870	1019	13.4279	12.3187	11.3808	7.18467	6.33864	7.27011
ENSG00000138029	3694.98	3525.07	3831.56	2248.84	2160.78	1752.79	0.842464	4.67062e-11	6.84845e-10	HADHB	2	26243170	26290468	+	4280	protein_coding	hydroxyacyl-CoA dehydrogenase trifunctional multienzyme complex subunit beta [Source:HGNC Symbol;Acc:HGNC:4803]	-	3165	3889	4096	2479	2069	1708	43.8639	41.7433	45.342	26.6082	25.7179	20.7899
ENSG00000072840	218.313	250.172	360.144	74.3867	97.1255	95.439	1.63847	4.87702e-11	7.12919e-10	EVC	4	5711197	5814305	+	7148	protein_coding	EvC ciliary complex subunit 1 [Source:HGNC Symbol;Acc:HGNC:3497]	-	187	276	385	82	93	93	1.5518	1.77385	2.55188	0.527002	0.692177	0.677809
ENSG00000101400	687.629	749.609	608.971	289.382	257.957	370.467	1.15697	5.00592e-11	7.31202e-10	SNTA1	20	33407955	33443892	-	2342	protein_coding	syntrophin alpha 1 [Source:HGNC Symbol;Acc:HGNC:11167]	-	589	827	651	319	247	361	14.9178	16.2223	13.1698	6.25729	5.61085	8.03025
ENSG00000147383	2848.58	2634.06	2292.76	1117.61	1055.85	1540.36	1.06597	5.0686e-11	7.38098e-10	NSDHL	X	152830967	152869729	+	1996	protein_coding	NAD(P) dependent steroid dehydrogenase-like [Source:HGNC Symbol;Acc:HGNC:13398]	-	2440	2906	2451	1232	1011	1501	72.5115	66.8849	58.1791	28.3552	26.9469	39.1768
ENSG00000196557	723.82	868.35	1075.75	449.949	371.792	376.625	1.15485	5.08095e-11	7.39332e-10	CACNA1H	16	1153121	1221772	+	8606	protein_coding	calcium voltage-gated channel subunit alpha1 H [Source:HGNC Symbol;Acc:HGNC:1395]	-	620	958	1150	496	356	367	4.27335	5.11396	6.33112	2.64766	2.20073	2.22164
ENSG00000118960	1744.17	1559.04	1624.86	888.104	722.697	970.809	0.932174	5.0866e-11	7.39591e-10	HS1BP3	2	20560448	20651089	-	9059	protein_coding	HCLS1 binding protein 3 [Source:HGNC Symbol;Acc:HGNC:24979]	-	1494	1720	1737	979	692	946	9.78246	8.72251	9.08456	4.96461	4.06392	5.44026
ENSG00000091527	13694.2	13832	15810.8	8375.76	8184.65	9324.28	0.743553	5.63153e-11	8.14421e-10	CDV3	3	133573730	133590261	+	4367	protein_coding	CDV3 homolog [Source:HGNC Symbol;Acc:HGNC:26928]	-	11730	15260	16902	9233	7837	9086	159.328	160.533	183.375	97.1275	95.4741	108.392
ENSG00000179403	991.166	1184.69	1163.69	619.586	516.958	410.49	1.10967	5.63538e-11	8.14421e-10	VWA1	1	1434861	1442882	+	5065	protein_coding	von Willebrand factor A domain containing 1 [Source:HGNC Symbol;Acc:HGNC:30910]	-	849	1307	1244	683	495	400	9.94274	11.8547	11.6366	6.19475	5.1993	4.11424
ENSG00000162704	12941.2	11081	9596.67	5315.93	4706.93	6613	1.0149	5.92958e-11	8.54462e-10	ARPC5	1	183620846	183635757	-	10624	protein_coding	actin related protein 2/3 complex subunit 5 [Source:HGNC Symbol;Acc:HGNC:708]	-	11085	12225	10259	5860	4507	6444	61.8907	52.8633	45.7511	25.3392	22.5693	31.5992
ENSG00000143375	4792.39	4999.81	6640.68	2843.02	3008.8	2418.81	0.990634	5.93034e-11	8.54462e-10	CGN	1	151510510	151538692	+	6616	protein_coding	cingulin [Source:HGNC Symbol;Acc:HGNC:17429]	-	4105	5516	7099	3134	2881	2357	36.804	38.302	50.8377	21.7614	23.1668	18.5598
ENSG00000010932	88.7263	114.209	110.382	25.4003	22.9759	21.5507	2.16402	6.23654e-11	8.95201e-10	FMO1	1	171248471	171285978	+	3602	protein_coding	flavin containing monooxygenase 1 [Source:HGNC Symbol;Acc:HGNC:3769]	-	76	126	118	28	22	21	1.25155	1.60702	1.55211	0.357106	0.324936	0.303728
ENSG00000103502	2662.96	2680.28	2370.4	1600.22	1424.51	1517.79	0.763535	6.24131e-11	8.95213e-10	CDIPT	16	29858357	29863736	-	3325	protein_coding	CDP-diacylglycerol--inositol 3-phosphatidyltransferase [Source:HGNC Symbol;Acc:HGNC:1769]	-	2281	2957	2534	1764	1364	1479	40.6922	40.8557	36.1076	24.3719	21.8244	23.1732
ENSG00000102753	5397.13	5131.24	4406.85	2558.18	2395.76	3085.86	0.8934	6.32802e-11	9.06969e-10	KPNA3	13	49699307	49792921	-	4474	protein_coding	karyopherin subunit alpha 3 [Source:HGNC Symbol;Acc:HGNC:6396]	-	4623	5661	4711	2820	2294	3007	61.2923	58.1287	49.8886	28.9558	27.2782	35.0144
ENSG00000205978	75.8844	97.8933	91.673	14.5145	12.5323	20.5245	2.48431	6.487e-11	9.29057e-10	NYNRIN	14	24398786	24419288	+	7955	protein_coding	NYN domain and retroviral integrase containing [Source:HGNC Symbol;Acc:HGNC:20165]	-	65	108	98	16	12	20	0.484675	0.623701	0.583674	0.092398	0.0802528	0.130978
ENSG00000163817	326.886	288.242	245.085	124.28	104.436	86.2029	1.44539	6.59819e-11	9.43566e-10	SLC6A20	3	45755450	45796535	-	6651	protein_coding	solute carrier family 6 member 20 [Source:HGNC Symbol;Acc:HGNC:30927]	-	280	318	262	137	100	84	2.49717	2.19651	1.86637	0.946272	0.799893	0.657962
ENSG00000196821	8426.67	8203.1	7835.23	4627.39	4609.81	5434.89	0.737653	6.78335e-11	9.67869e-10	C6orf106	6	34587288	34696859	-	4551	protein_coding	chromosome 6 open reading frame 106 [Source:HGNC Symbol;Acc:HGNC:21215]	-	7218	9050	8376	5101	4414	5296	94.0779	91.3555	87.1995	51.491	51.5994	60.6247
ENSG00000112183	722.653	682.534	601.487	322.04	346.728	355.074	0.970568	6.84671e-11	9.7618e-10	RBM24	6	17281346	17293875	+	3444	protein_coding	RNA binding motif protein 24 [Source:HGNC Symbol;Acc:HGNC:21539]	-	619	753	643	355	332	346	10.6612	10.0444	8.8457	4.7353	5.12854	5.23385
ENSG00000117528	3387.94	3456.18	3274.97	2169.91	2122.14	2084.26	0.666204	7.1263e-11	1.01529e-09	ABCD3	1	94418455	94518666	+	7589	protein_coding	ATP binding cassette subfamily D member 3 [Source:HGNC Symbol;Acc:HGNC:67]	-	2902	3813	3501	2392	2032	2031	22.6825	23.0821	21.8571	14.4797	14.2449	13.9423
ENSG00000178860	157.606	227.511	217.957	76.201	45.9519	49.2588	1.81154	7.70043e-11	1.09463e-09	MSC	8	71841549	71844468	-	2113	protein_coding	musculin [Source:HGNC Symbol;Acc:HGNC:7321]	bHLH	135	251	233	84	44	48	3.78976	5.45717	5.22445	1.82626	1.10783	1.18345
ENSG00000144837	399.268	273.739	383.53	154.216	124.279	121.095	1.39908	8.20528e-11	1.16293e-09	PLA1A	3	119597842	119629811	+	2202	protein_coding	phospholipase A1 member A [Source:HGNC Symbol;Acc:HGNC:17661]	-	342	302	410	170	119	118	9.21269	6.30061	8.82167	3.54662	2.87507	2.79173
ENSG00000137409	6068.41	5753.05	5331.07	3038.06	2880.35	3690.31	0.83596	8.29943e-11	1.1754e-09	MTCH1	6	36968141	36986298	-	3126	protein_coding	mitochondrial carrier 1 [Source:HGNC Symbol;Acc:HGNC:17586]	-	5198	6347	5699	3349	2758	3596	98.6336	93.2766	86.3762	49.2163	46.938	59.9293
ENSG00000235899	158.773	109.677	156.218	31.7504	40.7301	38.9966	1.93082	8.3056e-11	1.17541e-09	LINC01564	6	53628380	53631394	+	566	antisense	long intergenic non-protein coding RNA 1564 [Source:HGNC Symbol;Acc:HGNC:51361]	-	136	121	167	35	39	38	14.2528	9.82114	13.9793	2.84076	3.66579	3.49765
ENSG00000204070	1572.56	1558.14	1393.8	884.476	891.884	769.669	0.829067	8.47207e-11	1.19808e-09	SYS1	20	45361937	45376798	+	6117	protein_coding	SYS1, golgi trafficking protein [Source:HGNC Symbol;Acc:HGNC:16162]	-	1347	1719	1490	975	854	750	13.0619	12.9101	11.5407	7.32232	7.42743	6.38751
ENSG00000168016	2904.62	2776.36	2865.25	1492.27	1780.63	1261.23	0.914502	8.70924e-11	1.22888e-09	TRANK1	3	36826820	36945098	-	12174	protein_coding	tetratricopeptide repeat and ankyrin repeat containing 1 [Source:HGNC Symbol;Acc:HGNC:29011]	-	2488	3063	3063	1645	1705	1229	12.1226	11.5586	11.9206	6.20748	7.45092	5.25929
ENSG00000183087	583.726	691.598	652.001	317.504	270.489	348.917	1.04125	8.83987e-11	1.2464e-09	GAS6	13	113820549	113864067	-	6006	protein_coding	growth arrest specific 6 [Source:HGNC Symbol;Acc:HGNC:4168]	-	500	763	697	350	259	340	4.93813	5.83623	5.49834	2.6771	2.29421	2.94919
ENSG00000119698	236.993	165.875	188.023	54.4293	54.3067	18.4721	2.21046	8.85476e-11	1.24668e-09	PPP4R4	14	94146128	94279735	+	4974	protein_coding	protein phosphatase 4 regulatory subunit 4 [Source:HGNC Symbol;Acc:HGNC:23788]	-	203	183	201	60	52	18	2.42085	1.6902	1.91458	0.554151	0.556181	0.188528
ENSG00000171722	86.3914	96.9869	69.2225	12.7002	17.7541	6.15735	2.78709	8.85492e-11	1.24668e-09	SPATA46	1	162373203	162376870	-	1864	protein_coding	spermatogenesis associated 46 [Source:HGNC Symbol;Acc:HGNC:27648]	-	74	107	74	14	17	6	2.35485	2.63713	1.88092	0.345036	0.485201	0.167693
ENSG00000105058	2255.52	2099.27	2066.38	1324.45	1279.34	1311.52	0.713283	8.87568e-11	1.24868e-09	FAM32A	19	16185380	16192046	+	1921	protein_coding	family with sequence similarity 32 member A [Source:HGNC Symbol;Acc:HGNC:24563]	-	1932	2316	2209	1460	1225	1278	59.6565	55.3865	54.4819	34.9147	33.9256	34.6587
ENSG00000140367	750.671	731.481	571.553	324.761	305.998	353.022	1.06105	8.93036e-11	1.25544e-09	UBE2Q2	15	75843285	75901078	+	3852	protein_coding	ubiquitin conjugating enzyme E2 Q2 [Source:HGNC Symbol;Acc:HGNC:19248]	-	643	807	611	358	293	344	9.90153	9.62455	7.51518	4.26952	4.04669	4.65244
ENSG00000066027	1485	1595.3	1541.6	929.833	943.057	851.767	0.762598	9.58559e-11	1.34657e-09	PPP2R5A	1	212285537	212361863	+	3825	protein_coding	protein phosphatase 2 regulatory subunit B'alpha [Source:HGNC Symbol;Acc:HGNC:9309]	-	1272	1760	1648	1025	903	830	19.7257	21.1385	20.4131	12.3105	12.5596	11.3046
ENSG00000213949	2213.49	2126.46	2293.7	1112.17	1102.84	639.338	1.21629	9.66678e-11	1.35697e-09	ITGA1	5	52787896	52959210	+	18566	protein_coding	integrin subunit alpha 1 [Source:HGNC Symbol;Acc:HGNC:6134]	-	1896	2346	2452	1226	1056	623	6.05756	5.80501	6.25729	3.03357	3.02597	1.74815
ENSG00000130164	5099.43	4553.85	4911.05	2481.07	2645.36	3147.43	0.815859	9.68451e-11	1.35846e-09	LDLR	19	11089362	11133816	+	7718	protein_coding	low density lipoprotein receptor [Source:HGNC Symbol;Acc:HGNC:6547]	-	4368	5024	5250	2735	2533	3067	33.5703	29.9046	32.2284	16.2793	17.4602	20.7023
ENSG00000101577	5503.37	5310.71	5872.68	3011.75	2983.74	1904.67	1.07862	1.03955e-10	1.45606e-09	LPIN2	18	2916994	3013315	-	6800	protein_coding	lipin 2 [Source:HGNC Symbol;Acc:HGNC:14450]	-	4714	5859	6278	3320	2857	1856	41.1205	39.5829	43.7418	22.4291	22.3522	14.2193
ENSG00000134317	222.983	249.265	231.989	81.6439	104.436	70.8096	1.45706	1.06553e-10	1.49135e-09	GRHL1	2	9951693	10002277	+	7952	protein_coding	grainyhead like transcription factor 1 [Source:HGNC Symbol;Acc:HGNC:17923]	CP2	191	275	248	90	100	69	1.42474	1.58873	1.47761	0.519935	0.669025	0.452045
ENSG00000018510	5130.95	4848.44	4274.02	2685.18	2661.03	3002.74	0.771521	1.08143e-10	1.51249e-09	AGPS	2	177392644	177559299	+	8965	protein_coding	alkylglycerone phosphate synthase [Source:HGNC Symbol;Acc:HGNC:327]	-	4395	5349	4569	2960	2548	2926	29.0795	27.4104	24.1466	15.1678	15.1206	17.0033
ENSG00000122694	240.495	238.388	224.505	98.8798	95.0368	81.0718	1.35323	1.08553e-10	1.51712e-09	GLIPR2	9	36136536	36163913	+	3055	protein_coding	GLI pathogenesis related 2 [Source:HGNC Symbol;Acc:HGNC:18007]	-	206	263	240	109	91	79	3.99976	3.95492	3.72207	1.63907	1.58471	1.34718
ENSG00000100380	11141	10752	10071.9	6622.23	6841.61	6972.18	0.64534	1.21399e-10	1.69418e-09	ST13	22	40824535	40857022	-	4147	protein_coding	ST13, Hsp70 interacting protein [Source:HGNC Symbol;Acc:HGNC:11343]	-	9543	11862	10767	7300	6551	6794	136.499	131.407	123.011	80.867	84.0412	85.3493
ENSG00000157184	1109.08	1026.97	1347.03	619.586	598.419	468.985	1.04559	1.23796e-10	1.72637e-09	CPT2	1	53196429	53214197	+	10452	protein_coding	carnitine palmitoyltransferase 2 [Source:HGNC Symbol;Acc:HGNC:2330]	-	950	1133	1440	683	573	457	5.3914	4.97993	6.52751	3.00195	2.91658	2.27785
ENSG00000239305	1644.94	1612.52	1652.92	882.661	868.908	570.581	1.07991	1.26242e-10	1.75791e-09	RNF103	2	86603393	86623866	-	7599	protein_coding	ring finger protein 103 [Source:HGNC Symbol;Acc:HGNC:12859]	-	1409	1779	1767	973	832	556	10.9985	10.7551	11.017	5.88219	5.82486	3.81177
ENSG00000248713	74.7169	82.4842	89.8021	1.81431	0	0	6.97283	1.27134e-10	1.76848e-09	C4orf54	4	99636529	99654648	-	10086	protein_coding	chromosome 4 open reading frame 54 [Source:HGNC Symbol;Acc:HGNC:27741]	-	64	91	96	2	0	0	0.376391	0.414491	0.450958	0.00910948	0	0
ENSG00000167996	61836.4	64260.6	61442.4	32705.6	32287.4	41823.8	0.812066	1.27187e-10	1.76848e-09	FTH1	11	61959718	61967660	-	2030	protein_coding	ferritin heavy chain 1 [Source:HGNC Symbol;Acc:HGNC:3976]	-	52967	70895	65683	36053	30916	40755	1547.7	1604.4	1533	815.883	810.226	1045.91
ENSG00000149792	2624.43	2387.51	2104.74	1280.9	1148.8	1431.58	0.881717	1.29148e-10	1.79444e-09	MRPL49	11	65122183	65127371	+	3080	protein_coding	mitochondrial ribosomal protein L49 [Source:HGNC Symbol;Acc:HGNC:1176]	-	2248	2634	2250	1412	1100	1395	43.2936	39.2878	34.6112	21.0604	19.0003	23.5957
ENSG00000211584	784.528	704.288	807.284	425.455	408.345	410.49	0.883197	1.37014e-10	1.8996e-09	SLC48A1	12	47753916	47782753	+	4921	protein_coding	solute carrier family 48 member 1 [Source:HGNC Symbol;Acc:HGNC:26035]	-	672	777	863	469	391	400	8.10016	7.25372	8.30886	4.37826	4.2271	4.23463
ENSG00000189419	110.908	48.9467	71.0933	8.16439	11.488	5.13113	3.21664	1.38776e-10	1.92123e-09	SPATA41	15	100344047	100349822	-	4880	lincRNA	spermatogenesis associated 41 [Source:HGNC Symbol;Acc:HGNC:48613]	-	95	54	76	9	11	5	1.15473	0.508355	0.737867	0.0847238	0.11992	0.0533776
ENSG00000075711	2282.37	2347.63	2206.7	1436.93	1401.53	1420.3	0.682811	1.48378e-10	2.04822e-09	DLG1	3	197042560	197299300	-	11001	protein_coding	discs large MAGUK scaffold protein 1 [Source:HGNC Symbol;Acc:HGNC:2900]	-	1955	2590	2359	1584	1342	1384	10.5413	10.8159	10.1597	6.61463	6.48992	6.55409
ENSG00000148484	5085.42	4987.12	4707.13	3142.38	3045.36	3219.27	0.651697	1.49568e-10	2.06166e-09	RSU1	10	16590611	16817528	-	4191	protein_coding	Ras suppressor protein 1 [Source:HGNC Symbol;Acc:HGNC:10464]	-	4356	5502	5032	3464	2916	3137	61.6521	60.3109	56.8862	37.9702	37.0159	38.9947
ENSG00000177459	1342.57	1342.41	1474.25	699.416	707.032	425.884	1.18227	1.49928e-10	2.06513e-09	ERICH5	8	98064311	98093610	+	1761	protein_coding	glutamate rich 5 [Source:HGNC Symbol;Acc:HGNC:26823]	-	1150	1481	1576	771	677	415	38.7361	38.6357	42.4015	20.113	20.4526	12.2771
ENSG00000136051	3368.1	3206.91	3062.63	2057.43	2004.13	1855.42	0.70349	1.5108e-10	2.078e-09	WASHC4	12	105107324	105169134	+	7698	protein_coding	WASH complex subunit 4 [Source:HGNC Symbol;Acc:HGNC:29174]	-	2885	3538	3274	2268	1919	1808	22.2303	21.1141	20.1505	13.5347	13.2622	12.2357
ENSG00000187017	470.483	553.823	729.642	201.388	208.872	81.0718	1.83539	1.54624e-10	2.12521e-09	ESPN	1	6424776	6461367	+	6952	protein_coding	espin [Source:HGNC Symbol;Acc:HGNC:13281]	-	403	611	780	222	200	79	3.43853	4.03761	5.31581	1.46699	1.53052	0.592006
ENSG00000169762	2372.26	2486.31	2259.08	1396.11	1390.04	1057.01	0.888884	1.69866e-10	2.328e-09	TAPT1	4	16160505	16227410	-	7828	protein_coding	transmembrane anterior posterior transformation 1 [Source:HGNC Symbol;Acc:HGNC:26887]	-	2032	2743	2415	1539	1331	1030	15.3975	16.0979	14.6167	9.03172	9.04578	6.8548
ENSG00000213699	3744.02	3856.82	4055.13	2424.82	2545.11	2301.82	0.680838	1.70931e-10	2.34093e-09	SLC35F6	2	26764284	26781231	+	3902	protein_coding	solute carrier family 35 member F6 [Source:HGNC Symbol;Acc:HGNC:26055]	-	3207	4255	4335	2673	2437	2243	48.7517	50.0963	52.6364	31.4698	33.2267	29.9468
ENSG00000254211	198.467	202.132	238.537	87.0868	75.194	56.4424	1.54464	1.90952e-10	2.6039e-09	LINC01485	5	173786790	173809039	-	1839	lincRNA	long intergenic non-protein coding RNA 1485 [Source:HGNC Symbol;Acc:HGNC:51138]	-	170	223	255	96	72	55	5.48334	5.57078	6.56966	2.39813	2.08291	1.55808
ENSG00000052344	2315.06	2216.2	2492.94	1095.84	955.59	1444.93	1.00658	1.98033e-10	2.69854e-09	PRSS8	16	31131433	31135762	-	3010	protein_coding	serine protease 8 [Source:HGNC Symbol;Acc:HGNC:9491]	-	1983	2445	2665	1208	915	1408	39.0781	37.3169	41.9484	18.4367	16.1724	24.3694
ENSG00000164405	5325.91	5461.18	4386.27	3019.01	2785.31	2266.93	0.910445	2.04776e-10	2.78644e-09	UQCRQ	5	132866560	132868031	+	1472	protein_coding	ubiquinol-cytochrome c reductase complex III subunit VII [Source:HGNC Symbol;Acc:HGNC:29594]	-	4562	6025	4689	3328	2667	2209	183.834	188.037	150.923	103.862	96.3905	78.1802
ENSG00000118777	1356.58	1296.18	1183.33	784.689	691.367	687.571	0.825147	2.06935e-10	2.81181e-09	ABCG2	4	88090264	88231322	-	5044	protein_coding	ATP binding cassette subfamily G member 2 (Junior blood group) [Source:HGNC Symbol;Acc:HGNC:74]	-	1162	1430	1265	865	662	670	13.665	13.0243	11.8823	7.87814	6.98235	6.92004
ENSG00000148795	50.2004	44.4146	49.5783	0	0	0	8.04236	2.08185e-10	2.82679e-09	CYP17A1	10	102830531	102837533	-	3445	protein_coding	cytochrome P450 family 17 subfamily A member 1 [Source:HGNC Symbol;Acc:HGNC:2593]	-	43	49	53	0	0	0	0.740384	0.653431	0.728905	0	0	0
ENSG00000054611	1379.93	1326.09	1274.07	755.66	801.024	804.561	0.753213	2.09528e-10	2.843e-09	TBC1D22A	22	46762617	47175699	+	5315	protein_coding	TBC1 domain family member 22A [Source:HGNC Symbol;Acc:HGNC:1309]	-	1182	1463	1362	833	767	784	13.1914	12.6454	12.1411	7.19986	7.67734	7.6846
ENSG00000139132	1483.83	1420.36	1481.73	723.002	872.041	567.503	1.02019	2.17897e-10	2.95027e-09	FGD4	12	32399529	32646050	+	10629	protein_coding	FYVE, RhoGEF and PH domain containing 4 [Source:HGNC Symbol;Acc:HGNC:19125]	-	1271	1567	1584	797	835	553	7.09301	6.77282	7.06069	3.44468	4.17939	2.71045
ENSG00000116704	1580.73	1768.43	1725.88	1016.01	1033.92	891.79	0.787044	2.22786e-10	3.01219e-09	SLC35D1	1	66999332	67054099	-	6162	protein_coding	solute carrier family 35 member D1 [Source:HGNC Symbol;Acc:HGNC:20800]	-	1354	1951	1845	1120	990	869	13.0339	14.5455	14.186	8.34985	8.54737	7.34694
ENSG00000165092	50896.2	51540.8	52980.4	28261.5	27832.2	16961.5	1.08908	2.41249e-10	3.2549e-09	ALDH1A1	9	72900662	73080442	-	2849	protein_coding	aldehyde dehydrogenase 1 family member A1 [Source:HGNC Symbol;Acc:HGNC:402]	-	43596	56862	56637	31154	26650	16528	907.678	916.902	941.872	502.347	497.65	302.229
ENSG00000170113	1599.41	1491.97	1320.84	640.451	638.104	889.738	1.02499	2.42228e-10	3.2658e-09	NIPA1	15	22773063	22829791	+	8700	protein_coding	NIPA magnesium transporter 1 [Source:HGNC Symbol;Acc:HGNC:17043]	-	1370	1646	1412	706	611	867	9.34069	8.69168	7.68953	3.72793	3.73629	5.19169
ENSG00000111725	684.127	731.481	696.902	393.705	385.369	314.025	0.950196	2.4659e-10	3.31993e-09	PRKAB1	12	119667753	119681630	+	6246	protein_coding	protein kinase AMP-activated non-catalytic subunit beta 1 [Source:HGNC Symbol;Acc:HGNC:9378]	-	586	807	745	434	369	306	5.5651	5.9356	5.65117	3.19205	3.14299	2.55228
ENSG00000052795	3840.92	3383.67	3362.9	1765.32	1851.65	2272.06	0.846232	2.50038e-10	3.36398e-09	FNIP2	4	158769138	158908049	+	10868	protein_coding	folliculin interacting protein 2 [Source:HGNC Symbol;Acc:HGNC:29280]	-	3290	3733	3595	1946	1773	2214	17.9566	15.7798	15.6723	8.22575	8.67917	10.613
ENSG00000093010	3573.57	3479.75	3362.9	2175.36	2194.2	1827.71	0.748916	2.52845e-10	3.39934e-09	COMT	22	19941607	19969975	+	5195	protein_coding	catechol-O-methyltransferase [Source:HGNC Symbol;Acc:HGNC:2228]	-	3061	3839	3595	2398	2101	1781	34.9507	33.9489	32.7867	21.2054	21.5159	17.8602
ENSG00000246705	1020.35	891.011	784.833	506.192	431.321	435.12	0.972139	2.64929e-10	3.5518e-09	H2AFJ	12	14774383	14778002	+	3356	protein_coding	H2A histone family member J [Source:HGNC Symbol;Acc:HGNC:14456]	-	874	983	839	558	413	424	15.4478	13.4563	11.8447	7.63827	6.54707	6.58192
ENSG00000005882	360.743	324.498	390.078	122.466	182.763	128.278	1.31276	2.74308e-10	3.66724e-09	PDK2	17	50094737	50112152	+	5481	protein_coding	pyruvate dehydrogenase kinase 2 [Source:HGNC Symbol;Acc:HGNC:8810]	-	309	358	417	135	175	125	3.34408	3.00066	3.60463	1.13151	1.69862	1.18812
ENSG00000116171	4487.68	4547.51	4377.85	2848.46	2930.48	2522.46	0.692157	2.87399e-10	3.83151e-09	SCP2	1	52927229	53051703	+	8305	protein_coding	sterol carrier protein 2 [Source:HGNC Symbol;Acc:HGNC:10606]	-	3844	5017	4680	3140	2806	2458	27.455	27.7522	26.6987	17.3689	17.9749	15.4188
ENSG00000115295	2017.36	1851.82	1665.08	1012.38	1014.07	1136.03	0.806999	2.89978e-10	3.8632e-09	CLIP4	2	29097705	29189643	+	7775	protein_coding	CAP-Gly domain containing linker protein family member 4 [Source:HGNC Symbol;Acc:HGNC:26108]	-	1728	2043	1780	1116	971	1107	13.1832	12.0715	10.8469	6.59396	6.64412	7.41747
ENSG00000284377	45.5306	49.8531	71.0933	2.72146	6.26616	0	4.22329	3.03606e-10	4.03351e-09	AL589669.1	X	147181064	147271894	+	1506	lincRNA	periphilin-1-like [Source:NCBI gene;Acc:105373347]	-	39	55	76	3	6	0	1.53609	1.67776	2.39096	0.0915122	0.211956	0
ENSG00000148926	317.547	299.119	257.246	106.137	128.456	129.304	1.26476	3.03827e-10	4.03363e-09	ADM	11	10304680	10307397	+	2718	protein_coding	adrenomedullin [Source:HGNC Symbol;Acc:HGNC:259]	-	272	330	275	117	123	126	5.93604	5.57773	4.79366	1.97751	2.40755	2.41507
ENSG00000183255	15077.6	13864.6	12533.9	8786.7	8486.47	8389.39	0.692512	3.07255e-10	4.07347e-09	PTTG1IP	21	44849585	44873903	-	3537	protein_coding	PTTG1 interacting protein [Source:HGNC Symbol;Acc:HGNC:13524]	-	12915	15296	13399	9686	8126	8175	216.589	198.672	179.482	125.803	122.225	120.41
ENSG00000116285	15528.3	14688.5	14609.7	9763.7	9273.92	10112.4	0.620799	3.42522e-10	4.52532e-09	ERRFI1	1	8004404	8026308	-	4186	protein_coding	ERBB receptor feedback inhibitor 1 [Source:HGNC Symbol;Acc:HGNC:18185]	-	13301	16205	15618	10763	8880	9854	188.479	177.846	176.771	118.118	112.858	122.637
ENSG00000261578	226.486	276.458	434.979	97.9727	97.1255	110.832	1.61869	3.47581e-10	4.58899e-09	AP003119.3	11	76800364	76804555	+	4192	sense_overlapping	novel transcript, overlapping to TSKU	-	194	305	465	108	93	108	2.7451	3.3425	5.25552	1.18355	1.18027	1.34218
ENSG00000117305	2853.25	2393.85	2301.18	1524.93	1427.64	1380.27	0.800108	3.56662e-10	4.70562e-09	HMGCL	1	23801885	23838620	-	5658	protein_coding	3-hydroxy-3-methylglutaryl-CoA lyase [Source:HGNC Symbol;Acc:HGNC:5005]	-	2444	2641	2460	1681	1367	1345	25.6222	21.4436	20.5995	13.6486	12.8536	12.3842
ENSG00000132196	554.54	381.603	416.27	165.102	174.408	218.586	1.2758	3.64654e-10	4.80774e-09	HSD17B7	1	162790702	162812817	+	4778	protein_coding	hydroxysteroid 17-beta dehydrogenase 7 [Source:HGNC Symbol;Acc:HGNC:5215]	-	475	421	445	182	167	213	5.89692	4.04789	4.41264	1.74988	1.85947	2.32243
ENSG00000236404	46.6981	46.2274	52.3846	3.62862	1.04436	2.05245	4.40218	3.729e-10	4.90968e-09	VLDLR-AS1	9	2421597	2643359	-	5989	antisense	VLDLR antisense RNA 1 [Source:HGNC Symbol;Acc:HGNC:49621]	-	40	51	56	4	1	2	0.396172	0.391209	0.443015	0.0306823	0.0088831	0.0173974
ENSG00000173890	129.587	83.3906	114.124	30.8433	19.8428	17.4458	2.25171	3.77547e-10	4.96744e-09	GPR160	3	170037929	170085403	+	4458	protein_coding	G protein-coupled receptor 160 [Source:HGNC Symbol;Acc:HGNC:23693]	-	111	92	122	34	19	17	1.47693	0.948071	1.29659	0.350366	0.226742	0.198663
ENSG00000151470	385.259	369.819	344.241	165.102	149.344	87.2292	1.44982	3.79804e-10	4.9937e-09	C4orf33	4	129093317	129116640	+	7015	protein_coding	chromosome 4 open reading frame 33 [Source:HGNC Symbol;Acc:HGNC:27025]	-	330	408	368	182	143	85	2.79038	2.67193	2.48545	1.19186	1.08449	0.631248
ENSG00000176728	45.5306	46.2274	43.0302	0	0	0	7.94567	4.01966e-10	5.27678e-09	TTTY14	Y	18872501	19077416	-	3239	lincRNA	testis-specific transcript, Y-linked 14 [Source:HGNC Symbol;Acc:HGNC:18495]	-	39	51	46	0	0	0	0.714219	0.723356	0.67287	0	0	0
ENSG00000153094	381.757	397.012	419.077	136.98	166.053	210.376	1.22497	4.10236e-10	5.37899e-09	BCL2L11	2	111119378	111168447	+	6658	protein_coding	BCL2 like 11 [Source:HGNC Symbol;Acc:HGNC:994]	-	327	438	448	151	159	205	2.91328	3.0222	3.188	1.04188	1.27049	1.60405
ENSG00000163993	171.615	83.3906	80.4477	24.4932	14.621	16.4196	2.58153	4.61407e-10	6.02924e-09	S100P	4	6693069	6697170	+	1280	protein_coding	S100 calcium binding protein P [Source:HGNC Symbol;Acc:HGNC:10504]	-	147	92	86	27	14	16	6.81216	3.30195	3.18326	0.969028	0.581885	0.651206
ENSG00000173040	39.6934	59.8237	77.6414	0.907154	0	2.05245	5.90456	4.68609e-10	6.11916e-09	EVC2	4	5542772	5709548	-	5509	protein_coding	EvC ciliary complex subunit 2 [Source:HGNC Symbol;Acc:HGNC:19747]	-	34	66	83	1	0	2	0.366087	0.550382	0.713821	0.00833892	0	0.0189132
ENSG00000103876	2629.1	2542.51	2533.17	1712.71	1500.75	1488.03	0.712141	4.75586e-10	6.20602e-09	FAH	15	80152490	80186946	+	7203	protein_coding	fumarylacetoacetate hydrolase [Source:HGNC Symbol;Acc:HGNC:3579]	-	2252	2805	2708	1888	1437	1450	18.5452	17.8901	17.8123	12.0412	10.6136	10.4873
ENSG00000182809	517.181	653.529	637.034	331.111	270.489	247.32	1.09025	4.94666e-10	6.43877e-09	CRIP2	14	105472962	105480170	+	4837	protein_coding	cysteine rich protein 2 [Source:HGNC Symbol;Acc:HGNC:2361]	-	443	721	681	365	259	241	5.43257	6.84782	6.67045	3.46656	2.84867	2.59567
ENSG00000187134	92977	83174	86841.5	51259.7	49439	59681.2	0.713523	4.95655e-10	6.44588e-09	AKR1C1	10	4963253	4983283	+	8765	protein_coding	aldo-keto reductase family 1 member C1 [Source:HGNC Symbol;Acc:HGNC:384]	-	79641	91761	92835	56506	47339	58156	538.967	480.949	501.815	296.159	287.333	345.662
ENSG00000224470	2137.6	2111.96	1923.26	1144.83	1169.68	1334.09	0.758633	5.00392e-10	6.50305e-09	ATXN1L	16	71845991	71885268	+	8542	protein_coding	ataxin 1 like [Source:HGNC Symbol;Acc:HGNC:33279]	-	1831	2330	2056	1262	1120	1300	12.7147	12.5311	11.4038	6.78707	6.97553	7.92853
ENSG00000176720	2561.39	2802.65	2936.34	1470.5	1442.26	1803.08	0.816062	5.321e-10	6.90573e-09	BOK	2	241551424	241574138	+	2711	protein_coding	BOK, BCL2 family apoptosis regulator [Source:HGNC Symbol;Acc:HGNC:1087]	-	2194	3092	3139	1621	1381	1757	48.0048	52.3966	54.8588	27.4686	27.1009	33.7638
ENSG00000175155	832.393	911.858	909.246	459.927	489.805	326.34	1.05621	5.34586e-10	6.93328e-09	YPEL2	17	59331689	59401729	+	8667	protein_coding	yippee like 2 [Source:HGNC Symbol;Acc:HGNC:18326]	-	713	1006	972	507	469	318	4.87976	5.33239	5.31351	2.68733	2.87888	1.91147
ENSG00000166391	495	549.29	760.512	293.011	225.582	175.485	1.37775	5.91524e-10	7.65094e-09	MOGAT2	11	75717819	75732958	+	4139	protein_coding	monoacylglycerol O-acyltransferase 2 [Source:HGNC Symbol;Acc:HGNC:23248]	-	424	606	813	323	216	171	6.07642	6.72621	9.30635	3.585	2.77637	2.15233
ENSG00000166821	310.542	285.522	331.145	123.373	154.565	127.252	1.19569	5.95232e-10	7.69369e-09	PEX11A	15	89677764	89690783	-	3171	protein_coding	peroxisomal biogenesis factor 11 alpha [Source:HGNC Symbol;Acc:HGNC:8852]	-	266	315	354	136	148	124	4.9758	4.5636	5.28922	1.97027	2.48304	2.0372
ENSG00000147364	1160.45	1085.89	1038.34	625.029	616.173	461.801	0.946776	6.00055e-10	7.75077e-09	FBXO25	8	406428	477967	+	11438	protein_coding	F-box protein 25 [Source:HGNC Symbol;Acc:HGNC:13596]	-	994	1198	1110	689	590	450	5.15483	4.81171	4.59787	2.76727	2.74423	2.04961
ENSG00000111057	48417.7	52673	52421	32408.1	31846.7	25029.6	0.781866	6.15011e-10	7.93859e-09	KRT18	12	52948871	52952901	+	3218	protein_coding	keratin 18 [Source:HGNC Symbol;Acc:HGNC:6430]	-	41473	58111	56039	35725	30494	24390	764.464	829.594	825.066	509.998	504.136	394.852
ENSG00000112531	2973.5	2789.96	2770.77	1835.17	1802.57	1597.83	0.70455	6.26398e-10	8.07466e-09	QKI	6	163414000	163578596	+	17368	protein_coding	QKI, KH domain containing RNA binding [Source:HGNC Symbol;Acc:HGNC:21100]	-	2547	3078	2962	2023	1726	1557	8.69875	8.14164	8.08015	5.35092	5.28701	4.67033
ENSG00000160218	979.492	927.268	1042.08	564.25	592.152	524.401	0.810972	6.55655e-10	8.42903e-09	TRAPPC10	21	44012319	44106552	+	11941	protein_coding	trafficking protein particle complex 10 [Source:HGNC Symbol;Acc:HGNC:11868]	-	839	1023	1114	622	567	511	4.16772	3.93576	4.42007	2.39294	2.52616	2.2294
ENSG00000112079	1569.06	1626.12	1712.79	977.005	1047.49	955.416	0.720278	6.58817e-10	8.46399e-09	STK38	6	36493892	36547470	-	3576	protein_coding	serine/threonine kinase 38 [Source:HGNC Symbol;Acc:HGNC:17847]	-	1344	1794	1831	1077	1003	931	22.2936	23.0472	24.2591	13.8357	14.9218	13.5632
ENSG00000177465	619.917	545.665	528.523	268.518	299.731	304.789	0.95609	6.63992e-10	8.52284e-09	ACOT4	14	73591706	73596496	+	2362	protein_coding	acyl-CoA thioesterase 4 [Source:HGNC Symbol;Acc:HGNC:19748]	-	531	602	565	296	287	297	13.335	11.7087	11.3332	5.75698	6.46429	6.55066
ENSG00000153201	1981.17	2346.72	2451.78	1251.87	1384.82	1294.07	0.787147	6.64291e-10	8.52284e-09	RANBP2	2	108719481	108785811	+	12302	protein_coding	RAN binding protein 2 [Source:HGNC Symbol;Acc:HGNC:9848]	-	1697	2589	2621	1380	1326	1261	8.18246	9.66829	10.0943	5.15331	5.73438	5.34008
ENSG00000084674	42060.9	48090.1	65562.1	23446.3	24333.6	12364	1.3724	6.8317e-10	8.75328e-09	APOB	2	21001429	21044073	-	14828	protein_coding	apolipoprotein B [Source:HGNC Symbol;Acc:HGNC:603]	-	36028	53055	70087	25846	23300	12048	144.124	164.375	223.944	80.0743	83.5973	42.3293
ENSG00000125170	5416.98	5658.78	5161.75	3658.55	3062.06	3194.64	0.711406	7.04896e-10	9.01955e-09	DOK4	16	57471922	57487327	-	4788	protein_coding	docking protein 4 [Source:HGNC Symbol;Acc:HGNC:19868]	-	4640	6243	5518	4033	2932	3113	57.4833	59.9008	54.6024	38.6952	32.5783	33.8714
ENSG00000176046	2727.17	2790.87	3357.29	1753.53	1550.88	1184.26	0.983314	7.33421e-10	9.37199e-09	NUPR1	16	28532708	28539174	-	5674	protein_coding	nuclear protein 1, transcriptional regulator [Source:HGNC Symbol;Acc:HGNC:29990]	-	2336	3079	3589	1933	1485	1154	24.4209	24.9295	29.9687	15.6504	13.9237	10.5956
ENSG00000105993	3017.86	2845.25	2676.29	1671.89	1766.01	1848.23	0.691844	7.92858e-10	1.01112e-08	DNAJB6	7	157335381	157417439	+	14981	protein_coding	DnaJ heat shock protein family (Hsp40) member B6 [Source:HGNC Symbol;Acc:HGNC:14888]	-	2585	3139	2861	1843	1691	1801	10.2352	9.62595	9.04818	5.65154	6.00512	6.26299
ENSG00000109436	1490.84	1618.87	1631.41	835.489	898.15	567.503	1.04285	8.25579e-10	1.05144e-08	TBC1D9	4	140620765	140756120	-	5603	protein_coding	TBC1 domain family member 9 [Source:HGNC Symbol;Acc:HGNC:21710]	-	1277	1786	1744	921	860	553	13.5191	14.6438	14.7472	7.5513	8.16576	5.14178
ENSG00000172738	214.811	222.979	245.085	98.8798	95.0368	74.9145	1.34414	8.32818e-10	1.05996e-08	TMEM217	6	37212180	37258155	-	2737	protein_coding	transmembrane protein 217 [Source:HGNC Symbol;Acc:HGNC:21238]	-	184	246	262	109	91	73	3.98768	4.12908	4.53535	1.82951	1.76883	1.38949
ENSG00000266412	11010.2	10806.3	9242.13	6614.06	6461.46	6172.75	0.690171	8.51106e-10	1.08251e-08	NCOA4	10	46005088	46030714	-	4079	protein_coding	nuclear receptor coactivator 4 [Source:HGNC Symbol;Acc:HGNC:7671]	-	9431	11922	9880	7291	6187	6015	137.146	134.273	114.759	82.1138	80.6948	76.8229
ENSG00000124198	3066.9	2926.83	3086.95	1924.07	1914.31	2004.22	0.63614	8.76363e-10	1.11315e-08	ARFGEF2	20	48921890	49036693	+	8945	protein_coding	ADP ribosylation factor guanine nucleotide exchange factor 2 [Source:HGNC Symbol;Acc:HGNC:15853]	-	2627	3229	3300	2121	1833	1953	17.4204	16.5837	17.4791	10.8929	10.9019	11.3745
ENSG00000013375	2315.06	2236.14	2317.08	1435.12	1512.23	1362.83	0.672161	9.11469e-10	1.15467e-08	PGM3	6	83161150	83193936	-	7335	protein_coding	phosphoglucomutase 3 [Source:HGNC Symbol;Acc:HGNC:8907]	-	1983	2467	2477	1582	1448	1328	16.0362	15.4512	15.9996	9.90807	10.5024	9.43206
ENSG00000124216	43.1957	50.7595	47.7074	2.72146	2.08872	0	4.84985	9.25329e-10	1.17067e-08	SNAI1	20	49982999	49988886	+	1686	protein_coding	snail family transcriptional repressor 1 [Source:HGNC Symbol;Acc:HGNC:11128]	zf-C2H2	37	56	51	3	2	0	1.30173	1.52589	1.43317	0.0817422	0.063109	0
ENSG00000152463	44.3632	56.198	28.9986	0	0	0	7.88887	9.29819e-10	1.1748e-08	OLAH	10	15032227	15073852	+	2364	protein_coding	oleoyl-ACP hydrolase [Source:HGNC Symbol;Acc:HGNC:25625]	-	38	62	31	0	0	0	0.953485	1.20486	0.621296	0	0	0
ENSG00000165124	39.6934	76.1393	47.7074	1.81431	4.17744	6.15735	3.77612	9.51308e-10	1.19957e-08	SVEP1	9	110365251	110579880	-	14190	protein_coding	sushi, von Willebrand factor type A, EGF and pentraxin domain containing 1 [Source:HGNC Symbol;Acc:HGNC:15985]	-	34	84	51	2	4	6	0.142126	0.271951	0.170283	0.00647486	0.0149967	0.0220281
ENSG00000196975	8126.63	7258.61	6250.6	4425.1	4231.75	3771.38	0.799571	9.66059e-10	1.21736e-08	ANXA4	2	69644425	69827100	+	11048	protein_coding	annexin A4 [Source:HGNC Symbol;Acc:HGNC:542]	-	6961	8008	6682	4878	4052	3675	37.3737	33.2992	28.6554	20.2834	19.5121	17.3294
ENSG00000117054	2025.53	1913.45	1988.74	1291.79	1189.53	1082.67	0.733428	9.96785e-10	1.25442e-08	ACADM	1	75724347	75787575	+	4783	protein_coding	acyl-CoA dehydrogenase medium chain [Source:HGNC Symbol;Acc:HGNC:89]	-	1735	2111	2126	1424	1139	1055	21.5168	20.2759	21.0595	13.677	12.669	11.4911
ENSG00000139514	2362.92	2392.04	2223.54	958.862	1061.07	1481.87	0.995208	1.00317e-09	1.26163e-08	SLC7A1	13	29509410	29595688	-	7692	protein_coding	solute carrier family 7 member 1 [Source:HGNC Symbol;Acc:HGNC:11057]	-	2024	2639	2377	1057	1016	1444	15.6081	15.7613	14.6411	6.31275	7.02706	9.77995
ENSG00000177697	16943.2	16660.9	16127.9	11516.3	10770.5	10678.9	0.593148	1.04832e-09	1.31495e-08	CD151	11	832843	839831	+	3938	protein_coding	CD151 molecule (Raph blood group) [Source:HGNC Symbol;Acc:HGNC:1630]	-	14513	18381	17241	12695	10313	10406	218.605	214.43	207.43	148.095	139.325	137.663
ENSG00000117748	1163.95	1107.65	1031.79	488.956	502.337	685.519	0.978507	1.0492e-09	1.31518e-08	RPA2	1	27891524	27914746	-	2019	protein_coding	replication protein A2 [Source:HGNC Symbol;Acc:HGNC:10290]	-	997	1222	1103	539	481	668	29.2912	27.8053	25.8835	12.2641	12.6744	17.2365
ENSG00000163362	208.974	141.401	172.121	49.8935	67.8834	46.1801	1.6713	1.20203e-09	1.49889e-08	INAVA	1	200891048	200915735	+	5413	protein_coding	innate immunity activator [Source:HGNC Symbol;Acc:HGNC:25599]	-	179	156	184	55	65	45	1.96152	1.32397	1.61051	0.466775	0.638843	0.433095
ENSG00000113790	2770.36	2718.35	2979.37	1780.74	1759.75	1443.9	0.764479	1.24882e-09	1.5552e-08	EHHADH	3	185190624	185281990	-	4700	protein_coding	enoyl-CoA hydratase and 3-hydroxyacyl CoA dehydrogenase [Source:HGNC Symbol;Acc:HGNC:3247]	-	2373	2999	3185	1963	1685	1407	29.9487	29.3138	32.1067	19.1869	19.0731	15.5957
ENSG00000169926	3567.73	3844.13	4015.84	2236.14	2090.81	2545.04	0.733941	1.30375e-09	1.61938e-08	KLF13	15	31326855	31435665	+	9409	protein_coding	Kruppel like factor 13 [Source:HGNC Symbol;Acc:HGNC:13672]	zf-C2H2	3056	4241	4293	2465	2002	2480	19.2658	20.707	21.6173	12.0353	11.3198	13.7315
ENSG00000162460	309.375	316.341	356.402	156.938	124.279	82.098	1.43188	1.30487e-09	1.61972e-08	TMEM82	1	15742422	15747982	+	1520	protein_coding	transmembrane protein 82 [Source:HGNC Symbol;Acc:HGNC:32350]	-	265	349	381	173	119	80	10.3414	10.5481	11.8759	5.2286	4.16507	2.74192
ENSG00000118263	686.462	707.007	876.506	322.947	389.546	417.674	1.00788	1.37142e-09	1.69791e-08	KLF7	2	207074137	207167267	-	9262	protein_coding	Kruppel like factor 7 [Source:HGNC Symbol;Acc:HGNC:6350]	zf-C2H2	588	780	937	356	373	407	3.76574	3.86886	4.79313	1.76574	2.14251	2.28928
ENSG00000142949	12041.1	13505.7	17311.2	7583.81	7889.1	8172.86	0.858082	1.38715e-09	1.71627e-08	PTPRF	1	43525187	43623666	+	10712	protein_coding	protein tyrosine phosphatase, receptor type F [Source:HGNC Symbol;Acc:HGNC:9670]	-	10314	14900	18506	8360	7554	7964	57.1129	63.9012	81.8514	35.8524	37.5168	38.732
ENSG00000184669	138.927	119.647	129.091	39.0076	43.8631	37.9703	1.68117	1.40569e-09	1.73809e-08	OR7E14P	11	17013998	17053024	+	1809	transcribed_unprocessed_pseudogene	olfactory receptor family 7 subfamily E member 14 pseudogene [Source:HGNC Symbol;Acc:HGNC:8385]	-	119	132	138	43	42	37	3.90199	3.35219	3.6143	1.09197	1.23518	1.06555
ENSG00000095319	1249.17	1265.36	1308.68	501.656	545.156	794.299	1.05498	1.45533e-09	1.79597e-08	NUP188	9	128947699	129007096	+	8041	protein_coding	nucleoporin 188 [Source:HGNC Symbol;Acc:HGNC:17859]	-	1070	1396	1399	553	522	774	7.89317	7.97569	8.24313	3.15935	3.45366	5.01464
ENSG00000166478	684.127	632.681	663.226	364.676	296.598	378.677	0.927887	1.52876e-09	1.88538e-08	ZNF143	11	9460319	9528524	+	4233	protein_coding	zinc finger protein 143 [Source:HGNC Symbol;Acc:HGNC:12928]	zf-C2H2	586	698	709	402	284	369	8.21159	7.57531	7.93564	4.36275	3.56935	4.54137
ENSG00000147813	616.414	680.721	653.872	381.912	343.595	351.995	0.856496	1.6812e-09	2.06139e-08	NAPRT	8	143574785	143578649	-	3079	protein_coding	nicotinate phosphoribosyltransferase [Source:HGNC Symbol;Acc:HGNC:30450]	-	528	751	699	421	329	343	10.1719	11.2053	10.756	6.28138	5.68467	5.80354
ENSG00000236117	82.8891	46.2274	31.8049	4.53577	1.04436	3.07868	4.18383	1.68517e-09	2.06493e-08	LINC01639	22	43400331	43409681	+	951	lincRNA	long intergenic non-protein coding RNA 1639 [Source:HGNC Symbol;Acc:HGNC:52426]	-	71	51	34	5	1	3	4.42849	2.46367	1.69388	0.241531	0.0559421	0.164342
ENSG00000104881	855.742	1120.33	1615.5	460.834	483.539	565.45	1.25136	1.75317e-09	2.14687e-08	PPP1R13L	19	45379634	45406349	-	5032	protein_coding	protein phosphatase 1 regulatory subunit 13 like [Source:HGNC Symbol;Acc:HGNC:18838]	-	733	1236	1727	508	463	551	8.64054	11.2842	16.2606	4.63773	4.89507	5.70453
ENSG00000143774	5240.69	5208.29	4383.47	2992.7	2779.04	3179.25	0.728498	1.76959e-09	2.1642e-08	GUK1	1	228139962	228148984	+	4725	protein_coding	guanylate kinase 1 [Source:HGNC Symbol;Acc:HGNC:4693]	-	4489	5746	4686	3299	2661	3098	56.3541	55.8672	46.9878	32.0747	29.9614	34.1577
ENSG00000152700	1335.56	1355.1	1206.72	785.596	755.073	603.421	0.861522	1.78476e-09	2.18136e-08	SAR1B	5	134601144	134649271	-	10963	protein_coding	secretion associated Ras related GTPase 1B [Source:HGNC Symbol;Acc:HGNC:10535]	-	1144	1495	1290	866	723	588	6.18977	6.26477	5.575	3.62887	3.50855	2.79419
ENSG00000078401	666.615	673.47	595.874	328.39	369.704	260.661	1.01354	1.83233e-09	2.23807e-08	EDN1	6	12290363	12297194	+	2033	protein_coding	endothelin 1 [Source:HGNC Symbol;Acc:HGNC:3176]	-	571	743	637	362	354	254	16.6601	16.7898	14.8452	8.18001	9.26371	6.50886
ENSG00000147202	1278.36	1274.43	1292.78	830.953	732.097	760.433	0.726363	1.91442e-09	2.33237e-08	DIAPH2	X	96684663	97604997	+	9550	protein_coding	diaphanous related formin 2 [Source:HGNC Symbol;Acc:HGNC:2877]	-	1095	1406	1382	916	701	741	6.80125	6.76356	6.85629	4.40631	3.90511	4.04225
ENSG00000141084	874.421	932.706	989.694	534.314	519.047	568.529	0.786773	1.97123e-09	2.39852e-08	RANBP10	16	67723066	67806652	-	6460	protein_coding	RAN binding protein 10 [Source:HGNC Symbol;Acc:HGNC:29285]	-	749	1029	1058	589	497	554	6.87744	7.31772	7.75957	4.18857	4.09301	4.46772
ENSG00000111052	856.91	875.602	810.09	507.099	484.583	495.667	0.773238	1.98677e-09	2.41588e-08	LIN7A	12	80792520	80937925	-	6795	protein_coding	lin-7 homolog A, crumbs cell polarity complex component [Source:HGNC Symbol;Acc:HGNC:17787]	-	734	966	866	559	464	483	6.40744	6.53102	6.03827	3.77924	3.63285	3.70311
ENSG00000105784	266.179	225.699	190.829	81.6439	91.9037	92.3603	1.35924	1.99788e-09	2.4263e-08	RUNDC3B	7	87627548	87832296	+	4710	protein_coding	RUN domain containing 3B [Source:HGNC Symbol;Acc:HGNC:30286]	-	228	249	204	90	88	90	2.87139	2.42869	2.05208	0.877817	0.993987	0.995475
ENSG00000140374	9918.67	8956.33	8142.06	5728.68	5715.78	5423.6	0.679421	2.1081e-09	2.55204e-08	ETFA	15	76215355	76311472	-	5031	protein_coding	electron transfer flavoprotein subunit alpha [Source:HGNC Symbol;Acc:HGNC:3481]	-	8496	9881	8704	6315	5473	5285	100.17	90.2277	81.9688	57.6636	57.8749	54.7267
ENSG00000164930	631.591	626.336	555.651	332.926	327.929	332.497	0.86788	2.13299e-09	2.57891e-08	FZD6	8	103298433	103332866	+	4065	protein_coding	frizzled class receptor 6 [Source:HGNC Symbol;Acc:HGNC:4044]	-	541	691	594	367	314	324	7.89431	7.80927	6.92325	4.14752	4.10949	4.15234
ENSG00000086300	2208.82	2082.05	1869.01	1234.64	1182.22	1306.39	0.725951	2.17012e-09	2.62047e-08	SNX10	7	26291895	26374329	+	3518	protein_coding	sorting nexin 10 [Source:HGNC Symbol;Acc:HGNC:14974]	-	1892	2297	1998	1361	1132	1273	31.9009	29.9957	26.9082	17.7723	17.1187	18.8513
ENSG00000177200	1906.45	1755.74	1892.39	1061.37	1226.08	1000.57	0.756488	2.31505e-09	2.79195e-08	CHD9	16	53055033	53329150	+	16504	protein_coding	chromodomain helicase DNA binding protein 9 [Source:HGNC Symbol;Acc:HGNC:25701]	-	1633	1937	2023	1170	1174	975	5.86914	5.3918	5.80752	3.25671	3.78441	3.07768
ENSG00000001561	696.969	723.323	695.031	392.798	409.389	307.868	0.929992	2.38868e-09	2.87349e-08	ENPP4	6	46129993	46146699	+	4651	protein_coding	ectonucleotide pyrophosphatase/phosphodiesterase 4 [Source:HGNC Symbol;Acc:HGNC:3359]	-	597	798	743	433	392	300	7.61387	7.88224	7.56879	4.27685	4.48393	3.36034
ENSG00000188002	472.818	377.071	360.144	175.988	162.92	209.35	1.14036	2.45463e-09	2.94726e-08	AC026412.1	5	1598920	1634005	-	3364	transcribed_unprocessed_pseudogene	programmed cell death 6 pseudogene [Source:NCBI gene;Acc:728613]	-	405	416	385	194	156	204	7.14129	5.68107	5.42237	2.64928	2.4671	3.15924
ENSG00000274180	294.198	337.188	291.857	147.866	140.989	100.57	1.24438	2.6638e-09	3.19037e-08	NATD1	17	21238870	21253410	-	4931	protein_coding	N-acetyltransferase domain containing 1 [Source:HGNC Symbol;Acc:HGNC:30770]	-	252	372	312	163	135	98	3.0314	3.46578	2.99781	1.51857	1.45652	1.03538
ENSG00000170485	988.832	1157.5	1349.84	641.358	645.415	513.113	0.958364	2.66833e-09	3.19379e-08	NPAS2	2	100820152	100996829	+	12491	protein_coding	neuronal PAS domain protein 2 [Source:HGNC Symbol;Acc:HGNC:7895]	bHLH	847	1277	1443	707	618	500	4.0222	4.69663	5.47335	2.60019	2.63215	2.08536
ENSG00000285155	131.922	139.589	171.185	55.3364	46.9962	35.9179	1.67666	2.83274e-09	3.38422e-08	AC092153.1	2	160141981	160271888	-	2183	processed_transcript	novel transcript	-	113	154	183	61	45	35	3.07045	3.24086	3.97175	1.28369	1.09667	0.835263
ENSG00000163541	2539.21	2361.22	2155.25	1540.35	1265.76	1337.17	0.767258	2.85479e-09	3.40844e-08	SUCLG1	2	84423523	84460045	-	4286	protein_coding	succinate-CoA ligase alpha subunit [Source:HGNC Symbol;Acc:HGNC:11449]	-	2175	2605	2304	1698	1212	1303	30.1013	27.9221	25.4692	18.1999	15.0442	15.838
ENSG00000111224	229.988	188.535	243.214	80.7367	100.259	72.862	1.38255	2.85947e-09	3.41188e-08	PARP11	12	3791047	3873448	-	6200	protein_coding	poly(ADP-ribose) polymerase family member 11 [Source:HGNC Symbol;Acc:HGNC:1186]	-	197	208	260	89	96	71	1.88474	1.54122	1.98685	0.659448	0.823756	0.596589
ENSG00000186153	277.853	255.61	308.695	110.673	132.634	130.331	1.17428	3.21509e-09	3.81001e-08	WWOX	16	78099413	79212667	+	4886	protein_coding	WW domain containing oxidoreductase [Source:HGNC Symbol;Acc:HGNC:12799]	-	238	282	330	122	127	127	2.88936	2.65148	3.19996	1.14707	1.38283	1.35413
ENSG00000122787	190.295	208.477	228.247	94.3441	77.2827	59.5211	1.4373	3.237e-09	3.83122e-08	AKR1D1	7	138002324	138117986	+	3093	protein_coding	aldo-keto reductase family 1 member D1 [Source:HGNC Symbol;Acc:HGNC:388]	-	163	230	244	104	74	58	3.12597	3.41618	3.73761	1.54467	1.27283	0.976915
ENSG00000102699	2679.3	2637.68	2812.86	1713.61	1788.99	1777.42	0.622841	3.26932e-09	3.86708e-08	PARP4	13	24420926	24512810	-	6080	protein_coding	poly(ADP-ribose) polymerase family member 4 [Source:HGNC Symbol;Acc:HGNC:271]	-	2295	2910	3007	1889	1713	1732	22.3901	21.9878	23.4323	14.2729	14.989	14.8407
ENSG00000251615	26.8514	67.0751	92.6084	4.53577	6.26616	5.13113	3.56067	3.3569e-09	3.9682e-08	AC104825.1	4	8355090	8358338	-	3249	lincRNA	novel transcript	-	23	74	99	5	6	5	0.41991	1.04635	1.44368	0.0706973	0.0982473	0.0801732
ENSG00000105357	2385.1	2774.55	5137.43	836.396	685.1	616.762	2.26768	3.45068e-09	4.07655e-08	MYH14	19	50188186	50310544	+	10392	protein_coding	myosin heavy chain 14 [Source:HGNC Symbol;Acc:HGNC:23212]	-	2043	3061	5492	922	656	601	11.6613	13.5319	25.0389	4.07581	3.35833	3.0129
ENSG00000121653	338.561	362.568	370.434	166.009	130.545	189.852	1.13949	3.46302e-09	4.08859e-08	MAPK8IP1	11	45885651	45906465	+	3498	protein_coding	mitogen-activated protein kinase 8 interacting protein 1 [Source:HGNC Symbol;Acc:HGNC:6882]	-	290	400	396	183	125	185	4.91763	5.25331	5.36364	2.40333	1.90112	2.75525
ENSG00000131043	1249.17	1369.6	1192.68	739.331	774.915	781.984	0.73153	3.54053e-09	4.17752e-08	AAR2	20	36236459	36270918	+	3101	protein_coding	AAR2 splicing factor homolog [Source:HGNC Symbol;Acc:HGNC:15886]	-	1070	1511	1275	815	742	762	20.4673	22.3849	19.4802	12.0736	12.7298	12.8015
ENSG00000101460	357.24	339.001	312.437	151.495	126.368	177.537	1.14617	3.58039e-09	4.21933e-08	MAP1LC3A	20	34546854	34560345	+	1762	protein_coding	microtubule associated protein 1 light chain 3 alpha [Source:HGNC Symbol;Acc:HGNC:6838]	-	306	374	334	167	121	173	10.3013	9.75122	8.981	4.35405	3.65341	5.11504
ENSG00000177380	102.736	123.273	127.22	36.2862	14.621	32.8392	2.07069	3.73384e-09	4.38933e-08	PPFIA3	19	49119389	49151026	+	6451	protein_coding	PTPRF interacting protein alpha 3 [Source:HGNC Symbol;Acc:HGNC:9247]	-	88	136	136	40	14	32	0.809158	0.968512	0.99884	0.28485	0.115457	0.258423
ENSG00000103671	984.162	938.145	895.215	560.621	463.696	565.45	0.824624	3.8643e-09	4.53711e-08	TRIP4	15	64387748	64455303	+	3135	protein_coding	thyroid hormone receptor interactor 4 [Source:HGNC Symbol;Acc:HGNC:12310]	-	843	1035	957	618	444	551	15.9503	15.1669	14.463	9.05594	7.53467	9.15636
ENSG00000112658	1971.83	2028.57	1872.75	635.915	666.302	1201.71	1.23038	3.9397e-09	4.62279e-08	SRF	6	43171299	43181507	+	4202	protein_coding	serum response factor [Source:HGNC Symbol;Acc:HGNC:11291]	SRF	1689	2238	2002	701	638	1171	23.8425	24.4679	22.5732	7.66381	8.07762	14.5181
ENSG00000157557	5289.72	5340.63	5528.44	3116.98	3175.9	2032.95	0.956561	3.96542e-09	4.65011e-08	ETS2	21	38805307	38824955	+	4595	protein_coding	ETS proto-oncogene 2, transcription factor [Source:HGNC Symbol;Acc:HGNC:3489]	ETS	4531	5892	5910	3436	3041	1981	58.4906	58.9075	60.9377	34.3519	35.2087	22.4599
ENSG00000205269	199.634	139.589	159.025	60.7793	34.4639	56.4424	1.70882	4.03989e-09	4.73162e-08	TMEM170B	6	11538278	11583524	+	8362	protein_coding	transmembrane protein 170B [Source:HGNC Symbol;Acc:HGNC:34244]	-	171	154	170	67	33	55	1.21301	0.846065	0.963214	0.368084	0.209953	0.342658
ENSG00000004799	1358.91	1081.36	1224.49	566.972	624.528	308.894	1.28772	4.06744e-09	4.76098e-08	PDK4	7	95583499	95596491	-	4519	protein_coding	pyruvate dehydrogenase kinase 4 [Source:HGNC Symbol;Acc:HGNC:8812]	-	1164	1193	1309	625	598	301	15.2788	12.1281	13.724	6.35361	7.04008	3.47003
ENSG00000100065	1600.58	1799.24	1977.52	946.162	1022.43	1135.01	0.793814	4.11719e-09	4.81625e-08	CARD10	22	37490362	37519542	-	5652	protein_coding	caspase recruitment domain family member 10 [Source:HGNC Symbol;Acc:HGNC:16422]	-	1371	1985	2114	1043	979	1106	14.3884	16.1344	17.721	8.47744	9.21509	10.1944
ENSG00000144909	1128.93	880.134	939.18	474.442	436.543	593.158	0.970152	4.13225e-09	4.83091e-08	OSBPL11	3	125528858	125595090	-	4191	protein_coding	oxysterol binding protein like 11 [Source:HGNC Symbol;Acc:HGNC:16397]	-	967	971	1004	523	418	578	13.6863	10.6438	11.3501	5.7328	5.30613	7.18487
ENSG00000110680	99.2334	93.3612	71.0933	16.3288	25.0647	16.4196	2.19244	4.17433e-09	4.87712e-08	CALCA	11	14966668	14972354	-	2128	protein_coding	calcitonin related polypeptide alpha [Source:HGNC Symbol;Acc:HGNC:1437]	-	85	103	76	18	24	16	2.36933	2.22361	1.6921	0.388583	0.60001	0.391703
ENSG00000135636	5088.92	5295.3	6350.69	3167.78	3378.51	3548.69	0.729461	4.24419e-09	4.95268e-08	DYSF	2	71453722	71686768	+	8386	protein_coding	dysferlin [Source:HGNC Symbol;Acc:HGNC:3097]	-	4359	5842	6789	3492	3235	3458	30.8326	32.0037	38.3562	19.1294	20.5229	21.4822
ENSG00000167703	294.198	334.469	380.724	173.266	140.989	120.068	1.21562	4.30967e-09	5.02602e-08	SLC43A2	17	1569267	1628886	-	10606	protein_coding	solute carrier family 43 member 2 [Source:HGNC Symbol;Acc:HGNC:23087]	-	252	369	407	191	135	117	1.40938	1.59834	1.81814	0.827302	0.677175	0.574702
ENSG00000128487	423.785	504.876	559.392	271.239	233.937	226.796	1.02392	4.76228e-09	5.5437e-08	SPECC1	17	20009344	20319026	+	13676	protein_coding	sperm antigen with calponin homology and coiled-coil domains 1 [Source:HGNC Symbol;Acc:HGNC:30615]	-	363	557	598	299	224	221	1.57444	1.87107	2.0717	1.00437	0.871381	0.841864
ENSG00000159267	826.556	855.66	754.899	466.277	439.676	493.614	0.80001	4.87923e-09	5.67292e-08	HLCS	21	36750888	36990236	-	7889	protein_coding	holocarboxylase synthetase [Source:HGNC Symbol;Acc:HGNC:4976]	-	708	944	807	514	421	481	5.3234	5.49722	4.84658	2.99312	2.83909	3.17638
ENSG00000124067	3470.83	3575.83	3131.85	2161.75	2241.2	2099.66	0.646399	5.10156e-09	5.9242e-08	SLC12A4	16	67943474	67969601	-	8298	protein_coding	solute carrier family 12 member 4 [Source:HGNC Symbol;Acc:HGNC:10913]	-	2973	3945	3348	2383	2146	2046	21.252	21.8407	19.116	13.1927	13.7586	12.8452
ENSG00000139192	389.929	443.239	481.751	224.067	223.493	160.091	1.11385	5.22546e-09	6.0607e-08	TAPBPL	12	6451690	6466517	+	3188	protein_coding	TAP binding protein like [Source:HGNC Symbol;Acc:HGNC:30683]	-	334	489	515	247	214	156	6.21449	7.04667	7.65373	3.55927	3.5712	2.54926
ENSG00000132819	330.389	380.696	382.594	160.566	200.517	147.776	1.10609	5.25058e-09	6.08615e-08	RBM38	20	57391407	57409333	+	2686	protein_coding	RNA binding motif protein 38 [Source:HGNC Symbol;Acc:HGNC:15818]	-	283	420	409	177	192	144	6.24968	7.18351	7.21442	3.02726	3.80289	2.79296
ENSG00000166128	1876.09	1675.97	1667.89	1135.76	1032.87	941.049	0.746369	5.30316e-09	6.14336e-08	RAB8B	15	63189469	63267782	+	5200	protein_coding	RAB8B, member RAS oncogene family [Source:HGNC Symbol;Acc:HGNC:30273]	-	1607	1849	1783	1252	989	917	18.3312	16.3353	16.2455	11.0607	10.1184	9.18702
ENSG00000023330	3417.13	3336.53	3698.72	2193.5	2198.38	2356.21	0.631398	5.38414e-09	6.22962e-08	ALAS1	3	52198086	52214327	+	2536	protein_coding	5'-aminolevulinate synthase 1 [Source:HGNC Symbol;Acc:HGNC:396]	-	2927	3681	3954	2418	2105	2296	68.4622	66.6822	73.8706	43.8016	44.1593	47.1662
ENSG00000143727	2130.6	2117.4	2063.58	1422.42	1322.16	1311.52	0.637565	5.61123e-09	6.4845e-08	ACP1	2	264140	278283	+	4160	protein_coding	acid phosphatase 1 [Source:HGNC Symbol;Acc:HGNC:122]	-	1825	2336	2206	1568	1266	1278	26.0224	25.7972	25.1244	17.3155	16.1905	16.0047
ENSG00000163393	243.997	273.739	172.121	94.3441	84.5932	72.862	1.45185	5.62029e-09	6.49092e-08	SLC22A15	1	115976498	116070054	+	5292	protein_coding	solute carrier family 22 member 15 [Source:HGNC Symbol;Acc:HGNC:20301]	-	209	302	184	104	81	71	2.34263	2.62168	1.64734	0.902809	0.814299	0.698952
ENSG00000104904	9722.54	9822.87	8401.17	6081.56	5786.8	6077.31	0.638961	5.62358e-09	6.49092e-08	OAZ1	19	2269509	2273490	+	3436	protein_coding	ornithine decarboxylase antizyme 1 [Source:HGNC Symbol;Acc:HGNC:8095]	-	8328	10837	8981	6704	5541	5922	143.769	144.894	123.839	89.6321	85.7934	89.7892
ENSG00000163870	942.133	930.893	912.988	522.521	533.668	595.211	0.754758	5.72687e-09	6.60615e-08	TPRA1	3	127571266	127598267	-	5622	protein_coding	transmembrane protein adipocyte associated 1 [Source:HGNC Symbol;Acc:HGNC:30413]	-	807	1027	976	576	511	580	8.51452	8.39214	8.22514	4.70667	4.83558	5.3746
ENSG00000101084	3091.41	3287.58	2542.52	1751.72	1621.89	1845.15	0.77346	5.82164e-09	6.70736e-08	RAB5IF	20	36605734	36612557	+	1549	protein_coding	RAB5 interacting factor [Source:HGNC Symbol;Acc:HGNC:15870]	-	2648	3627	2718	1931	1553	1798	101.401	107.57	83.1347	57.2682	53.3383	60.471
ENSG00000166575	1103.24	889.198	883.054	558.807	476.228	536.716	0.869722	6.06877e-09	6.97946e-08	TMEM135	11	87037844	87323758	+	5030	protein_coding	transmembrane protein 135 [Source:HGNC Symbol;Acc:HGNC:26167]	-	945	981	944	616	456	523	11.144	8.95971	8.89177	5.62594	4.82298	5.41679
ENSG00000160325	1023.86	962.618	912.053	533.407	513.825	616.762	0.800352	6.10523e-09	7.01294e-08	CACFD1	9	133459965	133470848	+	3520	protein_coding	calcium channel flower domain containing 1 [Source:HGNC Symbol;Acc:HGNC:1365]	-	877	1062	975	588	492	601	14.7786	13.8604	13.1234	7.67392	7.43603	8.89489
ENSG00000128849	1392.77	1399.51	2043.93	779.246	862.642	829.19	0.969364	6.20047e-09	7.11378e-08	CGNL1	15	57375967	57550727	+	8663	protein_coding	cingulin like 1 [Source:HGNC Symbol;Acc:HGNC:25931]	-	1193	1544	2185	859	826	808	8.16864	8.18789	11.95	4.5552	5.0726	4.85905
ENSG00000185386	131.922	209.383	174.927	57.1507	58.4842	61.5735	1.54677	6.32956e-09	7.25316e-08	MAPK11	22	50263713	50270767	-	2688	protein_coding	mitogen-activated protein kinase 11 [Source:HGNC Symbol;Acc:HGNC:6873]	-	113	231	187	63	56	60	2.4936	3.94799	3.29607	1.0767	1.10835	1.16287
ENSG00000185088	5548.9	4745.11	4098.16	2895.64	2865.73	2530.67	0.795148	6.37347e-09	7.29472e-08	RPS27L	15	63125872	63158021	-	9127	protein_coding	ribosomal protein S27 like [Source:HGNC Symbol;Acc:HGNC:18476]	-	4753	5235	4381	3192	2744	2466	30.89	26.3501	22.742	16.0664	15.9947	14.0758
ENSG00000226259	102.736	126.899	94.4793	34.4719	24.0203	12.3147	2.18593	6.40285e-09	7.32396e-08	GTF2H2B	5	70415352	70448015	+	3979	transcribed_unprocessed_pseudogene	general transcription factor IIH subunit 2B (pseudogene) [Source:HGNC Symbol;Acc:HGNC:31393]	-	88	140	101	38	23	12	1.31186	1.61639	1.20263	0.438725	0.30752	0.157114
ENSG00000215251	1128.93	1210.98	1118.78	639.544	657.947	753.25	0.754696	6.60123e-09	7.52832e-08	FASTKD5	20	3146519	3159897	-	2874	protein_coding	FAST kinase domains 5 [Source:HGNC Symbol;Acc:HGNC:25790]	-	967	1336	1196	705	630	734	19.958	21.3557	19.7164	11.269	11.662	13.3051
ENSG00000272727	59.54	50.7595	63.6098	10.8859	8.35488	6.15735	2.76554	6.68592e-09	7.62036e-08	LINC02266	4	145335263	145340421	-	1151	lincRNA	long intergenic non-protein coding RNA 2266 [Source:HGNC Symbol;Acc:HGNC:53180]	-	51	56	68	12	8	6	2.62829	2.23515	2.7991	0.478948	0.369772	0.271572
ENSG00000138308	652.605	687.066	634.227	351.976	322.707	197.035	1.17794	7.03814e-09	8.00268e-08	PLA2G12B	10	72935170	72954778	-	1128	protein_coding	phospholipase A2 group XIIB [Source:HGNC Symbol;Acc:HGNC:18555]	-	559	758	678	388	309	192	29.3955	30.8712	28.4777	15.8017	14.5736	8.86749
ENSG00000163517	553.372	511.221	471.461	245.839	200.517	294.527	1.05092	7.04586e-09	8.00669e-08	HDAC11	3	13479724	13506424	+	5281	protein_coding	histone deacetylase 11 [Source:HGNC Symbol;Acc:HGNC:19086]	-	474	564	504	271	192	287	5.32402	4.90632	4.52167	2.35741	1.93421	2.83123
ENSG00000130768	75.8844	90.642	76.706	14.5145	17.7541	2.05245	2.82134	7.07741e-09	8.03777e-08	SMPDL3B	1	27934993	27959157	+	2670	protein_coding	sphingomyelin phosphodiesterase acid like 3B [Source:HGNC Symbol;Acc:HGNC:21416]	-	65	100	82	16	17	2	1.44404	1.72061	1.45508	0.275291	0.338732	0.0390236
ENSG00000166750	1755.85	1572.64	1676.31	944.348	1062.11	750.171	0.860133	7.4372e-09	8.41634e-08	SLFN5	17	35243036	35273655	+	10709	protein_coding	schlafen family member 5 [Source:HGNC Symbol;Acc:HGNC:28286]	-	1504	1735	1792	1041	1017	731	8.33061	7.44293	7.92818	4.46565	5.05232	3.55613
ENSG00000168917	197.299	254.704	234.795	96.1584	103.392	89.2816	1.25223	7.59705e-09	8.58705e-08	SLC35G2	3	136818647	136855892	+	4287	protein_coding	solute carrier family 35 member G2 [Source:HGNC Symbol;Acc:HGNC:28480]	-	169	281	251	106	99	87	2.33836	3.01124	2.77399	1.13589	1.22857	1.05724
ENSG00000116882	728.49	864.725	781.091	177.802	127.412	53.3637	2.72583	7.69907e-09	8.69208e-08	HAO2	1	119368779	119394130	+	1877	protein_coding	hydroxyacid oxidase 2 [Source:HGNC Symbol;Acc:HGNC:4810]	-	624	954	835	196	122	52	19.7196	23.3495	21.0769	4.79705	3.45792	1.44327
ENSG00000170248	5986.69	5564.51	6251.54	3791	3935.15	4006.38	0.601603	7.86246e-09	8.85559e-08	PDCD6IP	3	33798352	33869707	+	9038	protein_coding	programmed cell death 6 interacting protein [Source:HGNC Symbol;Acc:HGNC:8766]	-	5128	6139	6683	4179	3768	3904	33.6553	31.2046	35.0335	21.2414	22.1798	22.5033
ENSG00000171503	1885.43	1853.63	1933.55	1146.64	1207.28	894.869	0.803957	8.22504e-09	9.25305e-08	ETFDH	4	158672125	158709623	+	4493	protein_coding	electron transfer flavoprotein dehydrogenase [Source:HGNC Symbol;Acc:HGNC:3483]	-	1615	2045	2067	1264	1156	872	21.3213	20.9098	21.7966	12.9239	13.688	10.1109
ENSG00000119638	2227.5	2108.33	2007.45	1185.65	1275.16	1425.43	0.706921	8.73515e-09	9.80381e-08	NEK9	14	75079353	75127344	-	10787	protein_coding	NIMA related kinase 9 [Source:HGNC Symbol;Acc:HGNC:18591]	-	1908	2326	2146	1307	1221	1389	10.4919	9.90609	9.42569	5.56618	6.02191	6.70827
ENSG00000122547	1083.4	1171.09	1155.27	709.395	674.657	718.358	0.697966	9.06045e-09	1.01629e-07	EEPD1	7	36153149	36301543	+	4847	protein_coding	endonuclease/exonuclease/phosphatase family domain containing 1 [Source:HGNC Symbol;Acc:HGNC:22223]	-	928	1292	1235	782	646	700	11.3567	12.2457	12.072	7.41167	7.09053	7.52374
ENSG00000137312	2883.61	2678.47	2433.08	1662.81	1736.77	1483.92	0.710861	9.41896e-09	1.05527e-07	FLOT1	6	30727709	30742733	-	3186	protein_coding	flotillin 1 [Source:HGNC Symbol;Acc:HGNC:3757]	-	2470	2955	2601	1833	1663	1446	45.9863	42.6093	38.6793	26.4301	27.7693	23.6446
ENSG00000131653	3538.55	3469.78	3596.76	2253.37	1985.33	2423.94	0.670498	9.57785e-09	1.07244e-07	TRAF7	16	2155698	2178129	+	4489	protein_coding	TNF receptor associated factor 7 [Source:HGNC Symbol;Acc:HGNC:20456]	-	3031	3828	3845	2484	1901	2362	40.0511	39.1756	40.5818	25.4205	22.5295	27.4119
ENSG00000136631	582.558	531.162	491.105	263.075	237.07	316.077	0.974585	9.67435e-09	1.08261e-07	VPS45	1	150067279	150145329	+	6637	protein_coding	vacuolar protein sorting 45 homolog [Source:HGNC Symbol;Acc:HGNC:14579]	-	499	586	525	290	227	308	4.45971	4.0562	3.74776	2.00728	1.81959	2.41762
ENSG00000168036	8918.16	8654.5	8181.35	5893.78	5806.64	5293.27	0.599688	9.72087e-09	1.08718e-07	CTNNB1	3	41194741	41260096	+	11927	protein_coding	catenin beta 1 [Source:HGNC Symbol;Acc:HGNC:2514]	-	7639	9548	8746	6497	5560	5158	37.9912	36.7768	34.7426	25.0244	24.8006	22.5299
ENSG00000273906	36.191	27.1926	34.6112	0	0	0	7.48409	9.8855e-09	1.10434e-07	AC011297.1	Y	6918682	6920791	+	2110	sense_intronic	novel transcript, sense intronic to TBL1Y	-	31	30	37	0	0	0	0.871479	0.653179	0.830813	0	0	0
ENSG00000198892	828.891	754.141	754.899	356.512	316.441	486.431	1.01176	9.88591e-09	1.10434e-07	SHISA4	1	201888680	201892306	+	1746	protein_coding	shisa family member 4 [Source:HGNC Symbol;Acc:HGNC:27139]	-	710	832	807	393	303	474	24.1208	21.8913	21.8985	10.3402	9.23246	14.143
ENSG00000004766	902.44	816.684	849.378	525.242	426.099	505.929	0.816327	1.00051e-08	1.11635e-07	VPS50	7	93232340	93361121	+	9557	protein_coding	VPS50, EARP/GARPII complex subunit [Source:HGNC Symbol;Acc:HGNC:25956]	-	773	901	908	579	408	493	4.79773	4.33108	4.50141	2.78317	2.27121	2.68741
ENSG00000235531	52.5353	45.321	43.0302	6.35008	2.08872	5.13113	3.35631	1.02013e-08	1.13758e-07	MSC-AS1	8	71828167	72118393	+	6284	antisense	MSC antisense RNA 1 [Source:HGNC Symbol;Acc:HGNC:48724]	-	45	50	46	7	2	5	0.42477	0.365533	0.346821	0.0511734	0.0169322	0.0414517
ENSG00000126561	584.893	533.881	556.586	318.411	289.288	324.287	0.844995	1.06331e-08	1.18158e-07	STAT5A	17	42287547	42311943	+	5754	protein_coding	signal transducer and activator of transcription 5A [Source:HGNC Symbol;Acc:HGNC:11366]	STAT	501	589	595	351	277	316	5.16471	4.70261	4.89927	2.80233	2.56111	2.86105
ENSG00000145780	2981.67	2822.59	2494.81	1582.08	1538.34	1852.34	0.73875	1.07751e-08	1.19667e-07	FEM1C	5	115520908	115544894	-	5816	protein_coding	fem-1 homolog C [Source:HGNC Symbol;Acc:HGNC:16933]	-	2554	3114	2667	1744	1473	1805	26.048	24.5973	21.7262	13.7754	13.474	16.1682
ENSG00000117519	8856.29	8880.2	8100.9	6041.65	5291.77	5484.15	0.619349	1.08873e-08	1.20772e-07	CNN3	1	94896949	94927278	-	2838	protein_coding	calponin 3 [Source:HGNC Symbol;Acc:HGNC:2157]	-	7586	9797	8660	6660	5067	5344	158.554	158.589	144.574	107.806	94.9855	98.0986
ENSG00000134278	1511.85	1550.88	1431.22	730.259	735.23	1001.6	0.865555	1.14423e-08	1.26708e-07	SPIRE1	18	12446512	12658134	-	6532	protein_coding	spire type actin nucleation factor 1 [Source:HGNC Symbol;Acc:HGNC:30622]	-	1295	1711	1530	805	704	976	11.7598	12.0336	11.0976	5.66151	5.73384	7.78417
ENSG00000159352	3961.16	3630.21	3538.76	2466.55	2322.66	2473.2	0.615627	1.18517e-08	1.31034e-07	PSMD4	1	151254703	151267479	+	3027	protein_coding	proteasome 26S subunit, non-ATPase 4 [Source:HGNC Symbol;Acc:HGNC:9561]	-	3393	4005	3783	2719	2224	2410	66.4889	60.7832	59.2118	41.2648	39.0878	41.4776
ENSG00000144426	904.775	857.473	912.053	470.813	572.31	513.113	0.781775	1.1897e-08	1.31439e-07	NBEAL1	2	203014879	203226378	+	16376	protein_coding	neurobeachin like 1 [Source:HGNC Symbol;Acc:HGNC:20681]	-	775	946	975	519	548	500	2.80719	2.65385	2.82086	1.45594	1.78029	1.59064
ENSG00000168904	324.552	316.341	311.501	166.009	151.432	158.039	1.00096	1.20165e-08	1.32682e-07	LRRC28	15	99251362	99390729	+	9279	protein_coding	leucine rich repeat containing 28 [Source:HGNC Symbol;Acc:HGNC:28355]	-	278	349	333	183	145	154	1.77714	1.7279	1.70031	0.906009	0.831354	0.864626
ENSG00000183421	1075.22	1182.88	1082.3	646.801	715.387	558.267	0.798923	1.20444e-08	1.32837e-07	RIPK4	21	41739369	41767106	-	4033	protein_coding	receptor interacting serine/threonine kinase 4 [Source:HGNC Symbol;Acc:HGNC:496]	-	921	1305	1157	713	685	544	13.5459	14.8654	13.5922	8.12164	9.03611	7.02715
ENSG00000163412	572.051	605.488	550.038	314.783	334.195	329.418	0.820874	1.20661e-08	1.32999e-07	EIF4E3	3	71675416	71754773	-	10779	protein_coding	eukaryotic translation initiation factor 4E family member 3 [Source:HGNC Symbol;Acc:HGNC:31837]	-	490	668	588	347	320	321	2.69647	2.84702	2.58454	1.47888	1.57939	1.55144
ENSG00000171954	108.573	86.1099	96.3502	31.7504	16.7098	10.2623	2.2938	1.21044e-08	1.33344e-07	CYP4F22	19	15508493	15552317	+	2644	protein_coding	cytochrome P450 family 4 subfamily F member 22 [Source:HGNC Symbol;Acc:HGNC:26820]	-	93	95	103	35	16	10	2.08641	1.65065	1.8457	0.60812	0.321942	0.197037
ENSG00000079689	484.492	493.999	500.46	297.547	209.916	203.193	1.05495	1.26412e-08	1.39097e-07	SCGN	6	25652201	25701783	+	1482	protein_coding	secretagogin, EF-hand calcium binding protein [Source:HGNC Symbol;Acc:HGNC:16941]	-	415	545	535	328	201	198	16.6103	16.8943	17.1037	10.1674	7.21551	6.96026
ENSG00000068305	1139.43	1070.48	1056.11	693.066	639.149	676.283	0.700632	1.28728e-08	1.41238e-07	MEF2A	15	99565417	99716466	+	6925	protein_coding	myocyte enhancer factor 2A [Source:HGNC Symbol;Acc:HGNC:6993]	SRF	976	1181	1129	764	612	659	8.36003	7.83472	7.72429	5.06823	4.70165	4.95763
ENSG00000066777	2232.17	2092.92	2224.47	1422.42	1414.06	1451.08	0.611084	1.3064e-08	1.43254e-07	ARFGEF1	8	67173511	67343677	-	10964	protein_coding	ADP ribosylation factor guanine nucleotide exchange factor 1 [Source:HGNC Symbol;Acc:HGNC:15772]	-	1912	2309	2378	1568	1354	1414	10.3442	9.67493	10.2761	6.56991	6.57005	6.71876
ENSG00000285373	44.3632	38.0696	36.4821	1.81431	3.13308	1.02623	4.32096	1.32458e-08	1.45081e-07	LINC02478	2	160257718	160271880	-	614	lincRNA	long intergenic non-protein coding RNA 2478 [Source:HGNC Symbol;Acc:HGNC:53446]	-	38	42	39	2	3	1	3.67107	3.14249	3.0094	0.149639	0.259939	0.0848477
ENSG00000142875	868.584	784.96	847.507	473.535	472.051	526.454	0.764456	1.33947e-08	1.46627e-07	PRKACB	1	84078062	84238498	+	6730	protein_coding	protein kinase cAMP-activated catalytic subunit beta [Source:HGNC Symbol;Acc:HGNC:9381]	-	744	866	906	522	452	513	6.55746	5.91148	6.37819	3.56318	3.57308	3.9711
ENSG00000152465	1899.44	1769.33	1765.17	1189.28	1156.11	1162.71	0.630847	1.34959e-08	1.47566e-07	NMT2	10	15102584	15168693	-	4700	protein_coding	N-myristoyltransferase 2 [Source:HGNC Symbol;Acc:HGNC:7858]	-	1627	1952	1887	1311	1107	1133	20.5337	19.0799	19.0221	12.8141	12.5305	12.5586
ENSG00000135604	312.877	269.207	264.729	136.98	107.569	137.514	1.14516	1.38413e-08	1.5117e-07	STX11	6	144150526	144188370	+	1926	protein_coding	syntaxin 11 [Source:HGNC Symbol;Acc:HGNC:11429]	-	268	297	283	151	103	134	8.25384	7.08424	6.96169	3.60166	2.84512	3.62458
ENSG00000102178	2270.69	2114.68	1939.16	1205.61	1151.93	1416.19	0.744743	1.39929e-08	1.52738e-07	UBL4A	X	154483717	154486670	-	2630	protein_coding	ubiquitin like 4A [Source:HGNC Symbol;Acc:HGNC:12505]	-	1945	2333	2073	1329	1103	1380	43.8674	40.7523	37.3446	23.2141	22.312	27.3358
ENSG00000176155	205.471	219.354	188.959	92.5298	87.7263	64.6522	1.32354	1.42688e-08	1.55572e-07	CCDC57	17	82101460	82212830	-	12397	protein_coding	coiled-coil domain containing 57 [Source:HGNC Symbol;Acc:HGNC:27564]	-	176	242	202	102	84	63	0.84212	0.896792	0.772003	0.377978	0.36048	0.264748
ENSG00000196547	1320.39	1512.81	2123.45	836.396	839.666	844.584	0.976191	1.5079e-08	1.64123e-07	MAN2A2	15	90902218	90922584	+	10002	protein_coding	mannosidase alpha class 2A member 2 [Source:HGNC Symbol;Acc:HGNC:6825]	-	1131	1669	2270	922	804	823	6.70739	7.66589	10.7528	4.23474	4.2765	4.28669
ENSG00000110076	60.7075	76.1393	43.9656	5.44293	11.488	9.23603	2.80179	1.52303e-08	1.65677e-07	NRXN2	11	64606174	64723188	-	10580	protein_coding	neurexin 2 [Source:HGNC Symbol;Acc:HGNC:8009]	-	52	84	47	6	11	9	0.291538	0.364743	0.210473	0.0260524	0.0553128	0.0443165
ENSG00000122729	4247.19	4240.23	3941	2677.92	2375.92	2845.72	0.653664	1.53326e-08	1.66694e-07	ACO1	9	32384603	32454769	+	7555	protein_coding	aconitase 1 [Source:HGNC Symbol;Acc:HGNC:117]	-	3638	4678	4213	2952	2275	2773	28.5631	28.4458	26.4205	17.95	16.0201	19.1216
ENSG00000141959	3082.07	3124.43	3222.59	2198.04	1983.24	2012.43	0.606161	1.57829e-08	1.71005e-07	PFKL	21	44300051	44327376	+	8926	protein_coding	phosphofructokinase, liver type [Source:HGNC Symbol;Acc:HGNC:8876]	-	2640	3447	3445	2423	1899	1961	17.5438	17.741	18.2859	12.4704	11.3185	11.4454
ENSG00000163719	2026.7	2024.04	1708.11	1233.73	1093.45	1178.11	0.715725	1.61819e-08	1.74958e-07	MTMR14	3	9649433	9702393	+	6019	protein_coding	myotubularin related protein 14 [Source:HGNC Symbol;Acc:HGNC:26190]	-	1736	2233	1826	1360	1047	1148	17.1082	17.0434	14.3734	10.38	9.25425	9.93634
ENSG00000144407	29.1863	31.7247	30.8695	0	0	0	7.39209	1.69052e-08	1.82234e-07	PTH2R	2	208359714	208854503	+	4390	protein_coding	parathyroid hormone 2 receptor [Source:HGNC Symbol;Acc:HGNC:9609]	-	25	35	33	0	0	0	0.337795	0.366266	0.356151	0	0	0
ENSG00000139832	601.238	485.841	581.843	317.504	284.066	225.77	1.01022	1.70767e-08	1.83979e-07	RAB20	13	110523066	110561733	-	1518	protein_coding	RAB20, member RAS oncogene family [Source:HGNC Symbol;Acc:HGNC:18260]	-	515	536	622	350	272	220	20.1239	16.2213	19.4135	10.592	9.5327	7.55022
ENSG00000116675	356.073	251.985	312.437	127.002	151.432	93.3865	1.30607	1.72027e-08	1.85091e-07	DNAJC6	1	65248219	65415869	+	6954	protein_coding	DnaJ heat shock protein family (Hsp40) member C6 [Source:HGNC Symbol;Acc:HGNC:15469]	-	305	278	334	140	145	91	2.60161	1.83655	2.2756	0.92486	1.10931	0.681735
ENSG00000071205	938.631	829.374	787.639	404.591	383.28	539.795	0.944511	1.72802e-08	1.85752e-07	ARHGAP10	4	147732063	148072780	+	10759	protein_coding	Rho GTPase activating protein 10 [Source:HGNC Symbol;Acc:HGNC:26099]	-	804	915	842	446	367	526	4.43263	3.90699	3.70787	1.90434	1.81473	2.54696
ENSG00000165215	239.328	292.774	245.085	130.63	109.658	92.3603	1.22295	1.79206e-08	1.9242e-07	CLDN3	7	73768997	73770270	-	1274	protein_coding	claudin 3 [Source:HGNC Symbol;Acc:HGNC:2045]	-	205	323	262	144	105	90	9.5447	11.6473	9.74352	5.19249	4.38469	3.68029
ENSG00000102871	891.933	900.981	663.226	425.455	380.147	468.985	0.945726	1.83955e-08	1.96965e-07	TRADD	16	67154180	67160298	-	2567	protein_coding	TNFRSF1A associated via death domain [Source:HGNC Symbol;Acc:HGNC:12030]	-	764	994	709	469	364	457	17.6541	17.7891	13.0859	8.39324	7.54387	9.27468
ENSG00000250535	60.7075	39.8825	34.6112	2.72146	0	0	5.52437	1.84763e-08	1.97719e-07	STK19B	6	32013270	32013787	+	211	unprocessed_pseudogene	serine/threonine kinase 19B (pseudogene) [Source:HGNC Symbol;Acc:HGNC:21668]	-	52	44	37	3	0	0	14.6184	9.57995	8.30813	0.653163	0	0
ENSG00000109794	356.073	408.795	340.5	163.288	169.186	206.271	1.03849	1.86115e-08	1.99055e-07	FAM149A	4	186104419	186172667	+	5218	protein_coding	family with sequence similarity 149 member A [Source:HGNC Symbol;Acc:HGNC:24527]	-	305	451	364	180	162	201	3.46716	3.97069	3.30508	1.58471	1.6517	2.00678
ENSG00000230126	19.8467	35.3504	39.2884	0	0	0	7.43812	1.88666e-08	2.01445e-07	FGF12-AS2	3	192515022	192516573	+	580	antisense	FGF12 antisense RNA 2 [Source:HGNC Symbol;Acc:HGNC:40235]	-	17	39	42	0	0	0	1.7386	3.08908	3.43088	0	0	0
ENSG00000167565	372.417	387.041	368.563	174.174	174.408	218.586	0.992998	1.89585e-08	2.02199e-07	SERTAD3	19	40440844	40444705	-	2218	protein_coding	SERTA domain containing 3 [Source:HGNC Symbol;Acc:HGNC:17931]	-	319	427	394	192	167	213	8.53114	8.84422	8.41626	3.97669	4.00566	5.00296
ENSG00000166126	231.155	228.418	266.6	125.187	83.5488	87.2292	1.29122	1.98771e-08	2.11524e-07	AMN	14	102922656	102933596	+	4646	protein_coding	amnion associated transmembrane protein [Source:HGNC Symbol;Acc:HGNC:14604]	-	198	252	285	138	80	85	2.52792	2.49181	2.90636	1.36453	0.916072	0.953122
ENSG00000102897	2527.53	2268.77	2006.52	1465.96	1219.81	1339.22	0.756366	1.98892e-08	2.11535e-07	LYRM1	16	20899868	20925006	+	3593	protein_coding	LYR motif containing 1 [Source:HGNC Symbol;Acc:HGNC:25074]	-	2165	2503	2145	1616	1168	1305	35.742	32.0034	28.2849	20.6617	17.2944	18.9218
ENSG00000165140	807.877	971.682	1197.36	537.943	533.668	408.438	1.00869	1.99284e-08	2.11833e-07	FBP1	9	94603133	94640249	-	1739	protein_coding	fructose-bisphosphatase 1 [Source:HGNC Symbol;Acc:HGNC:3606]	-	692	1072	1280	593	511	398	23.6039	28.3197	34.8734	15.6653	15.6329	11.9232
ENSG00000162882	695.801	601.863	715.611	377.376	401.034	336.602	0.851937	2.00851e-08	2.13381e-07	HAAO	2	42767089	42792593	-	2726	protein_coding	3-hydroxyanthranilate 3,4-dioxygenase [Source:HGNC Symbol;Acc:HGNC:4796]	-	596	664	765	416	384	328	12.9687	11.1901	13.296	7.01052	7.49418	6.2684
ENSG00000105778	2562.56	2445.52	2209.51	1404.28	1394.22	1638.88	0.70169	2.08916e-08	2.21579e-07	AVL9	7	32495426	32588721	+	14757	protein_coding	AVL9 cell migration associated [Source:HGNC Symbol;Acc:HGNC:28994]	-	2195	2698	2362	1548	1335	1597	8.82296	8.39918	7.58344	4.81898	4.81285	5.63788
ENSG00000053254	1410.28	1229.11	1235.71	831.861	747.762	781.984	0.713336	2.1111e-08	2.23657e-07	FOXN3	14	89124871	89619149	-	11033	protein_coding	forkhead box N3 [Source:HGNC Symbol;Acc:HGNC:1928]	Fork	1208	1356	1321	917	716	762	6.49458	5.64624	5.67275	3.8182	3.45254	3.59807
ENSG00000157693	391.096	436.894	348.919	180.524	202.606	209.35	0.991504	2.15246e-08	2.27786e-07	TMEM268	9	114611206	114646422	+	4792	protein_coding	transmembrane protein 268 [Source:HGNC Symbol;Acc:HGNC:24513]	-	335	482	373	199	194	204	4.14673	4.62087	3.68788	1.90774	2.15379	2.2178
ENSG00000181722	483.325	339.001	446.204	222.253	170.231	194.983	1.1074	2.15842e-08	2.28291e-07	ZBTB20	3	114314501	115147271	-	31872	protein_coding	zinc finger and BTB domain containing 20 [Source:HGNC Symbol;Acc:HGNC:13503]	ZBTB	414	374	477	245	163	190	0.770493	0.539083	0.709077	0.353134	0.27208	0.310565
ENSG00000159200	4319.57	4657.19	4172.99	3009.94	2835.44	2534.78	0.649887	2.18349e-08	2.30686e-07	RCAN1	21	34513142	34615142	-	6990	protein_coding	regulator of calcineurin 1 [Source:HGNC Symbol;Acc:HGNC:3040]	-	3700	5138	4461	3318	2715	2470	31.398	33.7684	30.237	21.8063	20.6639	18.4089
ENSG00000250479	3692.65	4584.67	5017.69	2823.06	2460.51	2163.28	0.836252	2.20858e-08	2.33207e-07	CHCHD10	22	23765834	23768443	-	1360	protein_coding	coiled-coil-helix-coiled-coil-helix domain containing 10 [Source:HGNC Symbol;Acc:HGNC:15559]	-	3163	5058	5364	3112	2356	2108	137.955	170.857	186.868	105.119	92.1627	80.7496
ENSG00000073910	547.535	522.098	505.137	315.69	269.445	224.743	0.957259	2.21016e-08	2.33245e-07	FRY	13	31846713	32299122	+	18849	protein_coding	FRY microtubule binding protein [Source:HGNC Symbol;Acc:HGNC:20367]	-	469	576	540	348	258	219	1.47592	1.40387	1.35734	0.848152	0.728199	0.605291
ENSG00000255026	24.5165	31.7247	33.6758	0	0	0	7.36439	2.21963e-08	2.34116e-07	AC136475.3	11	287305	288987	+	860	antisense	novel transcript	-	21	35	36	0	0	0	1.44843	1.86966	1.9833	0	0	0
ENSG00000090097	770.518	910.046	775.479	516.171	425.055	416.648	0.854492	2.24523e-08	2.36685e-07	PCBP4	3	51957454	51974016	-	3738	protein_coding	poly(rC) binding protein 4 [Source:HGNC Symbol;Acc:HGNC:8652]	-	660	1004	829	569	407	406	10.4733	12.3392	10.5075	6.99287	5.79261	5.65842
ENSG00000159346	2751.68	2776.36	2489.2	1762.6	1693.95	1776.4	0.615308	2.25309e-08	2.37382e-07	ADIPOR1	1	202940823	202958572	-	3193	protein_coding	adiponectin receptor 1 [Source:HGNC Symbol;Acc:HGNC:24040]	-	2357	3063	2661	1943	1622	1731	43.7863	44.0698	39.4848	27.9548	27.0253	28.2427
ENSG00000107581	10132.3	10368.5	11366.5	5589.89	5708.47	7475.03	0.763488	2.25694e-08	2.37657e-07	EIF3A	10	119033670	119080823	-	7101	protein_coding	eukaryotic translation initiation factor 3 subunit A [Source:HGNC Symbol;Acc:HGNC:3271]	-	8679	11439	12151	6162	5466	7284	72.4983	74.0051	81.0731	39.8644	40.9514	53.4391
ENSG00000155368	4198.16	3759.83	3317.07	2234.32	2046.95	2474.23	0.73871	2.26829e-08	2.38721e-07	DBI	2	119366921	119372560	+	2509	protein_coding	diazepam binding inhibitor, acyl-CoA binding protein [Source:HGNC Symbol;Acc:HGNC:2690]	-	3596	4148	3546	2463	1960	2411	85.0152	75.9506	66.9611	45.0969	41.5599	50.0617
ENSG00000134324	1845.74	1666	1876.49	893.547	1017.21	1203.76	0.791158	2.3472e-08	2.46347e-07	LPIN1	2	11677595	11827409	+	11861	protein_coding	lipin 1 [Source:HGNC Symbol;Acc:HGNC:13345]	-	1581	1838	2006	985	974	1173	7.90657	7.11897	8.01298	3.81503	4.36874	5.15211
ENSG00000248383	31.5212	39.8825	20.5797	0	0	0	7.39469	2.37458e-08	2.49083e-07	PCDHAC1	5	140926369	141012344	+	6943	protein_coding	protocadherin alpha subfamily C, 1 [Source:HGNC Symbol;Acc:HGNC:8676]	-	27	44	22	0	0	0	0.230672	0.291138	0.150127	0	0	0
ENSG00000103591	1497.84	1443.02	1416.25	860.89	780.137	983.124	0.731318	2.42025e-08	2.5304e-07	AAGAB	15	67201033	67255195	-	3833	protein_coding	alpha and gamma adaptin binding protein [Source:HGNC Symbol;Acc:HGNC:25662]	-	1283	1592	1514	949	747	958	19.8548	19.0808	18.7142	11.3739	10.3681	13.0207
ENSG00000100897	1389.27	1356.91	1391	897.176	906.505	852.793	0.638987	2.44995e-08	2.55864e-07	DCAF11	14	24114195	24125242	+	6350	protein_coding	DDB1 and CUL4 associated factor 11 [Source:HGNC Symbol;Acc:HGNC:20258]	-	1190	1497	1487	989	868	831	11.1161	10.8303	11.0949	7.15493	7.27219	6.81767
ENSG00000092445	525.353	550.197	604.293	184.152	185.896	333.523	1.25708	2.46149e-08	2.56929e-07	TYRO3	15	41557675	41583586	+	10945	protein_coding	TYRO3 protein tyrosine kinase [Source:HGNC Symbol;Acc:HGNC:12446]	-	450	607	646	203	178	325	2.43879	2.5478	2.79641	0.852046	0.865213	1.54695
ENSG00000075239	3642.45	3503.31	3391.9	2408.5	2321.61	2042.19	0.637544	2.51056e-08	2.61764e-07	ACAT1	11	108121516	108147776	+	5584	protein_coding	acetyl-CoA acetyltransferase 1 [Source:HGNC Symbol;Acc:HGNC:93]	-	3120	3865	3626	2655	2223	1990	33.1426	31.7978	30.7657	21.8425	21.1794	18.5659
ENSG00000182446	4921.98	5166.59	4931.63	3049.85	2976.43	3580.5	0.644896	2.5277e-08	2.63408e-07	NPLOC4	17	81556887	81648465	-	9574	protein_coding	NPL4 homolog, ubiquitin recognition factor [Source:HGNC Symbol;Acc:HGNC:18261]	-	4216	5700	5272	3362	2850	3489	26.1207	27.3511	26.0895	16.1319	15.8369	18.9852
ENSG00000105963	49.033	54.3852	23.386	2.72146	0	2.05245	4.69192	2.579e-08	2.68169e-07	ADAP1	7	897901	955407	-	5062	protein_coding	ArfGAP with dual PH domains 1 [Source:HGNC Symbol;Acc:HGNC:16486]	-	42	60	25	3	0	2	0.492158	0.544531	0.233993	0.0272259	0	0.0205834
ENSG00000122971	1696.31	1677.78	1523.83	1104.91	969.166	929.76	0.704618	2.58523e-08	2.6867e-07	ACADS	12	120725735	120740008	+	2648	protein_coding	acyl-CoA dehydrogenase short chain [Source:HGNC Symbol;Acc:HGNC:90]	-	1453	1851	1629	1218	928	906	32.5481	32.1131	29.1466	21.1306	18.6444	17.8246
ENSG00000130222	109.74	115.115	143.122	45.3577	35.5083	37.9703	1.62893	2.58803e-08	2.68815e-07	GADD45G	9	89605013	89606555	+	1322	protein_coding	growth arrest and DNA damage inducible gamma [Source:HGNC Symbol;Acc:HGNC:4097]	-	94	127	153	50	34	37	4.21768	4.41332	5.48333	1.73749	1.36825	1.45807
ENSG00000089220	11575.3	11718.2	11392.7	8070.95	7683.36	6549.37	0.637014	2.59913e-08	2.69821e-07	PEBP1	12	118135858	118145584	+	1780	protein_coding	phosphatidylethanolamine binding protein 1 [Source:HGNC Symbol;Acc:HGNC:8630]	-	9915	12928	12179	8897	7357	6382	330.408	333.66	324.172	229.618	219.887	186.786
ENSG00000166189	596.568	527.536	473.332	272.146	270.489	308.894	0.906603	2.70737e-08	2.80752e-07	HPS6	10	102065390	102068038	+	2649	protein_coding	HPS6, biogenesis of lysosomal organelles complex 2 subunit 3 [Source:HGNC Symbol;Acc:HGNC:18817]	-	511	582	506	300	259	301	11.4424	10.0933	9.05009	5.20262	5.2016	5.91961
ENSG00000143499	3216.33	2860.66	2422.79	1729.94	1587.43	1749.71	0.745773	2.78387e-08	2.88372e-07	SMYD2	1	214281102	214337131	+	4889	protein_coding	SET and MYND domain containing 2 [Source:HGNC Symbol;Acc:HGNC:20982]	-	2755	3156	2590	1907	1520	1705	33.4256	29.6558	25.0994	17.919	16.5403	18.1682
ENSG00000169967	2285.87	2235.23	2112.22	1407	1524.77	1340.25	0.634736	2.96366e-08	3.06331e-07	MAP3K2	2	127298730	127388465	-	11508	protein_coding	mitogen-activated protein kinase kinase kinase 2 [Source:HGNC Symbol;Acc:HGNC:6854]	-	1958	2466	2258	1551	1460	1306	10.0923	9.84433	9.29626	6.19148	6.74951	5.91224
ENSG00000069431	516.014	592.799	594.939	289.382	347.772	257.583	0.930645	2.97388e-08	3.0722e-07	ABCC9	12	21797401	21942529	-	11616	protein_coding	ATP binding cassette subfamily C member 9 [Source:HGNC Symbol;Acc:HGNC:60]	-	442	654	636	319	333	251	2.25706	2.58651	2.59409	1.26159	1.52513	1.12571
ENSG00000133328	52.5353	44.4146	41.1593	1.81431	8.35488	2.05245	3.5222	2.97699e-08	3.07375e-07	HRASLS2	11	63552770	63563383	-	742	protein_coding	HRAS like suppressor 2 [Source:HGNC Symbol;Acc:HGNC:17824]	-	45	49	44	2	8	2	3.59738	3.03379	2.80953	0.123825	0.573595	0.140422
ENSG00000100652	1097.4	1216.42	1071.08	236.767	225.582	75.9407	2.65214	3.00744e-08	3.10351e-07	SLC10A1	14	69775417	69797289	-	2049	protein_coding	solute carrier family 10 member 1 [Source:HGNC Symbol;Acc:HGNC:10905]	-	940	1342	1145	261	216	74	27.2122	30.0887	26.4757	5.85169	5.60829	1.88147
ENSG00000093144	2592.91	2444.61	2230.09	1615.64	1422.42	1551.65	0.662525	3.03379e-08	3.12733e-07	ECHDC1	6	127288710	127343609	-	5678	protein_coding	ethylmalonyl-CoA decarboxylase 1 [Source:HGNC Symbol;Acc:HGNC:21489]	-	2221	2697	2384	1781	1362	1512	23.2023	21.8212	19.8928	14.4096	12.7615	13.8728
ENSG00000090661	882.593	857.473	762.383	514.357	498.16	467.959	0.756382	3.08589e-08	3.17932e-07	CERS4	19	8206736	8262421	+	4059	protein_coding	ceramide synthase 4 [Source:HGNC Symbol;Acc:HGNC:23747]	Homeobox	756	946	815	567	477	456	11.0479	10.7069	9.51312	6.41721	6.25199	5.85268
ENSG00000198610	630.424	653.529	572.488	336.554	335.24	210.376	1.07247	3.20698e-08	3.30229e-07	AKR1C4	10	5195462	5218949	+	1914	protein_coding	aldo-keto reductase family 1 member C4 [Source:HGNC Symbol;Acc:HGNC:387]	-	540	721	612	371	321	205	16.7351	17.3056	15.1493	8.9046	8.92241	5.57983
ENSG00000108091	2877.77	2712.01	3205.75	1602.94	1484.04	2004.22	0.788872	3.22187e-08	3.31583e-07	CCDC6	10	59788763	59906656	-	7345	protein_coding	coiled-coil domain containing 6 [Source:HGNC Symbol;Acc:HGNC:18782]	-	2465	2992	3427	1767	1421	1953	19.9069	18.7138	22.1058	11.0517	10.2925	13.8522
ENSG00000197859	46.6981	58.9173	54.2554	10.8859	7.31052	4.1049	2.82903	3.3094e-08	3.40408e-07	ADAMTSL2	9	133532164	133575519	+	4677	protein_coding	ADAMTS like 2 [Source:HGNC Symbol;Acc:HGNC:14631]	-	40	65	58	12	7	4	0.507306	0.638468	0.58755	0.117868	0.079625	0.0445555
ENSG00000151893	2672.3	2734.67	2393.79	1706.36	1638.6	1722.01	0.622337	3.33881e-08	3.43064e-07	CACUL1	10	118674167	118755249	-	12406	protein_coding	CDK2 associated cullin domain 1 [Source:HGNC Symbol;Acc:HGNC:23727]	-	2289	3017	2559	1881	1569	1678	10.9444	11.1721	9.77288	6.9653	6.72837	7.04643
ENSG00000182600	312.877	273.739	277.825	125.187	129.501	155.986	1.07351	3.40359e-08	3.49532e-07	SNORC	2	232857270	232878708	+	3698	protein_coding	secondary ossification center associated regulator of chondrocyte maturation [Source:HGNC Symbol;Acc:HGNC:33763]	-	268	302	297	138	124	152	4.29878	3.75174	3.80517	1.71433	1.78391	2.14134
ENSG00000186350	4627.78	4687.1	5145.85	3015.38	2703.85	3360.89	0.671414	3.41975e-08	3.51003e-07	RXRA	9	134317098	134440585	+	11083	protein_coding	retinoid X receptor alpha [Source:HGNC Symbol;Acc:HGNC:10477]	RXR-like	3964	5171	5501	3324	2589	3275	21.2155	21.4344	23.5163	13.778	12.4278	15.3944
ENSG00000119979	1441.8	1325.19	1153.4	690.345	688.234	851.767	0.813459	3.47687e-08	3.56482e-07	FAM45A	10	119104086	119137984	+	6291	protein_coding	family with sequence similarity 45 member A [Source:HGNC Symbol;Acc:HGNC:31793]	-	1235	1462	1233	761	659	830	11.6446	10.6763	9.28598	5.55709	5.57294	6.87333
ENSG00000114248	56.0377	49.8531	72.9642	6.35008	14.621	6.15735	2.73278	3.49285e-08	3.57928e-07	LRRC31	3	169839179	169869930	-	3113	protein_coding	leucine rich repeat containing 31 [Source:HGNC Symbol;Acc:HGNC:26261]	-	48	55	78	7	14	6	0.914618	0.811665	1.18713	0.1033	0.239259	0.100411
ENSG00000186792	276.686	323.592	319.92	140.609	125.323	168.301	1.08504	3.52221e-08	3.6055e-07	HYAL3	3	50292831	50299468	-	2030	protein_coding	hyaluronoglucosaminidase 3 [Source:HGNC Symbol;Acc:HGNC:5322]	-	237	357	342	155	120	164	6.92516	8.07914	7.98205	3.50767	3.14488	4.20878
ENSG00000160752	5323.58	4336.31	4022.39	1910.47	1615.63	2928.85	1.08375	3.57983e-08	3.66055e-07	FDPS	1	155308748	155320666	+	3718	protein_coding	farnesyl diphosphate synthase [Source:HGNC Symbol;Acc:HGNC:3631]	-	4560	4784	4300	2106	1547	2854	72.75	59.1119	54.7953	26.0215	22.136	39.9902
ENSG00000183597	652.605	673.47	623.938	377.376	308.086	397.149	0.848364	3.60734e-08	3.68474e-07	TANGO2	22	20017014	20065926	+	6157	protein_coding	transport and golgi organization 2 homolog [Source:HGNC Symbol;Acc:HGNC:25439]	-	559	743	667	416	295	387	5.38543	5.54387	5.13264	3.10389	2.54901	3.27454
ENSG00000166710	41874.2	37645.4	34678.6	21851.5	23392.6	14244	0.94084	3.60937e-08	3.68484e-07	B2M	15	44711487	44718877	+	6079	protein_coding	beta-2-microglobulin [Source:HGNC Symbol;Acc:HGNC:914]	-	35868	41532	37072	24088	22399	13880	349.988	313.866	288.934	182.033	196.027	118.95
ENSG00000244198	130.755	145.934	120.672	46.2649	53.2624	36.9441	1.54244	3.6294e-08	3.70133e-07	AC004889.1	7	144194858	144280547	+	4969	antisense	novel transcript, antisense to ARHGEF35, OR2A42, OR2A7 and CTAGE8	-	112	161	129	51	51	36	1.33699	1.4885	1.23	0.471502	0.546035	0.377435
ENSG00000109084	1962.49	1492.87	1663.21	728.445	653.77	1090.88	1.04923	3.6354e-08	3.70547e-07	TMEM97	17	28319095	28328685	+	3034	protein_coding	transmembrane protein 97 [Source:HGNC Symbol;Acc:HGNC:28106]	-	1681	1647	1778	803	626	1063	32.8647	24.9385	27.7652	12.1586	10.9768	18.2527
ENSG00000116991	166.946	179.471	188.023	63.5008	82.5045	42.0752	1.50801	3.64655e-08	3.71485e-07	SIPA1L2	1	232397965	232561558	-	7641	protein_coding	signal induced proliferation associated 1 like 2 [Source:HGNC Symbol;Acc:HGNC:23800]	-	143	198	201	70	79	41	1.1101	1.19044	1.24632	0.420853	0.550042	0.279539
ENSG00000177679	51.3679	77.0457	41.1593	9.9787	8.35488	5.13113	2.84725	3.65324e-08	3.71968e-07	SRRM3	7	76201900	76287288	+	6873	protein_coding	serine/arginine repetitive matrix 3 [Source:HGNC Symbol;Acc:HGNC:26729]	-	44	85	44	11	8	5	0.379738	0.568154	0.303313	0.073524	0.0619245	0.0378994
ENSG00000198053	1572.56	1728.54	2008.39	1028.71	1131.04	1029.3	0.736148	3.87599e-08	3.93598e-07	SIRPA	20	1894167	1940592	+	5068	protein_coding	signal regulatory protein alpha [Source:HGNC Symbol;Acc:HGNC:9662]	-	1347	1907	2147	1134	1083	1003	15.7655	17.2865	20.0715	10.2792	11.3687	10.3103
ENSG00000182156	224.151	215.728	283.438	114.301	95.0368	61.5735	1.41417	3.97159e-08	4.0245e-07	ENPP7	17	79730919	79742222	+	3549	protein_coding	ectonucleotide pyrophosphatase/phosphodiesterase 7 [Source:HGNC Symbol;Acc:HGNC:23764]	-	192	238	303	126	91	60	3.20902	3.0808	4.04502	1.63097	1.36413	0.880753
ENSG00000198324	3481.34	3664.66	3549.05	2141.79	2257.91	2538.88	0.624507	4.0479e-08	4.09531e-07	PHETA1	12	111360651	111369121	-	3361	protein_coding	PH domain containing endocytic trafficking adaptor 1 [Source:HGNC Symbol;Acc:HGNC:26509]	-	2982	4043	3794	2361	2162	2474	52.628	55.2622	53.4827	32.2708	34.2221	38.3477
ENSG00000126247	8709.19	9243.67	9273.94	6491.6	6121	6030.1	0.54643	4.05857e-08	4.1031e-07	CAPNS1	19	36139575	36150353	+	3478	protein_coding	calpain small subunit 1 [Source:HGNC Symbol;Acc:HGNC:1481]	-	7460	10198	9914	7156	5861	5876	127.229	134.703	135.053	94.5199	89.6522	88.0159
ENSG00000104687	5289.72	5368.72	5390	3442.65	3377.46	3867.84	0.586527	4.0599e-08	4.1031e-07	GSR	8	30678061	30727999	-	3760	protein_coding	glutathione-disulfide reductase [Source:HGNC Symbol;Acc:HGNC:4623]	-	4531	5923	5762	3795	3234	3769	71.4799	72.3681	72.6055	46.3667	45.7584	52.2212
ENSG00000162434	13250.6	13566.4	16597.5	9329.18	9371.05	8474.57	0.675946	4.20034e-08	4.23606e-07	JAK1	1	64833229	64966504	-	6317	protein_coding	Janus kinase 1 [Source:HGNC Symbol;Acc:HGNC:6190]	-	11350	14967	17743	10284	8973	8258	106.577	108.847	133.076	74.7883	75.5694	68.104
ENSG00000122643	833.56	823.936	789.51	481.699	529.491	465.906	0.728321	4.33208e-08	4.36432e-07	NT5C3A	7	33014113	33062797	-	3495	protein_coding	5'-nucleotidase, cytosolic IIIA [Source:HGNC Symbol;Acc:HGNC:17820]	-	714	909	844	531	507	454	12.1179	11.9484	11.4414	6.97959	7.71755	6.76733
ENSG00000197694	9301.09	10303.3	15066.2	5511.87	6764.32	5695.55	0.948105	4.35209e-08	4.38216e-07	SPTAN1	9	128552558	128633662	+	16236	protein_coding	spectrin alpha, non-erythrocytic 1 [Source:HGNC Symbol;Acc:HGNC:11273]	-	7967	11367	16106	6076	6477	5550	29.1067	32.1633	46.9995	17.1918	21.2233	17.8083
ENSG00000112208	1983.5	1832.78	1572.47	1021.46	827.133	1148.35	0.845933	4.3723e-08	4.40019e-07	BAG2	6	57172326	57189833	+	6651	protein_coding	BCL2 associated athanogene 2 [Source:HGNC Symbol;Acc:HGNC:938]	-	1699	2022	1681	1126	792	1119	15.1525	13.9665	11.9747	7.77739	6.33515	8.765
ENSG00000104219	1135.93	1094.05	1047.69	668.573	651.681	723.489	0.68118	4.53538e-08	4.5595e-07	ZDHHC2	8	17156029	17224799	+	6735	protein_coding	zinc finger DHHC-type containing 2 [Source:HGNC Symbol;Acc:HGNC:18469]	-	973	1207	1120	737	624	705	8.56945	8.23309	7.87888	5.02704	4.92908	5.45331
ENSG00000163586	1730.16	1602.55	1984.07	538.85	350.905	183.694	2.30767	4.59563e-08	4.61521e-07	FABP1	2	88122982	88128116	-	2470	protein_coding	fatty acid binding protein 1 [Source:HGNC Symbol;Acc:HGNC:3555]	-	1482	1768	2121	594	336	179	35.5901	32.8835	40.6844	11.0477	7.23704	3.77542
ENSG00000154723	2528.7	2275.11	2148.7	1532.18	1283.52	1477.76	0.694709	4.64117e-08	4.65734e-07	ATP5PF	21	25716503	25735673	-	2043	protein_coding	ATP synthase peripheral stalk subunit F6 [Source:HGNC Symbol;Acc:HGNC:847]	-	2166	2510	2297	1689	1229	1440	62.888	56.4415	53.2693	37.979	32.0039	36.72
ENSG00000136379	166.946	209.383	196.442	83.4582	78.327	81.0718	1.23958	4.64246e-08	4.65734e-07	ABHD17C	15	80679684	80755621	+	3627	protein_coding	abhydrolase domain containing 17C [Source:HGNC Symbol;Acc:HGNC:26925]	-	143	231	210	92	75	79	2.33866	2.92589	2.74319	1.16526	1.1001	1.13472
ENSG00000154099	105.071	87.0163	127.22	37.1933	18.7985	28.7343	1.90647	4.68002e-08	4.69009e-07	DNAAF1	16	84145287	84178767	+	7783	protein_coding	dynein axonemal assembly factor 1 [Source:HGNC Symbol;Acc:HGNC:30539]	-	90	96	136	41	18	28	0.68592	0.566653	0.827897	0.242002	0.123039	0.187422
ENSG00000006715	1016.85	975.308	1197.36	487.142	495.027	691.676	0.930872	4.75198e-08	4.75971e-07	VPS41	7	38722963	38932394	-	7801	protein_coding	VPS41, HOPS complex subunit [Source:HGNC Symbol;Acc:HGNC:12713]	-	871	1076	1280	537	474	674	6.62286	6.33658	7.77399	3.16233	3.23256	4.5011
ENSG00000148180	6668.48	6265.17	6028.9	3842.71	4090.76	2740.02	0.829007	4.882e-08	4.8797e-07	GSN	9	121207794	121332843	+	11018	protein_coding	gelsolin [Source:HGNC Symbol;Acc:HGNC:4620]	-	5712	6912	6445	4236	3917	2670	30.7513	28.82	27.7143	17.6618	18.9134	12.6246
ENSG00000128298	75.8844	71.6072	113.188	17.2359	27.1534	15.3934	2.1302	4.9039e-08	4.89903e-07	BAIAP2L2	22	38084889	38110670	-	2146	protein_coding	BAI1 associated protein 2 like 2 [Source:HGNC Symbol;Acc:HGNC:26203]	-	65	79	121	19	26	15	1.79664	1.69118	2.67141	0.40673	0.644559	0.364142
ENSG00000237172	107.406	152.279	131.897	52.615	37.597	36.9441	1.62078	5.00022e-08	4.99264e-07	B3GNT9	16	67148105	67151214	-	2917	protein_coding	UDP-GlcNAc:betaGal beta-1,3-N-acetylglucosaminyltransferase 9 [Source:HGNC Symbol;Acc:HGNC:28714]	-	92	168	141	58	36	36	1.87081	2.64585	2.29017	0.913428	0.656576	0.642946
ENSG00000159445	565.047	543.852	563.134	283.939	332.107	333.523	0.817237	5.03232e-08	5.02206e-07	THEM4	1	151873584	151909808	-	4390	protein_coding	thioesterase superfamily member 4 [Source:HGNC Symbol;Acc:HGNC:17947]	-	484	600	602	313	318	325	6.53971	6.27885	6.49705	3.27539	3.85373	3.8568
ENSG00000180155	595.4	697.943	868.087	370.119	387.458	384.835	0.921426	5.04409e-08	5.02995e-07	LYNX1	8	142771197	142777810	-	5022	protein_coding	Ly6/neurotoxin 1 [Source:HGNC Symbol;Acc:HGNC:29604]	-	510	770	928	408	371	375	6.02381	7.0438	8.75499	3.73221	3.93021	3.89012
ENSG00000110619	1769.86	1780.21	1710.92	1146.64	1171.77	967.731	0.678726	5.0455e-08	5.02995e-07	CARS	11	3000922	3057613	-	10037	protein_coding	cysteinyl-tRNA synthetase [Source:HGNC Symbol;Acc:HGNC:1493]	-	1516	1964	1829	1264	1122	943	8.95928	8.9894	8.63364	5.7853	5.94714	4.89459
ENSG00000271303	1772.19	1688.66	1292.78	503.471	456.386	965.678	1.30395	5.1834e-08	5.15935e-07	SRXN1	20	646615	653370	-	2698	protein_coding	sulfiredoxin 1 [Source:HGNC Symbol;Acc:HGNC:16132]	-	1518	1863	1382	555	437	941	33.3739	31.7223	24.2689	9.45004	8.61705	18.1701
ENSG00000260653	82.8891	81.5778	54.2554	12.7002	18.7985	15.3934	2.22537	5.29771e-08	5.27038e-07	AC237221.1	7	57404771	57416203	+	3154	lincRNA	uncharacterized LOC100653233 [Source:NCBI gene;Acc:100653233]	-	71	90	58	14	18	15	1.33529	1.31091	0.871266	0.203915	0.30362	0.247764
ENSG00000100290	116.745	80.6714	85.1249	27.2146	24.0203	26.6819	1.85278	5.51142e-08	5.47158e-07	BIK	22	43110748	43129712	+	953	protein_coding	BCL2 interacting killer [Source:HGNC Symbol;Acc:HGNC:1051]	-	100	89	91	30	23	26	6.22422	4.29033	4.52411	1.44614	1.28397	1.42131
ENSG00000165678	13983.7	12770.5	11563.9	8605.27	7732.44	8506.38	0.625003	5.5782e-08	5.53213e-07	GHITM	10	84139440	84153245	+	2128	protein_coding	growth hormone inducible transmembrane protein [Source:HGNC Symbol;Acc:HGNC:17281]	-	11978	14089	12362	9486	7404	8289	333.88	304.16	275.234	204.783	185.103	202.927
ENSG00000233369	482.158	519.379	553.78	293.918	308.086	269.897	0.835856	5.6836e-08	5.61863e-07	GTF2IP4	7	73154938	73207283	+	3609	transcribed_processed_pseudogene	general transcription factor IIi pseudogene 4 [Source:HGNC Symbol;Acc:HGNC:51716]	-	413	573	592	324	295	263	6.78798	7.29392	7.77175	4.12421	4.34865	3.79645
ENSG00000179562	952.641	953.554	924.213	574.229	568.132	621.893	0.682019	5.68602e-08	5.61863e-07	GCC1	7	127580618	127593611	-	4987	protein_coding	GRIP and coiled-coil domain containing 1 [Source:HGNC Symbol;Acc:HGNC:19095]	-	816	1052	988	633	544	606	9.70574	9.69102	9.38646	5.83105	5.80335	6.33056
ENSG00000283511	42.0283	50.7595	101.027	13.6073	5.2218	4.1049	3.06063	5.79861e-08	5.72396e-07	AC137936.2	3	58180009	58187495	+	1659	transcribed_unitary_pseudogene	novel pseudogene	-	36	56	108	15	5	4	1.28716	1.55072	3.08434	0.415363	0.16034	0.125609
ENSG00000166394	149.434	187.629	159.96	62.5937	74.1496	59.5211	1.34358	5.84088e-08	5.75973e-07	CYB5R2	11	7665100	7677222	-	8596	protein_coding	cytochrome b5 reductase 2 [Source:HGNC Symbol;Acc:HGNC:24376]	-	128	207	171	69	71	58	0.883265	1.10629	0.942506	0.368753	0.439421	0.351512
ENSG00000147853	4539.05	4326.34	3947.55	2938.27	2779.04	2470.12	0.64581	5.92021e-08	5.83494e-07	AK3	9	4709559	4742043	-	4483	protein_coding	adenylate kinase 3 [Source:HGNC Symbol;Acc:HGNC:17376]	-	3888	4773	4220	3239	2661	2407	51.4441	48.912	44.5993	33.1913	31.5788	27.9715
ENSG00000125657	116.745	112.396	101.963	38.1005	39.6857	29.7605	1.62028	5.9379e-08	5.84936e-07	TNFSF9	19	6530999	6535928	+	1665	protein_coding	TNF superfamily member 9 [Source:HGNC Symbol;Acc:HGNC:11939]	-	100	124	109	42	38	29	3.56257	3.42137	3.10168	1.15882	1.21419	0.907387
ENSG00000236753	255.672	164.968	194.571	78.9224	90.8594	63.626	1.39503	6.07531e-08	5.97239e-07	MKLN1-AS	7	131309469	131328222	-	3043	processed_transcript	MKLN1 antisense RNA [Source:HGNC Symbol;Acc:HGNC:40374]	-	219	182	208	87	87	62	4.26894	2.74766	3.23851	1.31341	1.52102	1.06145
ENSG00000186529	1343.74	1530.04	1947.58	832.768	887.706	507.982	1.11353	6.34082e-08	6.22378e-07	CYP4F3	19	15640897	15662825	+	5517	protein_coding	cytochrome P450 family 4 subfamily F member 3 [Source:HGNC Symbol;Acc:HGNC:2646]	-	1151	1688	2082	918	850	495	12.3751	14.056	17.8798	7.64403	8.19662	4.67424
ENSG00000135778	876.756	765.018	688.483	466.277	448.031	412.543	0.810889	6.36903e-08	6.24826e-07	NTPCR	1	232950605	232983882	+	15854	protein_coding	nucleoside-triphosphatase, cancer-related [Source:HGNC Symbol;Acc:HGNC:28204]	-	751	844	736	514	429	402	2.80982	2.44566	2.1995	1.48938	1.43959	1.32098
ENSG00000166123	2862.59	2760.95	2904.54	1973.06	1809.88	1547.55	0.677613	6.38516e-08	6.26086e-07	GPT2	16	46884378	46931297	+	6354	protein_coding	glutamic--pyruvic transaminase 2 [Source:HGNC Symbol;Acc:HGNC:18062]	-	2452	3046	3105	2175	1733	1508	22.8903	22.023	23.1525	15.7251	14.5101	12.3641
ENSG00000264522	1613.42	1896.23	1890.52	1052.3	1120.6	1194.53	0.682234	6.52449e-08	6.38437e-07	OTUD7B	1	149937812	150010676	-	12177	protein_coding	OTU deubiquitinase 7B [Source:HGNC Symbol;Acc:HGNC:16683]	-	1382	2092	2021	1160	1073	1164	6.73202	7.8925	7.8634	4.37623	4.6879	4.97991
ENSG00000182534	575.554	609.114	531.329	283.939	290.332	361.231	0.876001	6.60915e-08	6.46389e-07	MXRA7	17	76672551	76711016	-	9257	protein_coding	matrix remodeling associated 7 [Source:HGNC Symbol;Acc:HGNC:7541]	-	493	672	568	313	278	352	3.15903	3.33497	2.90712	1.5533	1.59769	1.98098
ENSG00000136021	2156.28	2030.38	1933.55	1238.27	1322.16	1395.67	0.629451	6.6179e-08	6.46914e-07	SCYL2	12	100267140	100341724	+	7481	protein_coding	SCY1 like pseudokinase 2 [Source:HGNC Symbol;Acc:HGNC:19286]	-	1847	2240	2067	1365	1266	1360	14.6448	13.7557	13.0908	8.38215	9.00312	9.47083
ENSG00000180304	1960.15	1978.71	1799.78	1269.11	1276.21	1111.4	0.649895	6.68409e-08	6.52716e-07	OAZ2	15	64687573	64703281	-	7671	protein_coding	ornithine decarboxylase antizyme 2 [Source:HGNC Symbol;Acc:HGNC:8096]	-	1679	2183	1924	1399	1222	1083	12.983	13.0736	11.8833	8.37815	8.47497	7.35504
ENSG00000073921	9435.34	9076.89	8863.28	5830.28	5682.37	6658.15	0.591246	6.73638e-08	6.5715e-07	PICALM	11	85957684	86069882	-	5833	protein_coding	phosphatidylinositol binding clathrin assembly protein [Source:HGNC Symbol;Acc:HGNC:15514]	-	8082	10014	9475	6427	5441	6488	82.1873	78.8694	76.9611	50.6173	49.6256	57.9465
ENSG00000078804	575.554	647.184	806.348	366.49	320.619	382.782	0.924195	6.81468e-08	6.64449e-07	TP53INP2	20	34704290	34713439	+	4228	protein_coding	tumor protein p53 inducible nuclear protein 2 [Source:HGNC Symbol;Acc:HGNC:16104]	-	493	714	862	404	307	373	6.91655	7.75812	9.65954	4.38964	3.86298	4.59603
ENSG00000065989	166.946	161.343	259.117	63.5008	75.194	77.9931	1.44205	6.85921e-08	6.67767e-07	PDE4A	19	10416773	10469631	+	6646	protein_coding	phosphodiesterase 4A [Source:HGNC Symbol;Acc:HGNC:8780]	-	143	178	277	70	72	76	1.2763	1.23042	1.97471	0.483861	0.576356	0.595747
ENSG00000107537	1163.95	1099.49	1104.75	723.002	709.121	572.634	0.747817	6.87705e-08	6.69163e-07	PHYH	10	13277796	13302412	-	3381	protein_coding	phytanoyl-CoA 2-hydroxylase [Source:HGNC Symbol;Acc:HGNC:8940]	-	997	1213	1181	797	679	558	17.4915	16.482	16.5497	10.8292	10.6842	8.59801
ENSG00000118156	37.3585	49.8531	35.5467	3.62862	5.2218	0	3.79067	6.94763e-08	6.75686e-07	ZNF541	19	47520685	47555856	-	4655	protein_coding	zinc finger protein 541 [Source:HGNC Symbol;Acc:HGNC:25294]	zf-C2H2	32	55	38	4	5	0	0.407763	0.542795	0.386766	0.0394751	0.0571438	0
ENSG00000130988	231.155	222.073	178.669	81.6439	104.436	77.9931	1.25899	6.96663e-08	6.77189e-07	RGN	X	47078355	47093314	+	2811	protein_coding	regucalcin [Source:HGNC Symbol;Acc:HGNC:9989]	-	198	245	191	90	100	76	4.17813	4.00404	3.21927	1.47084	1.8926	1.40851
ENSG00000120029	1292.37	1201.91	1147.78	777.431	754.028	780.958	0.654696	7.02981e-08	6.81942e-07	ARMH3	10	101845599	102056193	-	4747	protein_coding	armadillo-like helical domain containing 3 [Source:HGNC Symbol;Acc:HGNC:25788]	-	1107	1326	1227	857	722	761	13.8327	12.8327	12.2464	8.29362	8.09165	8.35169
ENSG00000223804	220.648	227.511	193.636	98.8798	100.259	92.3603	1.138	7.43112e-08	7.19409e-07	AC244669.1	1	120267334	120341871	-	1107	transcribed_unprocessed_pseudogene	Poly [ADP-ribose] polymerase 8 (PARP8) pseudogene	-	189	251	207	109	96	90	10.1273	10.4164	8.85945	4.52336	4.61363	4.23549
ENSG00000095321	2700.32	2734.67	3405.93	1720.87	1803.61	1906.73	0.703277	7.74411e-08	7.4933e-07	CRAT	9	129094810	129111189	-	3803	protein_coding	carnitine O-acetyltransferase [Source:HGNC Symbol;Acc:HGNC:2342]	-	2313	3017	3641	1897	1727	1858	36.0767	36.4453	45.3606	22.9152	24.1593	25.4524
ENSG00000133195	876.756	895.543	866.216	576.043	544.112	514.139	0.69062	7.75729e-08	7.49889e-07	SLC39A11	17	72645949	73092712	-	5583	protein_coding	solute carrier family 39 member 11 [Source:HGNC Symbol;Acc:HGNC:14463]	-	751	988	926	635	521	501	7.97903	8.12985	7.85828	5.22503	4.96465	4.67497
ENSG00000186815	2325.56	2515.32	2862.44	1446.91	1573.85	1724.06	0.699703	7.75775e-08	7.49889e-07	TPCN1	12	113221050	113298585	+	8728	protein_coding	two pore segment channel 1 [Source:HGNC Symbol;Acc:HGNC:18182]	-	1992	2775	3060	1595	1507	1680	13.5379	14.6063	16.6108	8.39515	9.18581	10.0277
ENSG00000100220	6230.69	5928.89	5317.03	3809.14	3291.82	3982.78	0.656792	7.8062e-08	7.54191e-07	RTCB	22	32387582	32412255	-	2948	protein_coding	RNA 2',3'-cyclic phosphate and 5'-OH ligase [Source:HGNC Symbol;Acc:HGNC:26935]	-	5337	6541	5684	4199	3152	3881	107.386	101.932	91.3505	65.4336	56.8824	68.5843
ENSG00000130762	323.384	309.089	396.626	181.431	173.364	153.934	1.01617	7.81381e-08	7.54545e-07	ARHGEF16	1	3454426	3481113	+	5563	protein_coding	Rho guanine nucleotide exchange factor 16 [Source:HGNC Symbol;Acc:HGNC:15515]	-	277	341	424	200	166	150	2.95358	2.81604	3.61111	1.65159	1.58752	1.40472
ENSG00000160746	1961.32	1864.51	1634.21	1117.61	1091.36	1213	0.673737	7.94376e-08	7.65931e-07	ANO10	3	43354859	43691594	-	5287	protein_coding	anoctamin 10 [Source:HGNC Symbol;Acc:HGNC:25519]	-	1680	2057	1747	1232	1045	1182	18.8485	17.8738	15.6555	10.7049	10.5154	11.6471
ENSG00000206527	5003.7	4567.45	4359.14	3241.26	3046.4	2873.43	0.604298	8.15705e-08	7.85703e-07	HACD2	3	123490820	123585185	-	5351	protein_coding	3-hydroxyacyl-CoA dehydratase 2 [Source:HGNC Symbol;Acc:HGNC:9640]	-	4286	5039	4660	3573	2917	2800	47.5111	43.2616	41.2606	30.6747	29.0015	27.2604
ENSG00000174827	2227.5	2383.88	2223.54	1519.48	1555.05	1320.75	0.636997	8.55968e-08	8.23357e-07	PDZK1	1	145670852	145708148	-	2480	protein_coding	PDZ domain containing 1 [Source:HGNC Symbol;Acc:HGNC:8821]	-	1908	2630	2377	1675	1489	1287	45.6357	48.7189	45.4111	31.0274	31.942	27.0356
ENSG00000270872	40.8608	48.0403	57.9972	9.07154	3.13308	7.18358	2.90871	8.66411e-08	8.32025e-07	SRGAP2D	1	143975087	144068350	+	1021	unprocessed_pseudogene	SLIT-ROBO Rho GTPase activating protein 2D (pseudogene) [Source:HGNC Symbol;Acc:HGNC:43932]	-	35	53	62	10	3	7	2.03339	2.38475	2.87707	0.449942	0.15632	0.357175
ENSG00000114480	27748	25418.7	22890.2	15125.9	14959.4	17952.8	0.662877	8.6827e-08	8.3339e-07	GBE1	3	81489699	81762161	-	5171	protein_coding	1,4-alpha-glucan branching enzyme 1 [Source:HGNC Symbol;Acc:HGNC:4180]	-	23768	28043	24470	16674	14324	17494	272.644	249.14	224.204	148.132	147.37	176.248
ENSG00000137076	2651.28	3232.29	4351.66	1844.24	1928.93	1665.56	0.912527	8.75077e-08	8.39503e-07	TLN1	9	35696948	35732395	-	10076	protein_coding	talin 1 [Source:HGNC Symbol;Acc:HGNC:11845]	-	2271	3566	4652	2033	1847	1623	13.3692	16.2587	21.8744	9.26898	9.75209	8.39149
ENSG00000163659	845.235	940.864	762.383	431.806	373.881	545.952	0.915141	8.97235e-08	8.59895e-07	TIPARP	3	156673235	156706770	+	5048	protein_coding	TCDD inducible poly(ADP-ribose) polymerase [Source:HGNC Symbol;Acc:HGNC:23696]	-	724	1038	815	476	358	532	8.5074	9.4465	7.64931	4.33182	3.77296	5.49036
ENSG00000213563	1337.9	1472.03	1187.07	820.975	826.089	818.928	0.696823	8.9777e-08	8.59977e-07	C8orf82	8	144525733	144529132	-	3001	protein_coding	chromosome 8 open reading frame 82 [Source:HGNC Symbol;Acc:HGNC:33826]	-	1146	1624	1269	905	791	798	22.6515	24.8607	20.0346	13.8537	14.0226	13.8531
ENSG00000132386	2472.66	2674.85	2907.34	1548.51	1569.67	914.367	0.998082	9.05382e-08	8.66832e-07	SERPINF1	17	1761959	1777574	+	3069	protein_coding	serpin family F member 1 [Source:HGNC Symbol;Acc:HGNC:8824]	-	2118	2951	3108	1707	1503	891	40.9361	44.1739	47.9809	25.5517	26.0544	15.1248
ENSG00000171867	3117.1	2869.73	2647.29	1636.51	1579.07	2015.51	0.722807	9.08603e-08	8.69045e-07	PRNP	20	4686236	4701590	+	2851	protein_coding	prion protein [Source:HGNC Symbol;Acc:HGNC:9449]	-	2670	3166	2830	1804	1512	1964	55.551	51.016	47.0298	29.0684	28.2146	35.8883
ENSG00000197879	13256.4	12904.7	14048.4	8490.97	8059.33	9778.9	0.610893	9.13824e-08	8.73601e-07	MYO1C	17	1464186	1492812	-	8106	protein_coding	myosin IC [Source:HGNC Symbol;Acc:HGNC:7597]	-	11355	14237	15018	9360	7717	9529	83.0918	80.6873	87.7788	53.0459	50.6478	61.242
ENSG00000150712	1174.46	1299.81	1178.65	712.116	739.407	823.033	0.684168	9.20237e-08	8.79292e-07	MTMR12	5	32226994	32313009	-	5545	protein_coding	myotubularin related protein 12 [Source:HGNC Symbol;Acc:HGNC:18191]	-	1006	1434	1260	785	708	802	10.7615	11.8807	10.766	6.50355	6.79283	7.53497
ENSG00000157502	290.695	242.014	260.987	143.33	113.835	112.885	1.09675	9.22519e-08	8.80591e-07	MUM1L1	X	106168305	106208956	+	4343	protein_coding	MUM1 like 1 [Source:HGNC Symbol;Acc:HGNC:26583]	-	249	267	279	158	109	110	3.40085	2.82432	3.04368	1.67128	1.33523	1.31951
ENSG00000198952	5808.07	5988.72	6094.38	4041.37	3917.4	4320.41	0.543112	9.7409e-08	9.27962e-07	SMG5	1	156249224	156282825	-	5304	protein_coding	SMG5, nonsense mediated mRNA decay factor [Source:HGNC Symbol;Acc:HGNC:24644]	-	4975	6607	6515	4455	3751	4210	55.6375	57.2261	58.1963	38.5857	37.6238	41.3511
ENSG00000102547	333.891	304.557	265.665	156.938	138.9	150.855	1.01473	9.82256e-08	9.35274e-07	CAB39L	13	49308650	49444126	-	5006	protein_coding	calcium binding protein 39 like [Source:HGNC Symbol;Acc:HGNC:20290]	-	286	336	284	173	133	147	3.38885	3.08348	2.68789	1.58759	1.41345	1.5298
ENSG00000110328	987.664	909.139	1002.79	626.844	558.733	609.578	0.691013	1.00954e-07	9.6077e-07	GALNT18	11	11270876	11622005	-	3627	protein_coding	polypeptide N-acetylgalactosaminyltransferase 18 [Source:HGNC Symbol;Acc:HGNC:30488]	-	846	1003	1072	691	535	594	13.8357	12.7042	14.0033	8.75212	7.84739	8.53194
ENSG00000198682	4031.21	3968.31	4372.24	2860.26	2557.64	2111.97	0.716153	1.03361e-07	9.8319e-07	PAPSS2	10	87659613	87747705	+	4083	protein_coding	3'-phosphoadenosine 5'-phosphosulfate synthase 2 [Source:HGNC Symbol;Acc:HGNC:8604]	-	3453	4378	4674	3153	2449	2058	50.1643	49.2594	54.2367	35.4754	31.9101	26.2588
ENSG00000136235	114.41	105.145	119.736	45.3577	14.621	17.4458	2.11731	1.05011e-07	9.98387e-07	GPNMB	7	23235967	23275108	+	6040	protein_coding	glycoprotein nmb [Source:HGNC Symbol;Acc:HGNC:4462]	-	98	116	128	50	14	17	0.962425	0.882296	1.00405	0.380291	0.123313	0.146629
ENSG00000165985	30.3537	43.5082	36.4821	0.907154	2.08872	0	5.21799	1.06709e-07	1.01403e-06	C1QL3	10	16513743	16522005	-	2493	protein_coding	complement C1q like 3 [Source:HGNC Symbol;Acc:HGNC:19359]	-	26	48	39	1	2	0	0.618627	0.884529	0.741185	0.0184272	0.0426802	0
ENSG00000071127	27807.5	27618.6	27204.4	18494.2	17600.6	20400.3	0.548548	1.10767e-07	1.0505e-06	WDR1	4	10074339	10116949	-	7827	protein_coding	WD repeat domain 1 [Source:HGNC Symbol;Acc:HGNC:12754]	-	23819	30470	29082	20387	16853	19879	180.512	178.842	176.041	119.658	114.552	132.315
ENSG00000134463	4609.1	5029.72	4727.71	3400.92	3070.42	2690.76	0.64886	1.13033e-07	1.07093e-06	ECHDC3	10	11742366	11764070	+	2185	protein_coding	enoyl-CoA hydratase domain containing 3 [Source:HGNC Symbol;Acc:HGNC:23489]	-	3948	5549	5054	3749	2940	2622	107.177	116.669	109.589	78.8218	71.5838	62.5158
ENSG00000077549	8475.7	7742.64	7411.48	4847.83	4797.79	5675.03	0.625066	1.15481e-07	1.09357e-06	CAPZB	1	19338776	19485539	-	3238	protein_coding	capping actin protein of muscle Z-line subunit beta [Source:HGNC Symbol;Acc:HGNC:1491]	-	7260	8542	7923	5344	4594	5530	132.996	121.193	115.93	75.818	75.4802	88.9727
ENSG00000198793	3079.74	3087.27	3733.34	1969.43	2050.08	2224.86	0.665222	1.1608e-07	1.09816e-06	MTOR	1	11106535	11262507	-	12119	protein_coding	mechanistic target of rapamycin kinase [Source:HGNC Symbol;Acc:HGNC:3942]	-	2638	3406	3991	2171	1963	2168	12.9118	12.9113	15.6027	8.22954	8.61732	9.31968
ENSG00000125449	486.827	604.582	663.226	293.918	327.929	327.366	0.888692	1.1686e-07	1.10499e-06	ARMC7	17	75109952	75130265	+	2823	protein_coding	armadillo repeat containing 7 [Source:HGNC Symbol;Acc:HGNC:26168]	-	417	667	709	324	314	319	8.76199	10.8545	11.8993	5.2725	5.91749	5.88692
ENSG00000149260	1236.33	1347.85	1482.67	878.126	861.597	794.299	0.682885	1.17287e-07	1.10848e-06	CAPN5	11	77066941	77126155	+	6157	protein_coding	calpain 5 [Source:HGNC Symbol;Acc:HGNC:1482]	-	1059	1487	1585	968	825	774	10.2025	11.0952	12.1968	7.22252	7.12859	6.54908
ENSG00000157303	595.4	628.149	631.421	376.469	372.837	291.448	0.833506	1.18619e-07	1.12051e-06	SUSD3	9	93058688	93085138	+	1263	protein_coding	sushi domain containing 3 [Source:HGNC Symbol;Acc:HGNC:28391]	-	510	693	675	415	357	284	23.9522	25.2071	25.3212	15.0948	15.0378	11.7145
ENSG00000086232	3426.47	3434.42	3427.45	2416.66	2397.85	2277.19	0.536745	1.19615e-07	1.12936e-06	EIF2AK1	7	6022244	6059230	-	5550	protein_coding	eukaryotic translation initiation factor 2 alpha kinase 1 [Source:HGNC Symbol;Acc:HGNC:24921]	-	2935	3789	3664	2664	2296	2219	31.3684	31.3635	31.2786	22.0508	22.0089	20.8292
ENSG00000198780	215.979	186.722	156.218	87.994	63.706	44.1277	1.5064	1.25653e-07	1.18461e-06	FAM169A	5	74777574	74866951	-	6860	protein_coding	family with sequence similarity 169 member A [Source:HGNC Symbol;Acc:HGNC:29138]	-	185	206	167	97	61	43	1.59965	1.37955	1.15339	0.649576	0.473069	0.326553
ENSG00000123240	9431.84	9192.91	9764.11	6587.76	6235.88	6851.08	0.528967	1.28527e-07	1.20845e-06	OPTN	10	13099449	13138308	+	5138	protein_coding	optineurin [Source:HGNC Symbol;Acc:HGNC:17142]	-	8079	10142	10438	7262	5971	6676	93.2698	90.6823	96.2515	64.9299	61.8261	67.691
ENSG00000134107	3315.56	3409.95	3343.26	1861.48	1923.71	2435.23	0.695041	1.32113e-07	1.24001e-06	BHLHE40	3	4979116	4985323	+	3837	protein_coding	basic helix-loop-helix family member e40 [Source:HGNC Symbol;Acc:HGNC:1046]	bHLH	2840	3762	3574	2052	1842	2373	43.904	45.0423	44.1313	24.5679	25.5398	32.2192
ENSG00000249948	201.969	290.054	321.791	125.187	98.1699	53.3637	1.55481	1.32614e-07	1.2441e-06	GBA3	4	22692914	22819575	+	2932	polymorphic_pseudogene	glucosylceramidase beta 3 (gene/pseudogene) [Source:HGNC Symbol;Acc:HGNC:19069]	-	173	320	344	138	94	52	3.49993	5.01394	5.55877	2.16221	1.70562	0.923949
ENSG00000152779	1488.5	1513.72	1241.33	744.774	740.452	357.126	1.20318	1.35037e-07	1.26434e-06	SLC16A12	10	89430299	89556641	-	4835	protein_coding	solute carrier family 16 member 12 [Source:HGNC Symbol;Acc:HGNC:23094]	-	1275	1670	1327	821	709	348	15.642	15.8677	13.0035	7.80062	7.80133	3.74966
ENSG00000185187	1197.81	1312.5	1020.56	740.238	708.076	616.762	0.773432	1.35664e-07	1.26959e-06	SIGIRR	11	405716	417455	-	3496	protein_coding	single Ig and TIR domain containing [Source:HGNC Symbol;Acc:HGNC:30575]	-	1026	1448	1091	816	678	601	17.4082	19.0279	14.7856	10.7226	10.3176	8.95595
ENSG00000177181	120.248	130.524	111.317	25.4003	40.7301	49.2588	1.65667	1.38079e-07	1.29092e-06	RIMKLA	1	42380795	42422578	+	8981	protein_coding	ribosomal modification protein rimK like family member A [Source:HGNC Symbol;Acc:HGNC:28725]	-	103	144	119	28	39	48	0.680284	0.736599	0.627779	0.143224	0.231025	0.278436
ENSG00000158292	162.276	174.033	273.148	83.4582	79.3714	56.4424	1.47502	1.39789e-07	1.30627e-06	GPR153	1	6247346	6260975	-	4082	protein_coding	G protein-coupled receptor 153 [Source:HGNC Symbol;Acc:HGNC:23618]	-	139	192	292	92	76	55	2.01985	2.16083	3.38918	1.03537	0.990511	0.701937
ENSG00000006831	3633.11	3616.62	3661.31	2315.97	2373.83	2650.74	0.571965	1.41908e-07	1.32543e-06	ADIPOR2	12	1688574	1788678	+	5878	protein_coding	adiponectin receptor 2 [Source:HGNC Symbol;Acc:HGNC:24041]	-	3112	3990	3914	2553	2273	2583	31.4042	31.1843	31.5483	19.9528	20.5726	22.893
ENSG00000137842	907.11	928.174	834.411	535.221	586.931	527.48	0.694689	1.45064e-07	1.35358e-06	TMEM62	15	43123279	43185146	+	4810	protein_coding	transmembrane protein 62 [Source:HGNC Symbol;Acc:HGNC:26269]	-	777	1024	892	590	562	514	9.58194	9.78021	8.78626	5.63494	6.21599	5.56707
ENSG00000103316	287.193	239.295	306.824	144.238	135.767	116.99	1.06781	1.46249e-07	1.3633e-06	CRYM	16	21238874	21303083	-	3782	protein_coding	crystallin mu [Source:HGNC Symbol;Acc:HGNC:2418]	-	246	264	328	159	130	114	3.85826	3.20683	4.109	1.93134	1.82869	1.57033
ENSG00000128585	2125.93	2101.08	1883.97	1385.22	1346.18	1232.5	0.624075	1.47247e-07	1.37194e-06	MKLN1	7	131110096	131496636	+	12878	protein_coding	muskelin 1 [Source:HGNC Symbol;Acc:HGNC:7109]	-	1821	2318	2014	1527	1289	1201	8.38763	8.2691	7.40961	5.4472	5.32505	4.85851
ENSG00000180432	1709.15	2092.02	2931.66	414.57	352.994	116.99	2.92792	1.50169e-07	1.39779e-06	CYP8B1	3	42856005	42876165	-	4441	protein_coding	cytochrome P450 family 8 subfamily B member 1 [Source:HGNC Symbol;Acc:HGNC:2653]	-	1464	2308	3134	457	338	114	19.5541	23.8753	33.4351	4.72735	4.04907	1.33731
ENSG00000113719	16484.4	17364.3	17086.7	12163.1	12235.7	11334.7	0.51141	1.53258e-07	1.42585e-06	ERGIC1	5	172834275	172952685	+	14139	protein_coding	endoplasmic reticulum-golgi intermediate compartment 1 [Source:HGNC Symbol;Acc:HGNC:29205]	-	14120	19157	18266	13408	11716	11045	59.2371	62.2446	61.2081	43.564	44.0839	40.6964
ENSG00000112078	5093.59	4996.19	4145.86	2971.84	2891.83	3235.69	0.645549	1.56277e-07	1.45252e-06	KCTD20	6	36442767	36491143	+	6239	protein_coding	potassium channel tetramerization domain containing 20 [Source:HGNC Symbol;Acc:HGNC:21052]	-	4363	5512	4432	3276	2769	3153	41.4809	40.587	33.6565	24.1219	23.6117	26.328
ENSG00000066084	2273.03	2345.81	2294.63	1547.61	1492.39	1633.75	0.564925	1.67428e-07	1.55013e-06	DIP2B	12	50504985	50748667	+	10361	protein_coding	disco interacting protein 2 homolog B [Source:HGNC Symbol;Acc:HGNC:29284]	-	1947	2588	2453	1706	1429	1592	11.1466	11.4751	11.2171	7.56415	7.33752	8.00479
ENSG00000136371	116.745	112.396	79.5123	18.1431	35.5083	31.813	1.85885	1.69191e-07	1.56494e-06	MTHFS	15	79833585	79897379	-	1633	protein_coding	methenyltetrahydrofolate synthetase [Source:HGNC Symbol;Acc:HGNC:7437]	-	100	124	85	20	34	31	3.63238	3.48842	2.46614	0.562635	1.10767	0.988972
ENSG00000138757	4039.38	4168.62	3665.05	2757.75	2484.53	2678.45	0.583813	1.71303e-07	1.5837e-06	G3BP2	4	75642782	75724525	-	7183	protein_coding	G3BP stress granule assembly factor 2 [Source:HGNC Symbol;Acc:HGNC:30291]	-	3460	4599	3918	3040	2379	2610	28.5725	29.4138	25.843	19.4424	17.6201	18.9297
ENSG00000172785	408.608	409.702	391.949	227.696	213.05	237.058	0.835993	1.72123e-07	1.59051e-06	CBWD1	9	121038	179147	-	14170	protein_coding	COBW domain containing 1 [Source:HGNC Symbol;Acc:HGNC:17134]	-	350	452	419	251	204	231	1.46513	1.46542	1.40097	0.813741	0.765913	0.84928
ENSG00000243232	33.8561	30.8183	36.4821	1.81431	0	2.05245	4.68309	1.73317e-07	1.60078e-06	PCDHAC2	5	140966235	141012344	+	6318	protein_coding	protocadherin alpha subfamily C, 2 [Source:HGNC Symbol;Acc:HGNC:8677]	-	29	34	39	2	0	2	0.272268	0.247225	0.292462	0.0145423	0	0.0164915
ENSG00000171368	81.7216	125.992	146.864	38.1005	29.2421	40.0228	1.72616	1.74108e-07	1.6073e-06	TPPP	5	659862	693395	-	6022	protein_coding	tubulin polymerization promoting protein [Source:HGNC Symbol;Acc:HGNC:24164]	-	70	139	157	42	28	39	0.689501	1.06039	1.23522	0.320399	0.247364	0.33739
ENSG00000078124	499.669	499.437	492.041	244.932	242.292	321.209	0.883933	1.74567e-07	1.61075e-06	ACER3	11	76860867	77026797	+	8442	protein_coding	alkaline ceramidase 3 [Source:HGNC Symbol;Acc:HGNC:16066]	-	428	551	526	270	232	313	3.0073	2.99847	2.95206	1.46927	1.46205	1.93156
ENSG00000108950	92.2287	179.471	164.637	43.5434	45.9519	14.3672	2.07089	1.7521e-07	1.61513e-06	FAM20A	17	68535113	68601389	-	6203	protein_coding	FAM20A, golgi associated secretory pathway pseudokinase [Source:HGNC Symbol;Acc:HGNC:23015]	-	79	198	176	48	44	14	0.755445	1.46641	1.3443	0.355486	0.377372	0.11758
ENSG00000108515	1301.71	1306.15	1229.17	858.168	735.23	579.817	0.819281	1.77724e-07	1.63672e-06	ENO3	17	4948092	4957131	+	4292	protein_coding	enolase 3 [Source:HGNC Symbol;Acc:HGNC:3354]	-	1115	1441	1314	946	704	565	15.4097	15.424	14.5051	10.1254	8.72633	6.858
ENSG00000092377	18.6792	24.4733	28.9986	0	0	0	7.04729	1.78271e-07	1.64097e-06	TBL1Y	Y	6910686	7091683	+	2407	protein_coding	transducin beta like 1 Y-linked [Source:HGNC Symbol;Acc:HGNC:18502]	-	16	27	31	0	0	0	0.394295	0.515325	0.610197	0	0	0
ENSG00000100302	33.8561	43.5082	61.739	7.25724	6.26616	5.13113	2.89721	1.82385e-07	1.67723e-06	RASD2	22	35540868	35554001	+	3412	protein_coding	RASD family member 2 [Source:HGNC Symbol;Acc:HGNC:18229]	-	29	48	66	8	6	5	0.504158	0.646287	0.916472	0.107712	0.0935537	0.0763431
ENSG00000155097	3266.53	3266.74	2784.8	1918.63	1753.48	2164.31	0.674809	1.85514e-07	1.70517e-06	ATP6V1C1	8	103021063	103073051	+	5851	protein_coding	ATPase H+ transporting V1 subunit C1 [Source:HGNC Symbol;Acc:HGNC:856]	-	2798	3604	2977	2115	1679	2109	28.3658	28.2975	24.1064	16.6059	15.2665	18.7783
ENSG00000130653	110.908	106.958	105.705	43.5434	34.4639	30.7868	1.56746	1.87156e-07	1.71944e-06	PNPLA7	9	137459953	137550534	-	9976	protein_coding	patatin like phospholipase domain containing 7 [Source:HGNC Symbol;Acc:HGNC:24768]	-	95	118	113	48	33	30	0.564865	0.543399	0.536669	0.221038	0.175985	0.156666
ENSG00000184060	54.8702	46.2274	41.1593	7.25724	5.2218	9.23603	2.70766	1.88443e-07	1.73043e-06	ADAP2	17	30906344	30959322	+	3750	protein_coding	ArfGAP with dual PH domains 2 [Source:HGNC Symbol;Acc:HGNC:16487]	-	47	51	44	8	5	9	0.743437	0.624787	0.555911	0.0980034	0.0709345	0.125032
ENSG00000198246	994.669	1029.69	1076.69	626.844	663.169	464.88	0.821325	1.91934e-07	1.7591e-06	SLC29A3	10	71319258	71381423	+	5439	protein_coding	solute carrier family 29 member 3 [Source:HGNC Symbol;Acc:HGNC:23096]	-	852	1136	1151	691	635	453	9.29177	9.59516	10.0263	5.83635	6.21117	4.33898
ENSG00000104549	5495.19	4899.2	4891.41	2773.17	2607.77	3664.65	0.75686	1.92975e-07	1.7678e-06	SQLE	8	124998497	125022283	+	4305	protein_coding	squalene epoxidase [Source:HGNC Symbol;Acc:HGNC:11279]	-	4707	5405	5229	3057	2497	3571	64.8558	57.6787	57.5479	32.6216	30.8578	43.2141
ENSG00000112972	11042.9	9255.45	9415.19	4226.43	4030.19	6906.5	0.97056	1.97441e-07	1.80697e-06	HMGCS1	5	43289395	43313512	-	4702	protein_coding	3-hydroxy-3-methylglutaryl-CoA synthase 1 [Source:HGNC Symbol;Acc:HGNC:5007]	-	9459	10211	10065	4659	3859	6730	119.327	99.7651	101.418	45.519	43.6627	74.566
ENSG00000269335	1015.68	1112.18	1010.27	556.993	669.435	682.44	0.718335	1.9853e-07	1.8152e-06	IKBKG	X	154541199	154565046	+	3529	protein_coding	inhibitor of nuclear factor kappa B kinase subunit gamma [Source:HGNC Symbol;Acc:HGNC:5961]	-	870	1227	1080	614	641	665	14.6233	15.973	14.4996	7.99281	9.6633	9.817
ENSG00000094631	1060.05	1261.74	1451.8	748.402	744.629	541.847	0.891311	2.00255e-07	1.83009e-06	HDAC6	X	48801377	48824982	+	10602	protein_coding	histone deacetylase 6 [Source:HGNC Symbol;Acc:HGNC:14064]	-	908	1392	1552	825	713	528	5.08014	6.03177	6.93567	3.57477	3.57784	2.59451
ENSG00000172366	1714.99	1644.25	1362	952.512	969.166	1008.78	0.687668	2.00702e-07	1.83252e-06	MCRIP2	16	636817	648474	+	5034	protein_coding	MAPK regulated corepressor interacting protein 2 [Source:HGNC Symbol;Acc:HGNC:14142]	-	1469	1814	1456	1050	928	983	17.3096	16.5545	13.7035	9.58205	9.8074	10.173
ENSG00000162236	992.334	932.706	847.507	593.279	576.487	495.667	0.734251	2.00713e-07	1.83252e-06	STX5	11	62806897	62832088	-	2257	protein_coding	syntaxin 5 [Source:HGNC Symbol;Acc:HGNC:11440]	-	850	1029	906	654	552	483	22.3391	20.9448	19.0187	13.3116	13.0115	11.1487
ENSG00000138378	193.797	172.22	181.475	58.0579	96.0812	54.39	1.39499	2.09253e-07	1.90413e-06	STAT4	2	191029576	191151596	-	4785	protein_coding	signal transducer and activator of transcription 4 [Source:HGNC Symbol;Acc:HGNC:11365]	STAT	166	190	194	64	92	53	2.0578	1.82417	1.9209	0.614442	1.02288	0.577036
ENSG00000101558	4539.05	4486.78	4455.49	3107.91	3056.84	3258.27	0.516681	2.11559e-07	1.92419e-06	VAPA	18	9914002	9960021	+	11880	protein_coding	VAMP associated protein A [Source:HGNC Symbol;Acc:HGNC:12648]	-	3888	4950	4763	3426	2927	3175	19.4128	19.1418	18.9954	13.2481	13.1077	13.9231
ENSG00000096696	4253.03	5139.4	6617.29	3032.62	3114.28	2101.71	0.956824	2.11784e-07	1.92532e-06	DSP	6	7541575	7586717	+	10093	protein_coding	desmoplakin [Source:HGNC Symbol;Acc:HGNC:3052]	-	3643	5670	7074	3343	2982	2048	21.41	25.8081	33.207	15.2159	15.7183	10.5711
ENSG00000175606	1113.75	1113.99	906.44	609.608	552.467	678.335	0.767614	2.1452e-07	1.94926e-06	TMEM70	8	73972437	73982783	+	2982	protein_coding	transmembrane protein 70 [Source:HGNC Symbol;Acc:HGNC:26050]	-	954	1229	969	672	529	661	18.9766	18.9338	15.3957	10.3525	9.43772	11.5479
ENSG00000133835	5331.75	4915.51	5236.59	3372.8	3425.5	2450.63	0.743253	2.15529e-07	1.9575e-06	HSD17B4	5	119452443	119637199	+	10664	protein_coding	hydroxysteroid 17-beta dehydrogenase 4 [Source:HGNC Symbol;Acc:HGNC:5213]	-	4567	5423	5598	3718	3280	2388	25.4032	23.3621	24.8712	16.0167	16.3634	11.666
ENSG00000197077	3313.23	3504.22	4433.98	2233.41	2426.05	2231.01	0.70774	2.16753e-07	1.96674e-06	KIAA1671	22	24952730	25197448	+	16439	protein_coding	KIAA1671 [Source:HGNC Symbol;Acc:HGNC:29345]	-	2838	3866	4740	2462	2323	2174	10.2403	10.8039	13.6611	6.88011	7.51783	6.88958
ENSG00000138190	472.818	526.63	478.945	308.433	267.356	263.74	0.815818	2.21279e-07	2.0059e-06	EXOC6	10	92834713	93059493	+	6193	protein_coding	exocyst complex component 6 [Source:HGNC Symbol;Acc:HGNC:23196]	-	405	581	512	340	256	257	3.87911	4.30991	3.917	2.52209	2.19916	2.16193
ENSG00000176928	746.002	623.617	523.846	259.446	280.933	387.913	1.02815	2.22068e-07	2.0121e-06	GCNT4	5	75025346	75030899	-	5554	protein_coding	glucosaminyl (N-acetyl) transferase 4, core 2 [Source:HGNC Symbol;Acc:HGNC:17973]	-	639	688	560	286	269	378	6.82453	5.69083	4.77712	2.36561	2.57671	3.54564
ENSG00000198455	2166.79	2428.3	2348.89	1563.93	1586.38	1366.93	0.620534	2.26574e-07	2.04915e-06	ZXDB	X	57591652	57597545	+	5894	protein_coding	zinc finger X-linked duplicated B [Source:HGNC Symbol;Acc:HGNC:13199]	zf-C2H2	1856	2679	2511	1724	1519	1332	18.6787	20.8812	20.1846	13.4372	13.7109	11.7734
ENSG00000221968	4919.64	5573.58	5166.43	3653.11	3410.88	3615.39	0.552332	2.26586e-07	2.04915e-06	FADS3	11	61873519	61892051	-	6283	protein_coding	fatty acid desaturase 3 [Source:HGNC Symbol;Acc:HGNC:3576]	-	4214	6149	5523	4027	3266	3523	39.7837	44.9604	41.6478	29.444	27.6546	29.2115
ENSG00000144648	169.28	156.811	214.215	84.3654	65.7947	71.8358	1.28136	2.34422e-07	2.11801e-06	ACKR2	3	42804752	42887974	+	5457	protein_coding	atypical chemokine receptor 2 [Source:HGNC Symbol;Acc:HGNC:1565]	-	145	173	229	93	63	70	1.57613	1.45642	1.98823	0.782909	0.614194	0.668271
ENSG00000140463	325.719	300.931	320.855	173.266	175.453	142.645	0.946113	2.37354e-07	2.14247e-06	BBS4	15	72686179	72738476	+	4149	protein_coding	Bardet-Biedl syndrome 4 [Source:HGNC Symbol;Acc:HGNC:969]	-	279	332	343	191	168	139	3.98877	3.6761	3.91683	2.11482	2.15419	1.74534
ENSG00000166435	208.974	206.664	251.633	112.487	104.436	85.1767	1.14233	2.37731e-07	2.14486e-06	XRRA1	11	74807739	74949200	-	9086	protein_coding	X-ray radiation resistance associated 1 [Source:HGNC Symbol;Acc:HGNC:18868]	-	179	228	269	124	100	83	1.16858	1.1528	1.4027	0.626948	0.585526	0.475898
ENSG00000169641	1252.68	1423.08	1377.9	836.396	866.819	913.341	0.632411	2.40126e-07	2.1636e-06	LUZP1	1	23084023	23177808	-	9658	protein_coding	leucine zipper protein 1 [Source:HGNC Symbol;Acc:HGNC:14985]	-	1073	1570	1473	922	830	890	6.59007	7.46802	7.22603	4.38557	4.57204	4.80078
ENSG00000122490	2970	3004.78	2327.37	1651.02	1686.64	1804.1	0.691113	2.41711e-07	2.17665e-06	PQLC1	18	79902420	79951664	-	5225	protein_coding	PQ loop repeat containing 1 [Source:HGNC Symbol;Acc:HGNC:26188]	-	2544	3315	2488	1820	1615	1758	28.8808	29.1468	22.5605	16.0018	16.4439	17.5284
ENSG00000186806	200.802	243.827	229.182	107.951	110.702	102.623	1.07048	2.42936e-07	2.18666e-06	VSIG10L	19	51331536	51342124	-	3771	protein_coding	V-set and immunoglobulin domain containing 10 like [Source:HGNC Symbol;Acc:HGNC:27111]	-	172	269	245	119	106	100	2.70551	3.27709	3.07818	1.44968	1.49544	1.3815
ENSG00000021852	954.975	980.746	1046.76	636.822	561.866	400.228	0.89871	2.47882e-07	2.22766e-06	C8B	1	56929210	56966140	-	2729	protein_coding	complement C8 beta chain [Source:HGNC Symbol;Acc:HGNC:1353]	-	818	1082	1119	702	538	390	17.7798	18.2145	19.4272	11.8172	10.4881	7.44509
ENSG00000071889	1403.28	1368.69	1255.36	921.669	781.182	847.662	0.658183	2.47958e-07	2.22766e-06	FAM3A	X	154506159	154516242	-	5098	protein_coding	family with sequence similarity 3 member A [Source:HGNC Symbol;Acc:HGNC:13749]	-	1202	1510	1342	1016	748	826	13.9856	13.6072	12.472	9.15538	7.80586	8.4409
ENSG00000140465	2704.99	2626.8	3731.46	361.047	382.236	925.655	2.44131	2.4861e-07	2.23246e-06	CYP1A1	15	74719542	74725610	-	3435	protein_coding	cytochrome P450 family 1 subfamily A member 1 [Source:HGNC Symbol;Acc:HGNC:2595]	-	2317	2898	3989	398	366	902	40.0108	38.7583	55.0201	5.32278	5.66857	13.6801
ENSG00000148672	5853.6	5366.91	5103.75	3742.92	3231.25	3764.2	0.603985	2.49694e-07	2.24114e-06	GLUD1	10	87050486	87094866	-	3519	protein_coding	glutamate dehydrogenase 1 [Source:HGNC Symbol;Acc:HGNC:4335]	-	5014	5921	5456	4126	3094	3668	84.5167	77.2981	73.458	53.8632	46.7757	54.3024
ENSG00000156831	793.867	705.195	550.038	352.883	394.768	365.336	0.879713	2.5181e-07	2.2559e-06	NSMCE2	8	125091679	125367120	+	2991	protein_coding	NSE2 (MMS21) homolog, SMC5-SMC6 complex SUMO ligase [Source:HGNC Symbol;Acc:HGNC:26513]	-	680	778	588	389	378	356	13.4856	11.9497	9.31419	5.9747	6.72348	6.20072
ENSG00000213144	120.248	124.18	144.058	22.6789	36.5526	57.4686	1.74253	2.60068e-07	2.32551e-06	AC084880.1	12	119194850	119195394	+	545	processed_pseudogene	PDGFA associated protein 1 (PDAP1) pseudogene	-	103	137	154	25	35	56	11.2103	11.5483	13.3878	2.1073	3.41657	5.35304
ENSG00000173402	7623.46	7934.8	8316.99	5739.57	5577.93	5324.06	0.520758	2.61292e-07	2.33318e-06	DAG1	3	49468703	49535618	+	6923	protein_coding	dystroglycan 1 [Source:HGNC Symbol;Acc:HGNC:2666]	-	6530	8754	8891	6327	5341	5188	55.9495	58.0905	60.8472	41.9842	41.0438	39.0404
ENSG00000074276	1897.11	1789.27	2649.16	1256.41	1207.28	964.652	0.885951	2.67503e-07	2.38528e-06	CDHR2	5	176542511	176595974	+	5348	protein_coding	cadherin related family member 2 [Source:HGNC Symbol;Acc:HGNC:18231]	-	1625	1974	2832	1385	1156	940	18.0235	16.957	25.0892	11.8971	11.4997	9.15683
ENSG00000198431	35579.3	33883.8	31063.1	22495.6	21392.7	24358.5	0.558715	2.72357e-07	2.4263e-06	TXNRD1	12	104215779	104350305	+	6708	protein_coding	thioredoxin reductase 1 [Source:HGNC Symbol;Acc:HGNC:12437]	-	30476	37382	33207	24798	20484	23736	269.49	256.013	234.542	169.827	162.458	184.342
ENSG00000170471	1593.57	1688.66	1649.18	1036.88	1117.47	1131.93	0.58611	2.7361e-07	2.43535e-06	RALGAPB	20	38472816	38578861	+	12633	protein_coding	Ral GTPase activating protein non-catalytic beta subunit [Source:HGNC Symbol;Acc:HGNC:29221]	-	1365	1863	1763	1143	1070	1103	6.4092	6.77485	6.61196	4.15645	4.50605	4.5486
ENSG00000175894	32.6886	42.6017	29.934	0	3.13308	0	5.13566	2.75841e-07	2.45276e-06	TSPEAR	21	44497892	44711580	-	4471	protein_coding	thrombospondin type laminin G domain and EAR repeats [Source:HGNC Symbol;Acc:HGNC:1268]	-	28	47	32	0	3	0	0.371476	0.482932	0.339101	0	0.0356973	0
ENSG00000100266	6424.49	5903.51	6126.19	4247.3	4203.55	4437.4	0.517784	2.78201e-07	2.47259e-06	PACSIN2	22	42835412	43015145	-	4554	protein_coding	protein kinase C and casein kinase substrate in neurons 2 [Source:HGNC Symbol;Acc:HGNC:8571]	-	5503	6513	6549	4682	4025	4324	71.6777	65.7024	68.1344	47.2303	47.021	49.4654
ENSG00000111249	1772.19	2319.53	2876.47	1226.47	1232.35	661.915	1.15899	2.7918e-07	2.48014e-06	CUX2	12	111034024	111350554	+	7648	protein_coding	cut like homeobox 2 [Source:HGNC Symbol;Acc:HGNC:19347]	CUT	1518	2559	3075	1352	1180	645	11.7734	15.3715	19.0494	8.12103	8.2083	4.3936
ENSG00000135776	2065.22	1847.28	1629.53	1088.59	1062.11	1252	0.703321	2.81864e-07	2.50283e-06	ABCB10	1	229516582	229558695	-	4256	protein_coding	ATP binding cassette subfamily B member 10 [Source:HGNC Symbol;Acc:HGNC:41]	-	1769	2038	1742	1200	1017	1220	24.6549	21.9986	19.3924	12.9528	12.7127	14.9337
ENSG00000104870	1215.32	1377.76	1282.49	857.261	747.762	567.503	0.83461	2.89717e-07	2.57016e-06	FCGRT	19	49506816	49526333	+	4173	protein_coding	Fc fragment of IgG receptor and transporter [Source:HGNC Symbol;Acc:HGNC:3621]	-	1041	1520	1371	945	716	553	14.7972	16.7336	15.5659	10.4032	9.12817	6.90376
ENSG00000133872	6327.59	6161.84	5557.44	4170.19	4138.8	3505.59	0.61102	2.99764e-07	2.65558e-06	SARAF	8	30063012	30083208	-	2990	protein_coding	store-operated calcium entry associated regulatory factor [Source:HGNC Symbol;Acc:HGNC:28789]	-	5420	6798	5941	4597	3963	3416	107.524	104.449	94.1397	70.6295	70.5134	59.519
ENSG00000272168	32.6886	22.6605	14.967	0	0	0	7.00191	3.01583e-07	2.66923e-06	CASC15	6	21664772	22368328	+	13289	lincRNA	cancer susceptibility 15 [Source:HGNC Symbol;Acc:HGNC:28245]	-	28	25	16	0	0	0	0.124981	0.0864253	0.0570443	0	0	0
ENSG00000177189	5407.64	5181.1	5194.49	3807.33	3706.44	3581.53	0.508292	3.05976e-07	2.7056e-06	RPS6KA3	X	20149911	20267519	-	9925	protein_coding	ribosomal protein S6 kinase A3 [Source:HGNC Symbol;Acc:HGNC:10432]	-	4632	5716	5553	4197	3549	3490	27.6832	26.4579	26.5083	19.4263	19.0237	18.3191
ENSG00000150540	2312.72	1992.31	1823.17	1348.03	1179.08	911.288	0.832889	3.08797e-07	2.72801e-06	HNMT	2	137964020	138016364	+	4756	protein_coding	histamine N-methyltransferase [Source:HGNC Symbol;Acc:HGNC:5028]	-	1981	2198	1949	1486	1129	888	24.707	21.2314	19.4158	14.3536	12.6291	9.72702
ENSG00000105186	596.568	702.475	642.646	380.098	360.304	412.543	0.753012	3.14439e-07	2.77529e-06	ANKRD27	19	32597007	32676597	-	7855	protein_coding	ankyrin repeat domain 27 [Source:HGNC Symbol;Acc:HGNC:25310]	-	511	775	687	419	345	402	3.8588	4.53261	4.14376	2.45048	2.33664	2.66617
ENSG00000165943	457.641	448.678	425.625	246.746	246.469	272.976	0.797675	3.15794e-07	2.78597e-06	MOAP1	14	93182196	93184928	-	2537	protein_coding	modulator of apoptosis 1 [Source:HGNC Symbol;Acc:HGNC:16658]	-	392	495	455	272	236	266	9.16523	8.9635	8.49719	4.92528	4.94892	5.46223
ENSG00000111321	5151.96	5548.2	5745.46	3870.83	3848.47	3643.1	0.533559	3.18646e-07	2.80983e-06	LTBR	12	6375045	6391571	+	6280	protein_coding	lymphotoxin beta receptor [Source:HGNC Symbol;Acc:HGNC:6718]	-	4413	6121	6142	4267	3685	3550	41.6823	44.7771	46.3377	31.2137	31.2174	29.4495
ENSG00000173597	982.994	1087.7	1190.81	621.401	628.705	361.231	1.01715	3.26201e-07	2.87247e-06	SULT1B1	4	69721162	69787961	-	7356	protein_coding	sulfotransferase family 1B member 1 [Source:HGNC Symbol;Acc:HGNC:17845]	-	842	1200	1273	685	602	352	6.78966	7.49433	8.19919	4.27791	4.35385	2.49293
ENSG00000171103	242.83	271.926	233.86	115.209	119.057	135.462	1.01932	3.27673e-07	2.8841e-06	TRMT61B	2	28849821	28870301	-	2056	protein_coding	tRNA methyltransferase 61B [Source:HGNC Symbol;Acc:HGNC:26070]	-	208	300	250	127	114	132	6.00092	6.70334	5.76104	2.83768	2.94985	3.34472
ENSG00000109171	3223.33	3170.66	2880.22	1895.95	1719.02	2226.91	0.666695	3.4328e-07	3.00898e-06	SLAIN2	4	48341322	48426212	+	6524	protein_coding	SLAIN motif family member 2 [Source:HGNC Symbol;Acc:HGNC:29282]	-	2761	3498	3079	2090	1646	2170	25.1033	24.632	22.3604	14.7169	13.4225	17.3282
ENSG00000140941	3204.65	3081.83	2797.9	1962.18	1938.33	2153.02	0.585457	3.43777e-07	3.01196e-06	MAP1LC3B	16	87383995	87404779	+	5313	protein_coding	microtubule associated protein 1 light chain 3 beta [Source:HGNC Symbol;Acc:HGNC:13352]	-	2745	3400	2991	2163	1856	2098	30.6465	29.399	26.6723	18.7025	18.5848	20.5719
ENSG00000006459	444.799	365.287	393.82	224.067	231.848	180.616	0.917469	3.54131e-07	3.0984e-06	KDM7A	7	140084746	140177035	-	9430	protein_coding	lysine demethylase 7A [Source:HGNC Symbol;Acc:HGNC:22224]	-	381	403	421	247	222	176	2.39657	1.9633	2.11522	1.20328	1.25245	0.972321
ENSG00000174307	1344.9	1446.65	1348.9	961.584	816.69	888.711	0.634277	3.55341e-07	3.10615e-06	PHLDA3	1	201464383	201469237	-	3138	protein_coding	pleckstrin homology like domain family A member 3 [Source:HGNC Symbol;Acc:HGNC:8934]	-	1152	1596	1442	1060	782	866	21.776	23.3654	21.7719	15.518	13.2578	14.3772
ENSG00000254416	254.504	271.02	280.632	143.33	128.456	143.672	0.95658	3.72159e-07	3.25018e-06	AP000924.1	11	110355130	110406400	+	781	lincRNA	uncharacterized LOC105369486 [Source:NCBI gene;Acc:105369486]	-	218	299	300	158	123	140	16.5571	17.5879	18.1993	9.2937	8.37863	9.33868
ENSG00000116761	680.624	669.844	708.127	431.806	416.7	310.946	0.827462	3.76681e-07	3.28666e-06	CTH	1	70411218	70439851	+	2414	protein_coding	cystathionine gamma-lyase [Source:HGNC Symbol;Acc:HGNC:2501]	-	583	739	757	476	399	303	14.3255	14.0637	14.8574	9.05842	8.79335	6.53904
ENSG00000141293	45.5306	46.2274	49.5783	9.07154	9.39924	5.13113	2.57877	3.8016e-07	3.3155e-06	SKAP1	17	48133440	48430275	-	2648	protein_coding	src kinase associated phosphoprotein 1 [Source:HGNC Symbol;Acc:HGNC:15605]	-	39	51	53	10	9	5	0.873624	0.8848	0.948292	0.173486	0.180819	0.0983696
ENSG00000186480	11106	8431.52	8334.76	1888.7	1972.8	3728.28	1.87673	3.83481e-07	3.34294e-06	INSIG1	7	155297776	155310235	+	3650	protein_coding	insulin induced gene 1 [Source:HGNC Symbol;Acc:HGNC:6083]	-	9513	9302	8910	2082	1889	3633	154.597	117.078	115.656	26.2042	27.5333	51.8539
ENSG00000106733	407.441	399.731	450.881	257.632	207.828	228.848	0.856353	3.84396e-07	3.34938e-06	NMRK1	9	75060573	75088217	-	3865	protein_coding	nicotinamide riboside kinase 1 [Source:HGNC Symbol;Acc:HGNC:26057]	-	349	441	482	284	199	223	5.35616	5.24182	5.90856	3.3756	2.73919	3.00583
ENSG00000104537	54.8702	43.5082	57.9972	11.793	10.4436	6.15735	2.45337	3.9676e-07	3.44611e-06	ANXA13	8	123680794	123737407	-	3806	protein_coding	annexin A13 [Source:HGNC Symbol;Acc:HGNC:536]	-	47	48	62	13	10	6	0.732499	0.579383	0.771804	0.156912	0.139782	0.082128
ENSG00000101255	5222.01	5046.04	4464.85	2294.19	2174.36	3511.74	0.884572	4.01039e-07	3.48011e-06	TRIB3	20	362835	397559	+	3434	protein_coding	tribbles pseudokinase 3 [Source:HGNC Symbol;Acc:HGNC:16228]	-	4473	5567	4773	2529	2082	3422	77.2638	74.4756	65.853	33.8323	32.2552	51.9145
ENSG00000141179	985.329	1059.6	925.149	661.316	623.483	588.027	0.664981	4.11578e-07	3.56831e-06	PCTP	17	55750979	55842830	+	5880	protein_coding	phosphatidylcholine transfer protein [Source:HGNC Symbol;Acc:HGNC:8752]	-	844	1169	989	729	597	573	8.51418	9.13335	7.96899	5.69551	5.40152	5.07675
ENSG00000116857	1724.33	1561.76	1309.61	1011.48	896.061	877.423	0.721616	4.2605e-07	3.68542e-06	TMEM9	1	201134772	201171574	-	3915	protein_coding	transmembrane protein 9 [Source:HGNC Symbol;Acc:HGNC:18823]	-	1477	1723	1400	1115	858	855	22.3783	20.2184	16.9426	13.0836	11.6594	11.3774
ENSG00000112033	499.669	612.74	762.383	341.09	309.131	344.812	0.915168	4.30318e-07	3.72065e-06	PPARD	6	35342558	35428191	+	4457	protein_coding	peroxisome proliferator activated receptor delta [Source:HGNC Symbol;Acc:HGNC:9235]	THR-like	428	676	815	376	296	336	5.69612	6.96782	8.66362	3.8755	3.5332	3.9274
ENSG00000109756	2012.69	2107.43	2436.82	1285.44	1469.42	1441.85	0.6444	4.3729e-07	3.77751e-06	RAPGEF2	4	159103013	159360174	+	13275	protein_coding	Rap guanine nucleotide exchange factor 2 [Source:HGNC Symbol;Acc:HGNC:16854]	-	1724	2325	2605	1417	1407	1405	7.70336	8.04603	9.29731	4.90363	5.63869	5.51379
ENSG00000143222	1391.6	1595.3	1396.61	1010.57	887.706	910.262	0.642207	4.51913e-07	3.89678e-06	UFC1	1	161152776	161158856	+	2274	protein_coding	ubiquitin-fold modifier conjugating enzyme 1 [Source:HGNC Symbol;Acc:HGNC:26941]	-	1192	1760	1493	1114	850	887	31.0931	35.5562	31.1067	22.5049	19.886	20.3208
ENSG00000198736	2573.06	2525.29	2245.99	1640.14	1607.27	1690.19	0.57259	4.62613e-07	3.98725e-06	MSRB1	16	1938210	1943326	-	2157	protein_coding	methionine sulfoxide reductase B1 [Source:HGNC Symbol;Acc:HGNC:14133]	-	2204	2786	2401	1808	1539	1647	60.6093	59.3368	52.7383	38.5062	37.9584	39.7788
ENSG00000137764	354.905	369.819	393.82	208.646	222.449	188.825	0.8522	4.65272e-07	4.00474e-06	MAP2K5	15	67542709	67807123	+	5031	protein_coding	mitogen-activated protein kinase kinase 5 [Source:HGNC Symbol;Acc:HGNC:6845]	-	304	408	421	230	213	184	3.58424	3.72562	3.96472	2.10018	2.25239	1.90534
ENSG00000282826	570.884	561.074	549.103	341.997	335.24	240.137	0.872737	4.70942e-07	4.05171e-06	FRG1CP	20	28580709	28602664	-	769	unprocessed_pseudogene	FSHD region gene 1 family member C, pseudogene [Source:HGNC Symbol;Acc:HGNC:51762]	-	489	619	587	377	321	234	37.719	36.9792	36.1656	22.5215	22.2074	15.8525
ENSG00000118680	22784	19330.3	19357	14473.6	13661.3	13556.4	0.560072	4.86711e-07	4.18361e-06	MYL12B	18	3261479	3278431	+	1932	protein_coding	myosin light chain 12B [Source:HGNC Symbol;Acc:HGNC:29827]	-	19516	21326	20693	15955	13081	13210	599.186	507.102	507.459	379.378	360.207	356.209
ENSG00000110243	409.776	398.825	433.108	228.603	251.691	174.458	0.923109	4.95422e-07	4.25274e-06	APOA5	11	116789367	116792420	-	1938	protein_coding	apolipoprotein A5 [Source:HGNC Symbol;Acc:HGNC:17288]	-	351	440	463	252	241	170	10.7431	10.4302	11.3191	5.97351	6.6158	4.56987
ENSG00000064115	5362.11	5477.5	5008.34	3695.75	3275.11	2495.78	0.743167	5.08569e-07	4.36363e-06	TM7SF3	12	26973195	27014434	-	3888	protein_coding	transmembrane 7 superfamily member 3 [Source:HGNC Symbol;Acc:HGNC:23049]	-	4593	6043	5354	4074	3136	2432	70.0725	71.4035	65.2434	48.1368	42.911	32.5871
ENSG00000165410	9720.2	8799.52	7569.57	5573.56	5079.77	6009.58	0.646679	5.10807e-07	4.38087e-06	CFL2	14	34706769	34714823	-	7179	protein_coding	cofilin 2 [Source:HGNC Symbol;Acc:HGNC:1875]	-	8326	9708	8092	6144	4864	5856	68.7939	62.1239	53.4043	39.316	36.0453	42.4958
ENSG00000167508	2803.05	2517.13	2431.21	925.298	854.287	1772.29	1.126	5.16055e-07	4.4239e-06	MVD	16	88651935	88663161	-	4717	protein_coding	mevalonate diphosphate decarboxylase [Source:HGNC Symbol;Acc:HGNC:7529]	-	2401	2777	2599	1020	818	1727	30.1928	27.046	26.1051	9.93383	9.22585	19.0737
ENSG00000181513	544.032	550.197	585.585	332.019	301.82	186.773	1.03238	5.18699e-07	4.44303e-06	ACBD4	17	45132600	45144181	+	3776	protein_coding	acyl-CoA binding domain containing 4 [Source:HGNC Symbol;Acc:HGNC:23337]	-	466	607	626	366	289	182	7.32035	7.38499	7.85465	4.45278	4.07178	2.51101
ENSG00000198589	1977.66	1876.29	1899.88	1291.79	1216.68	1368.98	0.569159	5.18753e-07	4.44303e-06	LRBA	4	150264531	151015727	-	16657	protein_coding	LPS responsive beige-like anchor protein [Source:HGNC Symbol;Acc:HGNC:1742]	-	1694	2070	2031	1424	1165	1334	6.03246	5.70909	5.77693	3.92732	3.7209	4.17223
ENSG00000127838	3287.54	3490.62	4298.34	2296.01	2156.6	2482.44	0.675756	5.29179e-07	4.52826e-06	PNKD	2	218270392	218346793	+	5184	protein_coding	PNKD, MBL domain containing [Source:HGNC Symbol;Acc:HGNC:9153]	-	2816	3851	4595	2531	2065	2419	32.2215	34.1273	41.9957	22.429	21.1921	24.3097
ENSG00000069974	958.478	881.947	792.317	531.593	515.914	574.686	0.697846	5.33676e-07	4.56061e-06	RAB27A	15	55202966	55319113	-	5605	protein_coding	RAB27A, member RAS oncogene family [Source:HGNC Symbol;Acc:HGNC:9766]	-	821	973	847	586	494	560	8.68851	7.97499	7.15965	4.80291	4.68889	5.205
ENSG00000137642	1140.6	1032.41	1218.88	682.18	774.915	617.788	0.709101	5.43056e-07	4.63455e-06	SORL1	11	121452203	121633693	+	19449	protein_coding	sortilin related receptor 1 [Source:HGNC Symbol;Acc:HGNC:11185]	-	977	1139	1303	752	742	602	2.97972	2.69042	3.17418	1.77625	2.02967	1.61253
ENSG00000133731	1120.75	1116.71	966.308	668.573	608.862	718.358	0.682351	5.53937e-07	4.72107e-06	IMPA1	8	81657961	81686693	-	3720	protein_coding	inositol monophosphatase 1 [Source:HGNC Symbol;Acc:HGNC:6050]	-	960	1232	1033	737	583	700	15.3076	15.2146	13.1565	9.10138	8.33767	9.80311
ENSG00000227906	42.0283	64.3558	68.287	16.3288	5.2218	3.07868	2.80324	5.5825e-07	4.75571e-06	SNAP25-AS1	20	10021978	10368776	-	5440	antisense	SNAP25 antisense RNA 1 [Source:HGNC Symbol;Acc:HGNC:44312]	-	36	71	73	18	5	3	0.392538	0.599587	0.635782	0.152004	0.0488979	0.0287297
ENSG00000153006	961.98	815.778	803.542	532.5	515.914	546.978	0.692951	5.63569e-07	4.79675e-06	SREK1IP1	5	64718144	64768685	-	7537	protein_coding	SREK1 interacting protein 1 [Source:HGNC Symbol;Acc:HGNC:26716]	-	824	900	859	587	494	533	6.48495	5.48576	5.39982	3.57785	3.48696	3.68415
ENSG00000165802	2347.75	2663.06	2910.15	1317.19	1217.72	1870.81	0.846671	5.68035e-07	4.83045e-06	NSMF	9	137447573	137459334	-	4912	protein_coding	NMDA receptor synaptonuclear signaling and neuronal migration factor [Source:HGNC Symbol;Acc:HGNC:29843]	-	2011	2938	3111	1452	1166	1823	24.2846	27.4781	30.0072	13.5797	12.6287	19.3347
ENSG00000131558	1766.35	1646.06	1725.88	1148.46	1049.58	1210.95	0.591602	5.79581e-07	4.92644e-06	EXOC4	7	133253073	134066589	+	9466	protein_coding	exocyst complex component 4 [Source:HGNC Symbol;Acc:HGNC:30389]	-	1513	1816	1845	1266	1005	1180	9.48091	8.81338	9.23452	6.14398	5.64831	6.49418
ENSG00000161513	811.379	870.163	788.575	495.306	498.16	316.077	0.915034	5.84678e-07	4.96755e-06	FDXR	17	74862497	74873031	-	3599	protein_coding	ferredoxin reductase [Source:HGNC Symbol;Acc:HGNC:3642]	-	695	960	843	546	477	308	11.4546	12.2541	11.0976	6.96937	7.05108	4.45838
ENSG00000275557	95.731	121.46	118.801	47.172	37.597	33.8654	1.50057	5.8883e-07	4.99616e-06	AC242842.1	1	149607765	149612402	+	447	processed_transcript	novel transcript	-	82	134	127	52	36	33	10.8814	13.7718	13.4611	5.34415	4.28464	3.84605
ENSG00000157259	893.101	923.642	902.698	567.879	598.419	602.394	0.621154	5.90112e-07	5.00481e-06	GATAD1	7	92447448	92459432	+	5728	protein_coding	GATA zinc finger domain containing 1 [Source:HGNC Symbol;Acc:HGNC:29941]	-	765	1019	965	626	573	587	7.92202	8.17268	7.98194	5.02058	5.32195	5.3388
ENSG00000185010	245.165	220.26	217.022	122.466	111.747	93.3865	1.05565	5.97341e-07	5.06162e-06	F8	X	154835788	155026940	-	10986	protein_coding	coagulation factor VIII [Source:HGNC Symbol;Acc:HGNC:3546]	-	210	243	232	135	107	91	1.13385	1.01615	1.00054	0.564517	0.518159	0.431529
ENSG00000128165	468.148	579.202	785.768	329.297	303.909	205.245	1.12875	6.05434e-07	5.12111e-06	ADM2	22	50481556	50486440	+	4276	protein_coding	adrenomedullin 2 [Source:HGNC Symbol;Acc:HGNC:28898]	-	401	639	840	363	291	200	5.56268	6.86525	9.30735	3.89988	3.62055	2.43669
ENSG00000050767	19.8467	46.2274	34.6112	0.907154	0	0	6.56881	6.10853e-07	5.15781e-06	COL23A1	5	178237618	178590555	-	3766	protein_coding	collagen type XXIII alpha 1 chain [Source:HGNC Symbol;Acc:HGNC:22990]	-	17	51	37	1	0	0	0.26776	0.622133	0.465485	0.0121984	0	0
ENSG00000166986	3314.4	3250.42	3005.56	2276.05	2204.64	2118.13	0.536106	6.18587e-07	5.21849e-06	MARS	12	57475445	57517569	+	7028	protein_coding	methionyl-tRNA synthetase [Source:HGNC Symbol;Acc:HGNC:6898]	-	2839	3586	3213	2509	2111	2064	23.9614	23.4408	21.6602	16.4003	15.9799	15.2998
ENSG00000188338	322.217	472.245	519.168	234.046	203.65	133.409	1.20192	6.25078e-07	5.27092e-06	SLC38A3	3	50205246	50221486	+	3968	protein_coding	solute carrier family 38 member 3 [Source:HGNC Symbol;Acc:HGNC:18044]	-	276	521	555	258	195	130	4.12587	6.03197	6.62683	2.98697	2.61446	1.70679
ENSG00000063322	1040.2	1049.63	1093.53	738.424	677.79	636.26	0.632783	6.25394e-07	5.27125e-06	MED29	19	39391303	39400637	+	3835	protein_coding	mediator complex subunit 29 [Source:HGNC Symbol;Acc:HGNC:23074]	-	891	1158	1169	814	649	620	13.7813	13.8719	14.4422	9.75083	9.00323	8.42238
ENSG00000140107	102.736	116.928	132.832	52.615	32.3752	22.577	1.70569	6.27454e-07	5.28629e-06	SLC25A47	14	100323337	100330378	+	1799	protein_coding	solute carrier family 25 member 47 [Source:HGNC Symbol;Acc:HGNC:20115]	-	88	129	142	58	31	22	2.90154	3.29421	3.73974	1.48108	0.916747	0.637089
ENSG00000002933	3737.01	3825.09	3731.46	2417.57	2506.47	1652.22	0.78006	6.37816e-07	5.36648e-06	TMEM176A	7	150800403	150805120	+	3479	protein_coding	transmembrane protein 176A [Source:HGNC Symbol;Acc:HGNC:24930]	-	3201	4220	3989	2665	2400	1610	54.5769	55.7251	54.3243	35.1905	36.7008	24.1091
ENSG00000255774	99.2334	107.864	90.7376	26.3075	22.9759	43.1015	1.69115	6.38704e-07	5.37158e-06	AP000439.2	11	69475567	69481545	-	2412	lincRNA	novel transcript	-	85	119	97	29	22	42	2.09035	2.26654	1.90537	0.552336	0.485249	0.907153
ENSG00000176597	492.665	556.542	512.62	302.99	286.155	332.497	0.76181	6.55891e-07	5.50885e-06	B3GNT5	3	183253244	183298504	+	8140	protein_coding	UDP-GlcNAc:betaGal beta-1,3-N-acetylglucosaminyltransferase 5 [Source:HGNC Symbol;Acc:HGNC:15684]	-	422	614	548	334	274	324	3.07515	3.46527	3.18963	1.88497	1.79079	2.07362
ENSG00000162482	1501.34	1639.71	1650.11	1069.54	1080.91	1083.69	0.567517	6.5658e-07	5.51221e-06	AKR7A3	1	19282558	19289250	-	1710	protein_coding	aldo-keto reductase family 7 member A3 [Source:HGNC Symbol;Acc:HGNC:390]	-	1286	1809	1764	1179	1035	1056	44.609	48.5999	48.875	31.6738	32.2005	32.1719
ENSG00000165118	639.764	609.114	607.1	386.448	327.929	399.202	0.735996	6.62318e-07	5.55549e-06	C9orf64	9	83938311	83956986	-	2729	protein_coding	chromosome 9 open reading frame 64 [Source:HGNC Symbol;Acc:HGNC:28144]	-	548	672	649	426	314	389	11.9112	11.3125	11.2674	7.17115	6.12132	7.426
ENSG00000143653	4246.02	4008.19	3613.6	2838.49	2530.49	2251.54	0.638701	6.62834e-07	5.55739e-06	SCCPDH	1	246724047	246768137	+	2503	protein_coding	saccharopine dehydrogenase (putative) [Source:HGNC Symbol;Acc:HGNC:24275]	-	3637	4422	3863	3129	2423	2194	86.1906	81.1617	73.122	57.4285	51.5005	45.6651
ENSG00000198099	259.174	349.878	282.502	167.824	102.347	133.409	1.14199	6.74405e-07	5.64944e-06	ADH4	4	99123657	99157792	-	2453	protein_coding	alcohol dehydrogenase 4 (class II), pi polypeptide [Source:HGNC Symbol;Acc:HGNC:252]	-	222	386	302	185	98	130	5.36825	7.22908	5.83302	3.46463	2.12543	2.76092
ENSG00000108244	32.6886	25.3798	37.4175	0	0	1.02623	6.48592	6.81565e-07	5.70691e-06	KRT23	17	40922696	40937634	-	2902	protein_coding	keratin 23 [Source:HGNC Symbol;Acc:HGNC:6438]	-	28	28	40	0	0	1	0.572319	0.443255	0.653051	0	0	0.0179519
ENSG00000184719	282.523	329.03	293.728	137.887	180.674	146.75	0.963002	7.13689e-07	5.96543e-06	RNLS	10	88273864	88584530	-	3933	protein_coding	renalase, FAD dependent amine oxidase [Source:HGNC Symbol;Acc:HGNC:25641]	-	242	363	314	152	173	143	3.6498	4.2401	3.7826	1.77542	2.34014	1.89418
ENSG00000164169	283.691	271.02	239.472	144.238	129.501	135.462	0.954556	7.20672e-07	6.02116e-06	PRMT9	4	147637785	147684230	-	4019	protein_coding	protein arginine methyltransferase 9 [Source:HGNC Symbol;Acc:HGNC:25099]	-	243	299	256	159	124	132	3.58646	3.4178	3.01791	1.81745	1.64143	1.71106
ENSG00000185561	151.769	164.968	362.015	81.6439	78.327	48.2326	1.70524	7.31243e-07	6.10681e-06	TLCD2	17	1702790	1710438	-	5971	protein_coding	TLC domain containing 2 [Source:HGNC Symbol;Acc:HGNC:33522]	-	130	182	387	90	75	47	1.29144	1.40029	3.07078	0.692433	0.668241	0.410071
ENSG00000162433	5233.69	4868.38	4697.77	3070.72	2774.87	3641.05	0.641512	7.46726e-07	6.23066e-06	AK4	1	65147549	65232145	+	7578	protein_coding	adenylate kinase 4 [Source:HGNC Symbol;Acc:HGNC:363]	-	4483	5371	5022	3385	2657	3548	35.0907	32.5607	31.3983	20.5204	18.6533	24.3915
ENSG00000128989	5706.5	5703.19	5079.43	3627.71	3265.72	4008.44	0.596855	7.55054e-07	6.29464e-06	ARPP19	15	52547045	52569883	-	6917	protein_coding	cAMP regulated phosphoprotein 19 [Source:HGNC Symbol;Acc:HGNC:16967]	-	4888	6292	5430	3999	3127	3906	41.9171	41.7892	37.1934	26.5593	24.0508	29.4187
ENSG00000134909	338.561	371.632	454.623	230.417	192.162	157.013	1.00636	7.71037e-07	6.41948e-06	ARHGAP32	11	128965060	129279324	-	12841	protein_coding	Rho GTPase activating protein 32 [Source:HGNC Symbol;Acc:HGNC:17399]	-	290	410	486	254	184	153	1.33961	1.46682	1.79317	0.908694	0.762321	0.620728
ENSG00000100030	6132.62	6108.36	5504.12	3569.65	3438.03	4406.61	0.636586	7.88983e-07	6.56317e-06	MAPK1	22	21754500	21867680	-	11336	protein_coding	mitogen-activated protein kinase 1 [Source:HGNC Symbol;Acc:HGNC:6871]	-	5253	6739	5884	3935	3292	4294	27.4869	27.3104	24.5922	15.9466	15.4497	19.7338
ENSG00000185761	134.257	115.115	163.702	53.5221	58.4842	29.7605	1.54138	8.16407e-07	6.78395e-06	ADAMTSL5	19	1505018	1513604	-	3625	protein_coding	ADAMTS like 5 [Source:HGNC Symbol;Acc:HGNC:27912]	-	115	127	175	59	56	29	1.88177	1.60949	2.28725	0.747699	0.821862	0.416772
ENSG00000062282	2750.52	2715.63	2456.46	1514.95	1289.79	1905.7	0.750037	8.27604e-07	6.86947e-06	DGAT2	11	75759512	75801535	+	7905	protein_coding	diacylglycerol O-acyltransferase 2 [Source:HGNC Symbol;Acc:HGNC:16940]	-	2356	2996	2626	1670	1235	1857	17.6787	17.4114	15.739	9.70504	8.31159	12.2382
ENSG00000183864	1214.15	1379.57	1497.64	896.269	875.174	862.029	0.636263	8.35223e-07	6.92068e-06	TOB2	22	41433492	41447023	-	4565	protein_coding	transducer of ERBB2, 2 [Source:HGNC Symbol;Acc:HGNC:11980]	-	1040	1522	1601	988	838	840	13.5136	15.3168	16.6163	9.94257	9.76612	9.58622
ENSG00000254470	765.848	785.866	908.311	488.049	512.781	530.559	0.684789	8.36785e-07	6.93061e-06	AP5B1	11	65775893	65780802	-	4811	protein_coding	adaptor related protein complex 5 subunit beta 1 [Source:HGNC Symbol;Acc:HGNC:25104]	-	656	867	971	538	491	517	8.08809	8.27898	9.56243	5.13724	5.42957	5.5984
ENSG00000198624	477.488	450.491	504.201	280.311	256.913	301.71	0.77132	8.53103e-07	7.05047e-06	CCDC69	5	151181052	151224145	-	4993	protein_coding	coiled-coil domain containing 69 [Source:HGNC Symbol;Acc:HGNC:24487]	-	409	497	539	309	246	294	4.85892	4.57286	5.1146	2.84302	2.62115	3.06757
ENSG00000122741	1467.49	1364.16	1314.29	793.76	816.69	994.413	0.670479	8.92849e-07	7.3662e-06	DCAF10	9	37800502	37867666	+	8492	protein_coding	DDB1 and CUL4 associated factor 10 [Source:HGNC Symbol;Acc:HGNC:23686]	-	1257	1505	1405	875	782	969	8.78017	8.14179	7.83882	4.73348	4.89909	5.9446
ENSG00000280649	105.071	128.712	77.6414	31.7504	38.6413	30.7868	1.62382	9.18322e-07	7.56328e-06	AC245100.8	1	148458814	148459871	+	1058	TEC	TEC	-	90	142	83	35	37	30	5.04585	6.16589	3.71686	1.51972	1.86052	1.47722
ENSG00000178445	3982.18	4203.07	4753.9	3066.18	2829.17	2466.02	0.629922	9.29049e-07	7.64833e-06	GLDC	9	6532464	6645783	-	8939	protein_coding	glycine decarboxylase [Source:HGNC Symbol;Acc:HGNC:4313]	-	3411	4637	5082	3380	2709	2403	22.6345	23.8309	26.9358	17.3704	16.1227	14.0047
ENSG00000140553	1807.22	1772.96	1751.14	1245.52	1216.68	1229.42	0.530031	9.36077e-07	7.69954e-06	UNC45A	15	90930180	90954093	+	7498	protein_coding	unc-45 myosin chaperone A [Source:HGNC Symbol;Acc:HGNC:30594]	-	1548	1956	1872	1373	1165	1198	12.2463	11.9844	11.8289	8.41216	8.26608	8.32377
ENSG00000129925	2779.7	2999.34	2967.21	1880.53	2053.21	2090.42	0.538345	9.3821e-07	7.71377e-06	TMEM8A	16	370773	387113	-	4447	protein_coding	transmembrane protein 8A [Source:HGNC Symbol;Acc:HGNC:17205]	-	2381	3309	3172	2073	1966	2037	31.7592	34.184	33.7948	21.4148	23.5199	23.8634
ENSG00000215267	115.578	100.613	79.5123	28.1218	34.4639	35.9179	1.58614	9.79794e-07	8.0349e-06	AKR1C7P	10	5275173	5288470	-	895	transcribed_unprocessed_pseudogene	aldo-keto reductase family 1 member C7, pseudogene [Source:HGNC Symbol;Acc:HGNC:44681]	-	99	111	85	31	33	35	6.5613	5.69761	4.49966	1.59119	1.9616	2.03729
ENSG00000122378	2810.06	2516.22	2206.7	1451.45	1364.98	1779.48	0.712613	1.00792e-06	8.25135e-06	PRXL2A	10	80407829	80437115	+	6520	protein_coding	peroxiredoxin like 2A [Source:HGNC Symbol;Acc:HGNC:28651]	-	2407	2776	2359	1600	1307	1734	21.8981	19.5598	17.1421	11.2734	10.6647	13.8551
ENSG00000149182	1831.73	1913.45	1802.59	1117.61	1063.16	1361.8	0.647324	1.01077e-06	8.27117e-06	ARFGAP2	11	47164299	47177125	-	5918	protein_coding	ADP ribosylation factor GTPase activating protein 2 [Source:HGNC Symbol;Acc:HGNC:13504]	-	1569	2111	1927	1232	1018	1327	15.7263	16.3873	15.4273	9.56353	9.15149	11.6817
ENSG00000165025	56.0377	39.8825	38.353	8.16439	6.26616	8.2098	2.56036	1.0208e-06	8.34608e-06	SYK	9	90801787	90898549	+	5210	protein_coding	spleen associated tyrosine kinase [Source:HGNC Symbol;Acc:HGNC:11491]	-	48	44	41	9	6	8	0.546489	0.387979	0.372847	0.0793574	0.0612678	0.0799947
ENSG00000280071	259.174	251.078	189.894	124.28	100.259	102.623	1.09416	1.02829e-06	8.4037e-06	GATD3B	21	5079294	5128425	-	3106	protein_coding	glutamine amidotransferase like class 1 domain containing 3B [Source:HGNC Symbol;Acc:HGNC:53816]	-	222	277	203	137	96	100	4.23964	4.09705	3.09656	2.02629	1.64433	1.67729
ENSG00000145545	1086.9	1113.99	954.147	576.95	498.16	732.725	0.803329	1.03408e-06	8.44746e-06	SRD5A1	5	6633343	6674386	+	7715	protein_coding	steroid 5 alpha-reductase 1 [Source:HGNC Symbol;Acc:HGNC:11284]	-	931	1229	1020	636	477	714	7.158	7.31828	6.26395	3.78707	3.28928	4.82138
ENSG00000181035	1168.62	1334.25	1405.96	833.675	809.379	557.24	0.829033	1.03647e-06	8.46336e-06	SLC25A42	19	19063999	19112888	+	4519	protein_coding	solute carrier family 25 member 42 [Source:HGNC Symbol;Acc:HGNC:28380]	-	1001	1472	1503	919	775	543	13.1392	14.9644	15.758	9.34234	9.12385	6.25988
ENSG00000237517	168.113	184.91	179.604	91.6226	67.8834	82.098	1.13877	1.04152e-06	8.50095e-06	DGCR5	22	18970514	18994628	+	5676	transcribed_unprocessed_pseudogene	DiGeorge syndrome critical region gene 5 [Source:HGNC Symbol;Acc:HGNC:16757]	-	144	204	192	101	65	80	1.50487	1.65113	1.60267	0.817451	0.609242	0.734271
ENSG00000158109	5315.41	4930.92	4947.54	3232.19	3070.42	3804.22	0.588091	1.04565e-06	8.53097e-06	TPRG1L	1	3625002	3630127	+	2414	protein_coding	tumor protein p63 regulated 1 like [Source:HGNC Symbol;Acc:HGNC:27007]	-	4553	5440	5289	3563	2940	3707	111.876	103.527	103.806	67.8049	64.7931	80.0007
ENSG00000274173	38.5259	47.1338	41.1593	7.25724	8.35488	5.13113	2.61324	1.04948e-06	8.55858e-06	AL035661.1	20	24931840	24932983	+	1144	lincRNA	novel transcript	-	33	52	44	8	8	5	1.71106	2.08819	1.82226	0.321252	0.372034	0.227695
ENSG00000163539	1145.27	1067.76	1000.92	693.066	681.967	723.489	0.614371	1.06271e-06	8.65908e-06	CLASP2	3	33496245	33718356	-	15211	protein_coding	cytoplasmic linker associated protein 2 [Source:HGNC Symbol;Acc:HGNC:17078]	-	981	1178	1070	764	653	705	3.82551	3.55779	3.33281	2.30737	2.28389	2.41457
ENSG00000115091	12725.2	11330.2	10365.6	6996.88	6886.51	8406.84	0.62682	1.08705e-06	8.84607e-06	ACTR3	2	113889960	113962596	+	12049	protein_coding	ARP3 actin related protein 3 homolog [Source:HGNC Symbol;Acc:HGNC:170]	-	10900	12500	11081	7713	6594	8192	53.6603	47.6598	43.5725	29.4073	29.115	35.4199
ENSG00000154274	461.143	412.421	431.237	273.961	248.558	233.979	0.78443	1.09268e-06	8.8843e-06	C4orf19	4	37453941	37623495	+	2770	protein_coding	chromosome 4 open reading frame 19 [Source:HGNC Symbol;Acc:HGNC:25618]	-	395	455	461	302	238	228	8.45853	7.54614	7.88507	5.00852	4.57105	4.28809
ENSG00000143252	6352.1	5756.67	4928.83	3927.98	3649	3580.5	0.610428	1.11093e-06	9.02884e-06	SDHC	1	161314257	161375340	+	14160	protein_coding	succinate dehydrogenase complex subunit C [Source:HGNC Symbol;Acc:HGNC:10682]	-	5441	6351	5269	4330	3494	3489	22.7926	20.605	17.6299	14.0478	13.1274	12.8365
ENSG00000138760	12665.7	12821.3	12413.3	8562.63	8941.81	6461.12	0.661216	1.11519e-06	9.05959e-06	SCARB2	4	76158733	76234536	-	19341	protein_coding	scavenger receptor class B member 2 [Source:HGNC Symbol;Acc:HGNC:1665]	-	10849	14145	13270	9439	8562	6296	33.2727	33.5983	32.507	22.4197	23.5513	16.9588
ENSG00000177666	2115.42	2243.39	3102.85	1460.52	1541.48	1083.69	0.869091	1.11573e-06	9.0601e-06	PNPLA2	11	818902	825573	+	3843	protein_coding	patatin like phospholipase domain containing 2 [Source:HGNC Symbol;Acc:HGNC:30802]	-	1812	2475	3317	1610	1476	1056	27.9683	29.5868	40.894	19.2459	20.4331	14.3154
ENSG00000198538	110.908	127.805	94.4793	33.5647	50.1293	30.7868	1.54471	1.12069e-06	9.09653e-06	ZNF28	19	52797409	52857600	-	5974	protein_coding	zinc finger protein 28 [Source:HGNC Symbol;Acc:HGNC:13073]	zf-C2H2	95	141	101	37	48	30	0.94327	1.08429	0.801015	0.284524	0.427459	0.261616
ENSG00000279117	78.2193	72.5136	104.769	29.0289	25.0647	24.6294	1.69706	1.12173e-06	9.10111e-06	AP001972.5	11	75260129	75262466	-	2338	TEC	TEC	-	67	80	112	32	24	24	1.69984	1.57195	2.26964	0.628765	0.546117	0.53478
ENSG00000099341	4174.81	4044.45	3993.39	2943.72	2691.32	2953.48	0.507708	1.12285e-06	9.10636e-06	PSMD8	19	38374536	38383824	+	3105	protein_coding	proteasome 26S subunit, non-ATPase 8 [Source:HGNC Symbol;Acc:HGNC:9566]	-	3576	4462	4269	3245	2577	2878	68.3146	66.0178	65.1402	48.0104	44.1542	48.2879
ENSG00000178078	3164.96	3077.3	3086.95	2235.23	2246.42	2043.21	0.515648	1.13667e-06	9.2067e-06	STAP2	19	4324043	4342786	-	2766	protein_coding	signal transducing adaptor family member 2 [Source:HGNC Symbol;Acc:HGNC:30430]	-	2711	3395	3300	2464	2151	1991	58.1373	56.3872	56.5257	40.9233	41.3721	37.4997
ENSG00000136044	701.638	657.154	610.841	415.477	420.877	382.782	0.691088	1.14723e-06	9.28832e-06	APPL2	12	105173296	105236238	-	5124	protein_coding	adaptor protein, phosphotyrosine interacting with PH domain and leucine zipper 2 [Source:HGNC Symbol;Acc:HGNC:18242]	-	601	725	653	458	403	373	6.95734	6.50013	6.03793	4.10619	4.18422	3.79235
ENSG00000151208	947.971	1086.8	1230.1	479.885	478.317	752.223	0.933674	1.15418e-06	9.34059e-06	DLG5	10	77790791	77926526	-	10271	protein_coding	discs large MAGUK scaffold protein 5 [Source:HGNC Symbol;Acc:HGNC:2904]	-	812	1199	1315	529	458	733	4.68944	5.3629	6.06593	2.36606	2.37231	3.71792
ENSG00000131724	4836.75	4778.65	4897.96	3276.64	3408.79	2494.75	0.660708	1.168e-06	9.44041e-06	IL13RA1	X	118727572	118794539	+	4372	protein_coding	interleukin 13 receptor subunit alpha 1 [Source:HGNC Symbol;Acc:HGNC:5974]	-	4143	5272	5236	3612	3264	2431	56.2099	55.3973	56.7419	37.9534	39.7181	28.9677
ENSG00000170482	176.285	219.354	226.376	90.7154	91.9037	36.9441	1.50144	1.18146e-06	9.54112e-06	SLC23A1	5	139367196	139384553	-	3203	protein_coding	solute carrier family 23 member 1 [Source:HGNC Symbol;Acc:HGNC:10974]	-	151	242	242	100	88	36	2.79639	3.47098	3.57967	1.43425	1.46165	0.585537
ENSG00000125780	39.6934	38.0696	31.8049	7.25724	1.04436	2.05245	3.36068	1.18613e-06	9.57481e-06	TGM3	20	2296001	2341078	+	2693	protein_coding	transglutaminase 3 [Source:HGNC Symbol;Acc:HGNC:11779]	-	34	42	34	8	1	2	0.748894	0.716483	0.598173	0.13647	0.0197553	0.0386903
ENSG00000184454	50.2004	39.8825	57.0618	11.793	8.35488	2.05245	2.71198	1.20374e-06	9.70872e-06	NCMAP	1	24556111	24609328	+	4122	protein_coding	non-compact myelin associated protein [Source:HGNC Symbol;Acc:HGNC:29332]	-	43	44	61	13	8	2	0.618783	0.490386	0.701142	0.144883	0.103253	0.0252773
ENSG00000144228	573.219	629.962	573.424	330.204	402.079	309.92	0.770559	1.22999e-06	9.91213e-06	SPOPL	2	138501801	138573547	+	6468	protein_coding	speckle type BTB/POZ protein like [Source:HGNC Symbol;Acc:HGNC:27934]	-	491	695	613	364	385	302	4.50287	4.93637	4.49029	2.58532	3.16672	2.43246
ENSG00000183723	1124.26	1346.03	1133.75	594.186	557.688	847.662	0.850607	1.24274e-06	1.00064e-05	CMTM4	16	66614750	66696707	-	8117	protein_coding	CKLF like MARVEL transmembrane domain containing 4 [Source:HGNC Symbol;Acc:HGNC:19175]	-	963	1485	1212	655	534	826	7.03734	8.40474	7.07443	3.70705	3.49997	5.30143
ENSG00000164120	2863.76	2478.15	2331.11	1654.65	1545.65	1002.62	0.867875	1.24999e-06	1.0052e-05	HPGD	4	174490177	174523154	-	5529	protein_coding	15-hydroxyprostaglandin dehydrogenase [Source:HGNC Symbol;Acc:HGNC:5154]	-	2453	2734	2492	1824	1480	977	26.3165	22.7167	21.3543	15.1552	14.2408	9.2057
ENSG00000152332	4233.18	3999.12	3509.77	2703.32	2666.25	2608.67	0.557272	1.25264e-06	1.00691e-05	UHMK1	1	162497251	162529629	+	9246	protein_coding	U2AF homology motif kinase 1 [Source:HGNC Symbol;Acc:HGNC:19683]	-	3626	4412	3752	2980	2553	2542	23.2622	21.9217	19.2262	14.8062	14.6898	14.3229
ENSG00000137106	4827.41	4297.34	3913.88	3023.55	2933.61	2768.76	0.57906	1.25879e-06	1.011e-05	GRHPR	9	37422666	37436990	+	7226	protein_coding	glyoxylate and hydroxypyruvate reductase [Source:HGNC Symbol;Acc:HGNC:4570]	-	4135	4741	4184	3333	2809	2698	33.9434	30.1415	27.4333	21.1895	20.6811	19.4515
ENSG00000088356	959.645	828.468	800.736	446.32	394.768	596.237	0.848452	1.30012e-06	1.04332e-05	PDRG1	20	31944342	31952092	-	1998	protein_coding	p53 and DNA damage regulated 1 [Source:HGNC Symbol;Acc:HGNC:16119]	-	822	914	856	492	378	581	24.4036	21.0157	20.2984	11.3123	10.065	15.1492
ENSG00000104221	326.886	239.295	222.634	135.166	119.057	122.121	1.0633	1.3118e-06	1.05181e-05	BRF2	8	37843268	37849904	-	2760	protein_coding	BRF2, RNA polymerase III transcription initiation factor subunit [Source:HGNC Symbol;Acc:HGNC:17298]	-	280	264	238	149	114	119	6.01765	4.39428	4.08556	2.48005	2.19743	2.24619
ENSG00000111252	1546.87	1601.64	1886.78	877.218	841.755	1201.71	0.786267	1.31921e-06	1.05731e-05	SH2B3	12	111405948	111451623	+	5682	protein_coding	SH2B adaptor protein 3 [Source:HGNC Symbol;Acc:HGNC:29605]	-	1325	1767	2017	967	806	1171	13.8322	14.2866	16.8186	7.81822	7.54662	10.7365
ENSG00000135018	5665.64	5416.77	5636.95	3735.66	3567.54	4220.87	0.536853	1.32509e-06	1.06157e-05	UBQLN1	9	83659963	83708203	-	7117	protein_coding	ubiquilin 1 [Source:HGNC Symbol;Acc:HGNC:12508]	-	4853	5976	6026	4118	3416	4113	40.4474	38.5751	40.1159	26.581	25.5352	30.1072
ENSG00000161813	3099.58	3138.93	2985.92	2190.78	2234.93	2071.95	0.505493	1.32853e-06	1.06388e-05	LARP4	12	50392383	50480004	+	8112	protein_coding	La ribonucleoprotein domain family member 4 [Source:HGNC Symbol;Acc:HGNC:24320]	-	2655	3463	3192	2415	2140	2019	19.414	19.6118	18.6431	13.6764	14.0348	12.9663
ENSG00000198517	1828.23	1726.73	1797.91	1082.24	1096.58	1319.73	0.613669	1.33617e-06	1.06866e-05	MAFK	7	1530714	1543043	+	4458	protein_coding	MAF bZIP transcription factor K [Source:HGNC Symbol;Acc:HGNC:6782]	TF_bZIP	1566	1905	1922	1193	1050	1286	20.8367	19.6313	20.4267	12.2937	12.5305	15.0283
ENSG00000196867	57.2051	68.8879	43.0302	6.35008	14.621	13.3409	2.31405	1.35879e-06	1.08538e-05	ZFP28	19	56538948	56556810	+	6974	protein_coding	ZFP28 zinc finger protein [Source:HGNC Symbol;Acc:HGNC:17801]	zf-C2H2	49	76	46	7	14	13	0.416766	0.500639	0.312507	0.0461104	0.106798	0.0971114
ENSG00000101230	47.8655	48.0403	49.5783	8.16439	13.5767	6.15735	2.38823	1.3703e-06	1.09412e-05	ISM1	20	13221771	13300651	+	2593	protein_coding	isthmin 1 [Source:HGNC Symbol;Acc:HGNC:16213]	-	41	53	53	9	13	6	0.937905	0.939002	0.968406	0.159449	0.266723	0.120547
ENSG00000080824	35682	31526.2	31376.5	18281	16465.4	24583.2	0.732601	1.37876e-06	1.10042e-05	HSP90AA1	14	102080738	102139699	-	5248	protein_coding	heat shock protein 90 alpha family class A member 1 [Source:HGNC Symbol;Acc:HGNC:5253]	-	30564	34781	33542	20152	15766	23955	345.457	304.468	302.816	176.403	159.826	237.8
ENSG00000086061	5115.77	4762.33	4433.04	3116.98	3001.49	3528.16	0.568907	1.39645e-06	1.1136e-05	DNAJA1	9	33025211	33039907	+	2730	protein_coding	DnaJ heat shock protein family (Hsp40) member A1 [Source:HGNC Symbol;Acc:HGNC:5229]	-	4382	5254	4739	3436	2874	3438	95.2111	88.4139	82.2448	57.8193	56.0071	65.6073
ENSG00000112992	2431.8	2403.83	2351.69	1691.84	1723.19	1658.38	0.502419	1.44293e-06	1.15019e-05	NNT	5	43602692	43707405	+	8245	protein_coding	nicotinamide nucleotide transhydrogenase [Source:HGNC Symbol;Acc:HGNC:7863]	-	2083	2652	2514	1865	1650	1616	14.9857	14.7766	14.4464	10.3913	10.6466	10.2108
ENSG00000171119	100.401	134.15	96.3502	39.9148	39.6857	42.0752	1.44566	1.46618e-06	1.16518e-05	NRTN	19	5823802	5828324	+	1109	protein_coding	neurturin [Source:HGNC Symbol;Acc:HGNC:8007]	-	86	148	103	44	38	41	4.59986	6.13089	4.40038	1.82265	1.82293	1.92602
ENSG00000119655	1330.89	1249.05	1217.01	751.124	765.516	917.446	0.641448	1.5055e-06	1.19507e-05	NPC2	14	74476192	74494177	-	2749	protein_coding	NPC intracellular cholesterol transporter 2 [Source:HGNC Symbol;Acc:HGNC:14537]	-	1140	1378	1301	828	733	894	24.5985	23.0286	22.4226	13.8369	14.1856	16.9423
ENSG00000162496	3411.29	3285.77	2901.73	976.098	851.154	336.602	2.14905	1.51622e-06	1.20258e-05	DHRS3	1	12567910	12617731	-	3036	protein_coding	dehydrogenase/reductase 3 [Source:HGNC Symbol;Acc:HGNC:17693]	-	2922	3625	3102	1076	815	328	57.0895	54.8529	48.4088	16.2814	14.2815	5.62835
ENSG00000109854	4325.41	4121.49	3888.62	3019.92	2841.7	2599.43	0.543604	1.51772e-06	1.20327e-05	HTATIP2	11	20363685	20383783	+	2797	protein_coding	HIV-1 Tat interactive protein 2 [Source:HGNC Symbol;Acc:HGNC:16637]	-	3705	4547	4157	3329	2721	2533	78.573	74.6837	70.4161	54.6769	51.7553	47.1793
ENSG00000111684	957.31	936.332	955.083	613.236	656.903	620.866	0.591328	1.54275e-06	1.22109e-05	LPCAT3	12	6976186	7018510	-	4725	protein_coding	lysophosphatidylcholine acyltransferase 3 [Source:HGNC Symbol;Acc:HGNC:30244]	-	820	1033	1021	676	629	605	10.2941	10.0437	10.2378	6.57245	7.08219	6.67056
ENSG00000171097	416.78	330.843	354.531	164.195	222.449	197.035	0.917235	1.57029e-06	1.24031e-05	KYAT1	9	128832942	128882494	-	3624	protein_coding	kynurenine aminotransferase 1 [Source:HGNC Symbol;Acc:HGNC:1564]	-	357	365	379	181	213	192	5.84329	4.62698	4.9549	2.29442	3.12687	2.76008
ENSG00000231535	22.1816	14.5027	19.6442	0	0	0	6.68412	1.57456e-06	1.24266e-05	LINC00278	Y	3002912	3102272	+	775	lincRNA	long intergenic non-protein coding RNA 278 [Source:HGNC Symbol;Acc:HGNC:38712]	-	19	16	21	0	0	0	1.45422	0.948443	1.28381	0	0	0
ENSG00000173406	68.8796	67.0751	85.1249	22.6789	13.5767	2.05245	2.51431	1.58041e-06	1.24676e-05	DAB1	1	56994778	58546734	-	7548	protein_coding	DAB1, reelin adaptor protein [Source:HGNC Symbol;Acc:HGNC:2661]	-	59	74	91	25	13	2	0.463658	0.450394	0.571207	0.152157	0.0916285	0.0138041
ENSG00000100345	51443.8	58731.5	101448	32879.8	33698.4	39966.4	0.990059	1.61579e-06	1.2731e-05	MYH9	22	36281277	36388067	-	9012	protein_coding	myosin heavy chain 9 [Source:HGNC Symbol;Acc:HGNC:7579]	-	44065	64795	108450	36245	32267	38945	290.035	330.304	570.155	184.761	190.483	225.133
ENSG00000173175	77.0518	42.6017	83.254	20.8646	11.488	12.3147	2.1713	1.61748e-06	1.2739e-05	ADCY5	3	123282296	123449758	-	8873	protein_coding	adenylate cyclase 5 [Source:HGNC Symbol;Acc:HGNC:236]	-	66	47	89	23	11	12	0.441216	0.243344	0.47523	0.11908	0.065954	0.0704562
ENSG00000130638	3907.46	3886.73	3435.87	2589.93	2591.06	2645.61	0.520788	1.68612e-06	1.32474e-05	ATXN10	22	45671798	45845307	+	5127	protein_coding	ataxin 10 [Source:HGNC Symbol;Acc:HGNC:10549]	-	3347	4288	3673	2855	2481	2578	38.7231	38.4224	33.9423	25.5815	25.7444	26.1956
ENSG00000104760	5763.71	5083.2	4432.11	3414.53	3261.54	2400.34	0.751071	1.69723e-06	1.33286e-05	FGL1	8	17864380	17910365	-	3301	protein_coding	fibrinogen like 1 [Source:HGNC Symbol;Acc:HGNC:3695]	-	4937	5608	4738	3764	3123	2339	88.7146	78.0469	68.0039	52.3826	50.3321	36.9142
ENSG00000103485	5656.3	5178.38	5439.58	3329.26	3116.37	4110.03	0.624541	1.69845e-06	1.33327e-05	QPRT	16	29679008	29698699	+	3642	protein_coding	quinolinate phosphoribosyltransferase [Source:HGNC Symbol;Acc:HGNC:9755]	-	4845	5713	5815	3670	2984	4005	78.9099	72.0638	75.6474	46.2923	43.5891	57.289
ENSG00000009724	468.148	616.366	565.005	311.154	313.308	183.694	1.02954	1.72504e-06	1.35303e-05	MASP2	1	11026523	11047233	-	4251	protein_coding	mannan binding lectin serine peptidase 2 [Source:HGNC Symbol;Acc:HGNC:6902]	-	401	680	604	343	300	179	5.5954	7.34871	6.73178	3.70668	3.75447	2.19367
ENSG00000168765	849.905	777.708	916.73	549.736	551.422	432.041	0.730229	1.73502e-06	1.3603e-05	GSTM4	1	109656081	109674836	+	5745	protein_coding	glutathione S-transferase mu 4 [Source:HGNC Symbol;Acc:HGNC:4636]	-	728	858	980	606	528	421	7.51656	6.86105	8.08203	4.8458	4.88948	3.81769
ENSG00000285094	17.5118	43.5082	31.8049	1.81431	0	3.07868	4.24126	1.74631e-06	1.36859e-05	LINC01488	11	69481662	69494952	+	4902	lincRNA	long intergenic non-protein coding RNA 1488 [Source:HGNC Symbol;Acc:HGNC:51144]	-	15	48	34	2	0	3	0.181508	0.449843	0.328617	0.018743	0	0.0318828
ENSG00000099725	11.6745	24.4733	20.5797	0	0	0	6.70272	1.7629e-06	1.38102e-05	PRKY	Y	7273972	7381548	+	7674	transcribed_unprocessed_pseudogene	protein kinase Y-linked (pseudogene) [Source:HGNC Symbol;Acc:HGNC:9444]	-	10	27	22	0	0	0	0.0772958	0.161635	0.135827	0	0	0
ENSG00000131773	1061.21	918.203	883.99	553.364	508.604	664.994	0.728797	1.82958e-06	1.43149e-05	KHDRBS3	8	135457457	135656722	+	8645	protein_coding	KH RNA binding domain containing, signal transduction associated 3 [Source:HGNC Symbol;Acc:HGNC:18117]	-	909	1013	945	610	487	648	6.23701	5.38316	5.17906	3.24151	2.99697	3.90498
ENSG00000112425	248.667	252.891	206.732	108.859	96.0812	136.488	1.05241	1.84441e-06	1.44251e-05	EPM2A	6	145382535	145736023	-	18617	protein_coding	EPM2A, laforin glucan phosphatase [Source:HGNC Symbol;Acc:HGNC:3413]	-	213	279	221	120	92	133	0.678653	0.688474	0.562428	0.296111	0.262904	0.372178
ENSG00000143514	1639.1	1599.83	1826.91	1039.6	1086.13	1217.1	0.600144	1.86278e-06	1.45568e-05	TP53BP2	1	223779899	223845972	-	5991	protein_coding	tumor protein p53 binding protein 2 [Source:HGNC Symbol;Acc:HGNC:12000]	-	1404	1765	1953	1146	1040	1186	13.901	13.5344	15.445	8.78755	9.23534	10.3132
ENSG00000072832	32.6886	56.198	70.1579	9.9787	12.5323	3.07868	2.6379	1.86567e-06	1.45734e-05	CRMP1	4	5748084	5893058	-	5823	protein_coding	collapsin response mediator protein 1 [Source:HGNC Symbol;Acc:HGNC:2365]	-	28	62	75	11	12	3	0.285226	0.489145	0.610237	0.0867818	0.109636	0.02684
ENSG00000136448	4295.05	4276.49	4446.14	3139.66	3199.92	3006.84	0.478007	1.88846e-06	1.47394e-05	NMT1	17	45051610	45109016	+	6669	protein_coding	N-myristoyltransferase 1 [Source:HGNC Symbol;Acc:HGNC:7857]	-	3679	4718	4753	3461	3064	2930	32.7225	32.5005	33.7669	23.8409	24.4426	22.8884
ENSG00000171603	727.322	839.345	1014.02	484.42	518.003	531.585	0.751891	1.90022e-06	1.48251e-05	CLSTN1	1	9729026	9824526	-	5683	protein_coding	calsyntenin 1 [Source:HGNC Symbol;Acc:HGNC:17447]	-	623	926	1084	534	496	518	6.50262	7.4856	9.03724	4.31664	4.64326	4.74855
ENSG00000124225	336.226	331.75	405.98	62.5937	48.0406	10.2623	3.14885	1.92367e-06	1.49986e-05	PMEPA1	20	57648392	57711536	-	5619	protein_coding	prostate transmembrane protein, androgen induced 1 [Source:HGNC Symbol;Acc:HGNC:14107]	-	288	366	434	69	46	10	3.04026	2.99237	3.65944	0.564121	0.43553	0.0927149
ENSG00000162378	1932.13	1879.91	1785.75	1358.92	1221.9	1254.05	0.545136	1.92403e-06	1.49986e-05	ZYG11B	1	52726467	52827342	+	8198	protein_coding	zyg-11 family member B, cell cycle regulator [Source:HGNC Symbol;Acc:HGNC:25820]	-	1655	2074	1909	1498	1170	1222	11.9748	11.6224	11.0327	8.39434	7.59271	7.76555
ENSG00000189157	107.406	92.4548	97.2856	19.9574	44.9075	28.7343	1.67326	1.92661e-06	1.50126e-05	FAM47E	4	76214040	76283780	+	9508	protein_coding	family with sequence similarity 47 member E [Source:HGNC Symbol;Acc:HGNC:34343]	-	92	102	104	22	43	28	0.573953	0.492838	0.518237	0.106296	0.240601	0.153418
ENSG00000147669	856.91	882.853	664.161	469.906	450.119	510.034	0.748907	1.93611e-06	1.50805e-05	POLR2K	8	100150584	100154002	+	1711	protein_coding	RNA polymerase II subunit K [Source:HGNC Symbol;Acc:HGNC:9198]	-	734	974	710	518	431	497	25.4462	26.1518	19.6604	13.9079	13.4013	15.1327
ENSG00000132879	360.743	348.065	297.47	196.853	187.985	146.75	0.918557	1.94002e-06	1.51047e-05	FBXO44	1	11654375	11663327	+	3527	protein_coding	F-box protein 44 [Source:HGNC Symbol;Acc:HGNC:24847]	-	309	384	318	217	180	143	5.19674	5.00171	4.27175	2.82642	2.7151	2.11222
ENSG00000247081	37.3585	42.6017	30.8695	6.35008	4.17744	5.13113	2.81524	1.97109e-06	1.53155e-05	BAALC-AS1	8	103156990	103298772	-	3877	antisense	BAALC antisense RNA 1 [Source:HGNC Symbol;Acc:HGNC:50461]	-	32	47	33	7	4	5	0.489589	0.556923	0.403276	0.082944	0.0548887	0.0671866
ENSG00000089486	1754.68	2062.11	2075.74	1324.45	1276.21	1351.54	0.576799	2.01503e-06	1.56442e-05	CDIP1	16	4510675	4538828	-	4268	protein_coding	cell death inducing p53 target 1 [Source:HGNC Symbol;Acc:HGNC:13234]	zf-LITAF-like	1503	2275	2219	1460	1222	1317	20.8887	24.4878	24.633	15.7149	15.2323	16.0757
ENSG00000229981	71.2146	45.321	60.8035	9.9787	18.7985	11.2885	2.15017	2.01901e-06	1.56687e-05	LINC01435	10	107694973	108197849	-	6148	lincRNA	long intergenic non-protein coding RNA 1435 [Source:HGNC Symbol;Acc:HGNC:50753]	-	61	50	65	11	18	11	0.588537	0.373619	0.500915	0.0821942	0.155761	0.0932111
ENSG00000237550	2062.89	1617.96	1380.71	995.148	818.779	1074.46	0.808431	2.04143e-06	1.58298e-05	RPL9P9	15	82372196	82372912	-	717	transcribed_processed_pseudogene	ribosomal protein L9 pseudogene 9 [Source:HGNC Symbol;Acc:HGNC:17251]	-	1767	1785	1476	1097	784	1047	146.182	114.37	97.533	70.2862	58.1722	76.074
ENSG00000145391	5313.07	5249.98	4493.85	3480.75	3070.42	3559.98	0.574292	2.07453e-06	1.60734e-05	SETD7	4	139495941	139606699	-	13916	protein_coding	SET domain containing lysine methyltransferase 7 [Source:HGNC Symbol;Acc:HGNC:30412]	-	4551	5792	4804	3837	2940	3469	19.3986	19.1209	16.3558	12.6666	11.2396	12.9867
ENSG00000185112	58.3726	87.0163	42.0947	10.8859	18.7985	10.2623	2.23781	2.09621e-06	1.62151e-05	FAM43A	3	194686544	194689037	+	2494	protein_coding	family with sequence similarity 43 member A [Source:HGNC Symbol;Acc:HGNC:26888]	-	50	96	45	12	18	10	1.18919	1.76835	0.85487	0.221038	0.383968	0.208887
ENSG00000107771	1633.26	1528.22	1505.12	1035.06	1054.8	1108.32	0.544875	2.10288e-06	1.62535e-05	CCSER2	10	84328558	84518521	+	8452	protein_coding	coiled-coil serine rich protein 2 [Source:HGNC Symbol;Acc:HGNC:29197]	-	1399	1686	1609	1141	1010	1080	9.81829	9.16413	9.01947	6.20167	6.35742	6.65691
ENSG00000113387	5058.57	4346.28	3684.69	2652.52	2661.03	2991.45	0.65612	2.15126e-06	1.65938e-05	SUB1	5	32531633	32604079	+	9324	protein_coding	SUB1 homolog, transcriptional regulator [Source:HGNC Symbol;Acc:HGNC:19985]	PC4	4333	4795	3939	2924	2548	2915	27.5654	23.6254	20.0156	14.4065	14.5384	16.2871
ENSG00000114993	1447.64	1568.11	1613.63	1099.47	1039.14	926.682	0.594845	2.15396e-06	1.66037e-05	RTKN	2	74425836	74442422	-	5190	protein_coding	rhotekin [Source:HGNC Symbol;Acc:HGNC:10466]	-	1240	1730	1725	1212	995	903	14.172	15.3134	15.7473	10.728	10.1994	9.06419
ENSG00000134240	2519.36	1971.46	2591.17	628.658	563.955	197.035	2.34918	2.15428e-06	1.66037e-05	HMGCS2	1	119747996	119768905	-	2571	protein_coding	3-hydroxy-3-methylglutaryl-CoA synthase 2 [Source:HGNC Symbol;Acc:HGNC:5008]	-	2158	2175	2770	693	540	192	49.7883	38.8643	51.046	12.3827	11.174	3.89052
ENSG00000176783	1184.96	1172.91	1191.75	701.23	698.677	870.239	0.645206	2.15791e-06	1.66183e-05	RUFY1	5	179550558	179610026	+	5911	protein_coding	RUN and FYVE domain containing 1 [Source:HGNC Symbol;Acc:HGNC:19760]	-	1015	1294	1274	773	669	848	10.1855	10.057	10.2116	6.0076	6.02121	7.47384
ENSG00000170802	952.641	857.473	746.48	482.606	536.801	553.136	0.700701	2.17138e-06	1.67085e-05	FOXN2	2	48314637	48379294	+	5481	protein_coding	forkhead box N2 [Source:HGNC Symbol;Acc:HGNC:5281]	Fork	816	946	798	532	514	539	8.83096	7.92911	6.89807	4.45897	4.9891	5.12316
ENSG00000113407	6056.74	5908.95	5440.51	3930.7	4125.22	4267.05	0.498227	2.18366e-06	1.67962e-05	TARS	5	33440696	33469539	+	5718	protein_coding	threonyl-tRNA synthetase [Source:HGNC Symbol;Acc:HGNC:11572]	-	5188	6519	5816	4333	3950	4158	53.8187	52.3757	48.1908	34.8118	36.7512	37.8834
ENSG00000115464	1613.42	1675.06	1654.79	1000.59	1185.35	1138.08	0.573205	2.19205e-06	1.68493e-05	USP34	2	61187463	61470769	-	18125	protein_coding	ubiquitin specific peptidase 34 [Source:HGNC Symbol;Acc:HGNC:20066]	-	1382	1848	1769	1103	1135	1109	4.5228	4.684	4.62417	2.79563	3.33148	3.18759
ENSG00000172340	6208.51	5779.33	5428.35	4247.3	4062.56	3938.65	0.50759	2.19745e-06	1.68819e-05	SUCLG2	3	67360460	67654614	-	3090	protein_coding	succinate-CoA ligase GDP-forming beta subunit [Source:HGNC Symbol;Acc:HGNC:11450]	-	5318	6376	5803	4682	3890	3838	102.086	94.7945	88.9771	69.6074	66.9746	64.7076
ENSG00000267296	102.736	106.958	85.1249	42.6363	30.2865	29.7605	1.5157	2.22074e-06	1.7054e-05	CEBPA-DT	19	33302857	33305054	+	2198	antisense	CEBPA divergent transcript [Source:HGNC Symbol;Acc:HGNC:25710]	-	88	118	91	47	29	29	2.37483	2.46631	1.96154	0.982319	0.701923	0.687352
ENSG00000126107	1690.47	1689.57	1852.17	1201.98	1175.95	1230.44	0.536243	2.27887e-06	1.74723e-05	HECTD3	1	45002540	45011329	-	5077	protein_coding	HECT domain E3 ubiquitin protein ligase 3 [Source:HGNC Symbol;Acc:HGNC:26117]	-	1448	1864	1980	1325	1126	1199	16.9176	16.8668	18.4775	11.9892	11.7991	12.3033
ENSG00000126231	180.955	219.354	262.858	76.201	119.057	45.1539	1.46644	2.30475e-06	1.76494e-05	PROZ	13	113158654	113172383	+	1666	protein_coding	protein Z, vitamin K dependent plasma glycoprotein [Source:HGNC Symbol;Acc:HGNC:9460]	-	155	242	281	84	114	44	5.51867	6.67319	7.99127	2.31626	3.6404	1.3759
ENSG00000186470	619.917	599.144	629.55	376.469	420.877	357.126	0.679436	2.31124e-06	1.76849e-05	BTN3A2	6	26365159	26378320	+	7042	protein_coding	butyrophilin subfamily 3 member A2 [Source:HGNC Symbol;Acc:HGNC:1139]	-	531	661	673	415	403	348	4.47277	4.3122	4.52797	2.70729	3.04458	2.57449
ENSG00000115109	1111.41	1133.93	1062.66	784.689	719.564	640.365	0.624599	2.3135e-06	1.76951e-05	EPB41L5	2	120013005	120179119	+	9281	protein_coding	erythrocyte membrane protein band 4.1 like 5 [Source:HGNC Symbol;Acc:HGNC:19819]	-	952	1251	1136	865	689	624	6.08443	6.19235	5.7992	4.28158	3.94951	3.50266
ENSG00000069345	2501.85	2241.58	2240.38	1687.31	1535.21	1575.26	0.541014	2.36938e-06	1.81076e-05	DNAJA2	16	46955362	46973788	-	5065	protein_coding	DnaJ heat shock protein family (Hsp40) member A2 [Source:HGNC Symbol;Acc:HGNC:14884]	-	2143	2473	2395	1860	1470	1535	25.0969	22.4304	22.4032	16.87	15.4403	15.7884
ENSG00000180233	537.028	648.997	476.138	322.947	337.328	295.553	0.798721	2.47239e-06	1.88575e-05	ZNRF2	7	30284307	30367692	+	3696	protein_coding	zinc and ring finger 2 [Source:HGNC Symbol;Acc:HGNC:22316]	-	460	716	509	356	323	288	7.3825	8.89968	6.52484	4.42487	4.64932	4.05947
ENSG00000187630	465.813	469.525	498.589	311.154	260.046	290.422	0.734086	2.47689e-06	1.88843e-05	DHRS4L2	14	23969874	24006408	+	2516	protein_coding	dehydrogenase/reductase 4 like 2 [Source:HGNC Symbol;Acc:HGNC:19731]	-	399	518	533	343	249	283	9.40676	9.45828	10.0369	6.26276	5.26511	5.85982
ENSG00000034713	1392.77	1381.38	1173.98	881.754	854.287	872.292	0.597564	2.5463e-06	1.9398e-05	GABARAPL2	16	75566351	75577881	+	3034	protein_coding	GABA type A receptor associated protein like 2 [Source:HGNC Symbol;Acc:HGNC:13291]	-	1193	1524	1255	972	818	850	23.324	23.0761	19.598	14.7175	14.3436	14.5953
ENSG00000116977	2215.82	2152.75	2057.97	1503.15	1467.33	1137.06	0.64537	2.59228e-06	1.97404e-05	LGALS8	1	236518000	236552981	+	9710	protein_coding	galectin 8 [Source:HGNC Symbol;Acc:HGNC:6569]	-	1898	2375	2200	1657	1405	1108	11.5946	11.2367	10.7346	7.83945	7.69797	5.94469
ENSG00000186466	357.24	296.399	288.115	195.945	143.077	130.331	1.00019	2.68362e-06	2.03953e-05	AQP7P1	9	63317067	63333091	-	1045	unprocessed_pseudogene	aquaporin 7 pseudogene 1 [Source:HGNC Symbol;Acc:HGNC:32048]	-	306	327	308	216	137	127	17.3693	14.3756	13.9643	9.49555	6.97466	6.33135
ENSG00000135842	171.615	113.302	148.735	65.3151	52.218	59.5211	1.28696	2.68673e-06	2.04108e-05	FAM129A	1	184790724	184974550	-	8372	protein_coding	family with sequence similarity 129 member A [Source:HGNC Symbol;Acc:HGNC:16784]	-	147	125	159	72	50	58	1.04152	0.685921	0.899813	0.395081	0.317731	0.360917
ENSG00000219438	109.74	117.835	102.898	45.3577	42.8188	44.1277	1.32025	2.70827e-06	2.05499e-05	FAM19A5	22	48489460	48850912	+	3173	protein_coding	family with sequence similarity 19 member A5, C-C motif chemokine like [Source:HGNC Symbol;Acc:HGNC:21592]	-	94	130	110	50	41	43	1.75726	1.8822	1.64251	0.723907	0.687437	0.706004
ENSG00000255874	74.7169	75.2328	88.8667	29.0289	26.109	12.3147	1.8192	2.71018e-06	2.05562e-05	LINC00346	13	110863987	110870251	-	6265	lincRNA	long intergenic non-protein coding RNA 346 [Source:HGNC Symbol;Acc:HGNC:27492]	-	64	83	95	32	25	12	0.60595	0.608625	0.718434	0.234645	0.212294	0.0997858
ENSG00000140262	1054.21	1076.83	1196.43	792.853	690.322	642.417	0.646182	2.72164e-06	2.06268e-05	TCF12	15	56918623	57299281	+	9446	protein_coding	transcription factor 12 [Source:HGNC Symbol;Acc:HGNC:11623]	bHLH	903	1188	1279	874	661	626	5.67045	5.77779	6.41515	4.25056	3.72282	3.45251
ENSG00000155393	563.879	541.133	566.876	314.783	302.865	385.861	0.736668	2.75842e-06	2.08806e-05	HEATR3	16	50065941	50106387	+	4183	protein_coding	HEAT repeat containing 3 [Source:HGNC Symbol;Acc:HGNC:26087]	-	483	597	606	347	290	376	6.84915	6.55661	6.86387	3.81087	3.68832	4.68283
ENSG00000054523	3101.92	3329.28	3768.88	2213.46	2131.54	2469.1	0.582275	2.76941e-06	2.09555e-05	KIF1B	1	10210805	10381603	+	17720	protein_coding	kinesin family member 1B [Source:HGNC Symbol;Acc:HGNC:16636]	-	2657	3673	4029	2440	2041	2406	8.89417	9.52249	10.7725	6.3257	6.12771	7.0736
ENSG00000171100	686.462	603.676	629.55	407.312	373.881	422.805	0.67184	2.82355e-06	2.13483e-05	MTM1	X	150568619	150673322	+	4016	protein_coding	myotubularin 1 [Source:HGNC Symbol;Acc:HGNC:7448]	-	588	666	673	449	358	412	8.68483	7.61857	7.93973	5.13612	4.74251	5.34456
ENSG00000213965	464.646	495.812	478.945	293.011	303.909	294.527	0.691999	2.86463e-06	2.16418e-05	NUDT19	19	32691961	32713796	+	2967	protein_coding	nudix hydrolase 19 [Source:HGNC Symbol;Acc:HGNC:32036]	-	398	547	512	323	291	287	7.95689	8.4696	8.17592	5.00112	5.21788	5.03933
ENSG00000139144	259.174	296.399	294.663	157.845	166.053	126.226	0.918418	2.88619e-06	2.1796e-05	PIK3C2G	12	18247614	18648416	+	5925	protein_coding	phosphatidylinositol-4-phosphate 3-kinase catalytic subunit type 2 gamma [Source:HGNC Symbol;Acc:HGNC:8973]	-	222	327	315	174	159	123	2.2225	2.53544	2.51887	1.3491	1.42767	1.0815
ENSG00000181904	2389.77	2238.86	2114.09	1567.56	1611.45	1379.25	0.564465	2.9185e-06	2.20313e-05	C5orf24	5	134845680	134859737	+	5741	protein_coding	chromosome 5 open reading frame 24 [Source:HGNC Symbol;Acc:HGNC:26746]	-	2047	2470	2260	1728	1543	1344	21.1499	19.7653	18.6511	13.8273	14.2987	12.1961
ENSG00000091428	184.457	188.535	158.089	91.6226	80.4158	81.0718	1.06699	2.95087e-06	2.22492e-05	RAPGEF4	2	172735274	173052893	+	7129	protein_coding	Rap guanine nucleotide exchange factor 4 [Source:HGNC Symbol;Acc:HGNC:16626]	-	158	208	169	101	77	79	1.31464	1.34038	1.12316	0.650842	0.57462	0.577307
ENSG00000175198	834.728	799.462	842.83	567.879	526.358	420.752	0.708378	2.95447e-06	2.22676e-05	PCCA	13	100089015	100530437	+	7288	protein_coding	propionyl-CoA carboxylase subunit alpha [Source:HGNC Symbol;Acc:HGNC:8653]	-	715	882	901	626	504	410	5.81936	5.55973	5.85734	3.94592	3.6791	2.93079
ENSG00000269313	128.42	165.875	113.188	68.0366	40.7301	40.0228	1.4484	2.9558e-06	2.22688e-05	MAGIX	X	49162564	49168483	+	5107	protein_coding	MAGI family member, X-linked [Source:HGNC Symbol;Acc:HGNC:30006]	-	110	183	121	75	39	39	1.27763	1.64618	1.12254	0.674649	0.406273	0.397839
ENSG00000112367	361.91	357.129	343.306	204.11	163.965	221.665	0.848072	2.97203e-06	2.23734e-05	FIG4	6	109691312	109825428	+	3592	protein_coding	FIG4 phosphoinositide 5-phosphatase [Source:HGNC Symbol;Acc:HGNC:16873]	-	310	394	367	225	157	216	5.11921	5.0391	4.84076	2.87759	2.32532	3.13275
ENSG00000185100	144.764	117.835	115.994	49.8935	44.9075	59.5211	1.29217	2.97717e-06	2.24033e-05	ADSSL1	14	104724186	104747325	+	5775	protein_coding	adenylosuccinate synthase like 1 [Source:HGNC Symbol;Acc:HGNC:20093]	-	124	130	124	55	43	58	1.27364	1.03415	1.01731	0.437515	0.396128	0.52322
ENSG00000105053	1472.16	1415.83	1467.7	1051.39	992.142	945.154	0.542924	2.97862e-06	2.24054e-05	VRK3	19	49976467	50025946	-	9796	protein_coding	vaccinia related kinase 3 [Source:HGNC Symbol;Acc:HGNC:18996]	-	1261	1562	1569	1159	950	921	7.63561	7.3253	7.58854	5.43522	5.15934	4.89801
ENSG00000187231	1271.35	1129.4	1132.82	799.203	779.093	795.325	0.573208	2.99467e-06	2.25084e-05	SESTD1	2	179101692	179264790	-	11349	protein_coding	SEC14 and spectrin domain containing 1 [Source:HGNC Symbol;Acc:HGNC:18379]	-	1089	1246	1211	881	746	775	5.69178	5.04375	5.05558	3.56616	3.49704	3.55756
ENSG00000140396	1392.77	1609.8	1729.63	1000.59	1112.24	910.262	0.647192	3.0013e-06	2.25493e-05	NCOA2	8	70109762	70403805	-	10026	protein_coding	nuclear receptor coactivator 2 [Source:HGNC Symbol;Acc:HGNC:7669]	-	1193	1776	1849	1103	1065	887	7.05814	8.13783	8.73763	5.05394	5.6512	4.60898
ENSG00000073417	1203.64	1271.71	1281.55	829.139	817.734	902.052	0.560126	3.05357e-06	2.2915e-05	PDE8A	15	84980440	85139145	+	7886	protein_coding	phosphodiesterase 8A [Source:HGNC Symbol;Acc:HGNC:8793]	-	1031	1403	1370	914	783	879	7.75496	8.17324	8.23091	5.32442	5.28231	5.80685
ENSG00000015171	1667.12	1669.63	1734.3	1040.51	1210.41	1193.5	0.55859	3.06149e-06	2.29563e-05	ZMYND11	10	134465	254637	+	5300	protein_coding	zinc finger MYND-type containing 11 [Source:HGNC Symbol;Acc:HGNC:16966]	-	1428	1842	1854	1147	1159	1163	15.982	15.9664	16.5736	9.94192	11.6339	11.4317
ENSG00000283342	21.0141	38.9761	42.0947	4.53577	4.17744	3.07868	3.11502	3.0721e-06	2.30269e-05	AC241584.2	1	147099482	147124285	-	2090	unprocessed_pseudogene	neuroblastoma breakpoint family, member 13, pseudogene	-	18	43	45	5	4	3	0.510862	0.945182	1.02012	0.109902	0.10182	0.0747797
ENSG00000070159	1288.87	1342.41	1331.13	762.917	914.86	928.734	0.60514	3.07841e-06	2.30651e-05	PTPN3	9	109375466	109498313	-	9995	protein_coding	protein tyrosine phosphatase, non-receptor type 3 [Source:HGNC Symbol;Acc:HGNC:9655]	-	1104	1481	1423	841	876	905	6.55185	6.80715	6.74538	3.86541	4.66273	4.71709
ENSG00000085415	1679.96	1441.21	1476.12	1084.05	974.388	1009.81	0.582361	3.09821e-06	2.32044e-05	SEH1L	18	12947133	12987536	+	10481	protein_coding	SEH1 like nucleoporin [Source:HGNC Symbol;Acc:HGNC:30379]	-	1439	1590	1578	1195	933	984	8.14396	6.96927	7.13327	5.23779	4.73585	4.89104
ENSG00000107779	584.893	586.454	628.615	398.241	382.236	358.153	0.660469	3.10413e-06	2.32396e-05	BMPR1A	10	86756601	86932838	+	11412	protein_coding	bone morphogenetic protein receptor type 1A [Source:HGNC Symbol;Acc:HGNC:1076]	-	501	647	672	439	366	349	2.60408	2.60457	2.78992	1.7672	1.70623	1.59321
ENSG00000177427	518.349	503.063	487.364	318.411	251.691	322.235	0.756428	3.1374e-06	2.34795e-05	MIEF2	17	18260534	18266552	+	3969	protein_coding	mitochondrial elongation factor 2 [Source:HGNC Symbol;Acc:HGNC:17920]	-	444	555	521	351	241	314	6.63559	6.42399	6.21929	4.06264	3.23039	4.12152
ENSG00000103222	388.761	358.942	514.491	214.996	250.647	212.429	0.89761	3.13989e-06	2.34889e-05	ABCC1	16	15949577	16143074	+	7575	protein_coding	ATP binding cassette subfamily C member 1 [Source:HGNC Symbol;Acc:HGNC:51]	-	333	396	550	237	240	207	2.60759	2.40163	3.44005	1.4373	1.68557	1.42363
ENSG00000125868	13948.7	12916.5	11670.5	8972.66	8850.95	9276.05	0.507838	3.25524e-06	2.43137e-05	DSTN	20	17569863	17609919	+	3851	protein_coding	destrin, actin depolymerizing factor [Source:HGNC Symbol;Acc:HGNC:15750]	-	11948	14250	12476	9891	8475	9039	184.035	169.994	153.492	117.991	117.081	122.28
ENSG00000075461	43.1957	19.0348	52.3846	6.35008	2.08872	4.1049	3.17075	3.26206e-06	2.43551e-05	CACNG4	17	66964910	67033398	+	3380	protein_coding	calcium voltage-gated channel auxiliary subunit gamma 4 [Source:HGNC Symbol;Acc:HGNC:1408]	-	37	21	56	7	2	4	0.649326	0.285427	0.784975	0.0951402	0.0314798	0.0616527
ENSG00000233930	40.8608	56.198	68.287	2.72146	6.26616	17.4458	2.66324	3.26688e-06	2.43815e-05	KRTAP5-AS1	11	1571353	1599184	+	2931	antisense	KRTAP5-1/KRTAP5-2 antisense RNA 1 [Source:HGNC Symbol;Acc:HGNC:27877]	-	35	62	73	3	6	17	0.708321	0.971782	1.18003	0.0470206	0.108907	0.302163
ENSG00000100412	2701.48	2739.2	2862.44	1944.94	1771.24	2055.53	0.524683	3.2826e-06	2.44797e-05	ACO2	22	41469125	41528989	+	4041	protein_coding	aconitase 2 [Source:HGNC Symbol;Acc:HGNC:118]	-	2314	3022	3060	2144	1696	2003	33.9666	34.3557	35.8771	24.3735	22.3283	25.8226
ENSG00000173930	98.0659	126.899	130.026	46.2649	52.218	44.1277	1.31971	3.33793e-06	2.48827e-05	SLCO4C1	5	102233986	102296549	-	5334	protein_coding	solute carrier organic anion transporter family member 4C1 [Source:HGNC Symbol;Acc:HGNC:23612]	-	84	140	139	51	50	43	0.934123	1.20578	1.23466	0.439238	0.498696	0.419976
ENSG00000100439	3089.08	3439.86	3249.71	2057.43	2101.25	2468.07	0.561678	3.34573e-06	2.49228e-05	ABHD4	14	22598237	22613215	+	4070	protein_coding	abhydrolase domain containing 4 [Source:HGNC Symbol;Acc:HGNC:20154]	-	2646	3795	3474	2268	2012	2405	38.5632	42.8362	40.4408	25.5995	26.2998	30.7843
ENSG00000165458	1294.7	1523.69	1512.6	941.626	985.876	974.914	0.578369	3.41087e-06	2.53768e-05	INPPL1	11	72223701	72239105	+	6519	protein_coding	inositol polyphosphate phosphatase like 1 [Source:HGNC Symbol;Acc:HGNC:6080]	-	1109	1681	1617	1038	944	950	10.0909	11.8462	11.752	7.31474	7.70389	7.59191
ENSG00000115884	13303.1	13128.6	12840.8	9998.66	9146.51	9549.03	0.452694	3.42868e-06	2.54994e-05	SDC1	2	20200797	20225433	-	3595	protein_coding	syndecan 1 [Source:HGNC Symbol;Acc:HGNC:10658]	-	11395	14484	13727	11022	8758	9305	188.015	185.09	180.909	140.846	129.606	134.842
ENSG00000172497	136.592	174.033	124.413	72.5724	50.1293	31.813	1.48858	3.43625e-06	2.55458e-05	ACOT12	5	81330005	81394179	-	2444	protein_coding	acyl-CoA thioesterase 12 [Source:HGNC Symbol;Acc:HGNC:24436]	-	117	192	133	80	48	31	2.83963	3.60905	2.57831	1.50374	1.04486	0.660799
ENSG00000131236	11260.1	10005.1	8930.63	6262.99	5541.38	7408.32	0.652194	3.44165e-06	2.5566e-05	CAP1	1	40040233	40072649	+	3814	protein_coding	cyclase associated actin cytoskeleton regulatory protein 1 [Source:HGNC Symbol;Acc:HGNC:20040]	-	9645	11038	9547	6904	5306	7219	150.003	132.954	118.596	83.1577	74.0126	98.6064
ENSG00000088002	24.5165	29.9119	22.4505	0.907154	0	0	6.17492	3.45459e-06	2.56521e-05	SULT2B1	19	48552075	48599425	+	2822	protein_coding	sulfotransferase family 2B member 1 [Source:HGNC Symbol;Acc:HGNC:11459]	-	21	33	24	1	0	0	0.441408	0.537217	0.402938	0.0162789	0	0
ENSG00000196924	44238.2	51221.8	78622.7	31625.2	32788.7	33217.9	0.83437	3.49831e-06	2.59666e-05	FLNA	X	154348524	154374638	-	10585	protein_coding	filamin A [Source:HGNC Symbol;Acc:HGNC:3754]	-	37893	56510	84049	34862	31396	32369	212.347	245.26	376.206	151.302	157.798	159.311
ENSG00000032742	403.938	440.52	413.464	279.404	229.759	211.402	0.802573	3.50179e-06	2.59824e-05	IFT88	13	20567069	20691437	+	6111	protein_coding	intraflagellar transport 88 [Source:HGNC Symbol;Acc:HGNC:20606]	-	346	486	442	308	220	206	3.35847	3.65357	3.42684	2.31537	1.91527	1.75616
ENSG00000222033	96.8985	71.6072	96.3502	22.6789	37.597	12.3147	1.86848	3.67037e-06	2.71804e-05	LINC01124	2	170712451	170714567	-	2117	lincRNA	long intergenic non-protein coding RNA 1124 [Source:HGNC Symbol;Acc:HGNC:49270]	-	83	79	103	25	36	12	2.3256	1.71435	2.30516	0.542502	0.904692	0.295304
ENSG00000159899	977.157	1064.14	1312.42	655.873	761.339	580.844	0.747971	3.69285e-06	2.73363e-05	NPR2	9	35792154	35809732	+	3865	protein_coding	natriuretic peptide receptor 2 [Source:HGNC Symbol;Acc:HGNC:7944]	-	837	1174	1403	723	729	566	12.8456	13.9544	17.1986	8.59353	10.0345	7.62914
ENSG00000150907	642.098	559.261	654.807	381.912	356.127	411.516	0.690609	3.70373e-06	2.74061e-05	FOXO1	13	40469953	40666597	-	6232	protein_coding	forkhead box O1 [Source:HGNC Symbol;Acc:HGNC:3819]	Fork	550	617	700	421	341	401	5.23495	4.54832	5.32175	3.1034	2.91102	3.35217
ENSG00000187051	2060.55	2089.3	1861.52	1377.06	1356.62	1438.77	0.526688	3.77071e-06	2.78694e-05	RPS19BP1	22	39529093	39532855	-	3763	protein_coding	ribosomal protein S19 binding protein 1 [Source:HGNC Symbol;Acc:HGNC:28749]	-	1765	2305	1990	1518	1299	1402	27.822	28.1404	25.0555	18.5319	18.3651	19.4099
ENSG00000189079	243.997	283.709	302.147	130.63	146.21	164.196	0.915227	3.78992e-06	2.79928e-05	ARID2	12	45729665	45908040	+	12127	protein_coding	AT-rich interaction domain 2 [Source:HGNC Symbol;Acc:HGNC:18037]	ARID	209	313	323	144	140	160	1.02228	1.18573	1.26192	0.545496	0.614177	0.687346
ENSG00000103150	706.308	669.844	612.712	444.506	386.413	420.752	0.666671	3.79034e-06	2.79928e-05	MLYCD	16	83899126	83927026	+	16161	protein_coding	malonyl-CoA decarboxylase [Source:HGNC Symbol;Acc:HGNC:7150]	-	605	739	655	490	370	410	2.22057	2.10073	1.92025	1.39287	1.21801	1.32167
ENSG00000158828	1874.93	1885.35	1877.43	1339.87	1157.15	1357.7	0.548248	3.79931e-06	2.80482e-05	PINK1	1	20633455	20651511	+	4836	protein_coding	PTEN induced putative kinase 1 [Source:HGNC Symbol;Acc:HGNC:14581]	-	1606	2080	2007	1477	1108	1323	19.6987	19.7592	19.6628	14.0306	12.1891	14.2522
ENSG00000168297	323.384	259.236	269.406	142.423	153.521	163.17	0.89068	3.83386e-06	2.82814e-05	PXK	3	58332880	58426126	+	5354	protein_coding	PX domain containing serine/threonine kinase like [Source:HGNC Symbol;Acc:HGNC:23326]	-	277	286	288	157	147	159	3.06887	2.45404	2.54858	1.34711	1.46069	1.54713
ENSG00000107282	382.924	452.304	659.484	231.324	186.941	292.474	1.07372	3.85905e-06	2.84562e-05	APBA1	9	69427530	69672306	-	11384	protein_coding	amyloid beta precursor protein binding family A member 1 [Source:HGNC Symbol;Acc:HGNC:578]	-	328	499	705	255	179	285	1.70906	2.01372	2.93412	1.02903	0.836521	1.30424
ENSG00000139644	39478.5	37920.1	33923.7	26610.5	26595.7	21514.8	0.575129	3.88373e-06	2.86161e-05	TMBIM6	12	49707725	49764934	+	6186	protein_coding	transmembrane BAX inhibitor motif containing 6 [Source:HGNC Symbol;Acc:HGNC:11723]	-	33816	41835	36265	29334	25466	20965	324.257	310.687	277.755	217.843	219.013	176.561
ENSG00000136052	2285.87	2165.44	2187.99	1562.12	1588.47	1277.65	0.583984	3.9311e-06	2.89324e-05	SLC41A2	12	104802553	104958744	-	5151	protein_coding	solute carrier family 41 member 2 [Source:HGNC Symbol;Acc:HGNC:31045]	-	1958	2389	2339	1722	1521	1245	22.5475	21.3068	21.5141	15.3576	15.7093	12.5918
ENSG00000184983	2071.06	1692.29	1425.61	925.298	843.843	1195.55	0.807079	3.9312e-06	2.89324e-05	NDUFA6	22	42085525	42090955	-	1416	protein_coding	NADH:ubiquinone oxidoreductase subunit A6 [Source:HGNC Symbol;Acc:HGNC:7690]	-	1774	1867	1524	1020	808	1165	74.3136	60.5723	50.9925	33.0917	30.3576	42.8619
ENSG00000198074	35181.2	34387.8	31533.6	23243.1	24702.3	18310.9	0.609672	3.97388e-06	2.92352e-05	AKR1B10	7	134527592	134541408	+	1744	protein_coding	aldo-keto reductase family 1 member B10 [Source:HGNC Symbol;Acc:HGNC:382]	-	30135	37938	33710	25622	23653	17843	1024.95	999.358	915.791	674.915	721.537	533.004
ENSG00000133424	730.825	686.16	814.767	440.877	419.833	518.244	0.694882	4.01204e-06	2.95046e-05	LARGE1	22	33162226	33922841	-	10687	protein_coding	LARGE xylosyl- and glucuronyltransferase 1 [Source:HGNC Symbol;Acc:HGNC:6511]	-	626	757	871	486	402	505	3.47453	3.25412	3.86142	2.08912	2.00119	2.46175
ENSG00000122550	764.681	712.446	651.065	463.556	455.341	446.408	0.639346	4.03655e-06	2.96619e-05	KLHL7	7	23105758	23177914	+	7066	protein_coding	kelch like family member 7 [Source:HGNC Symbol;Acc:HGNC:15646]	-	655	786	696	511	436	435	5.49851	5.11025	4.66681	3.32223	3.2827	3.20719
ENSG00000138018	2582.4	2351.25	2119.7	1625.62	1545.65	1625.54	0.555712	4.04287e-06	2.9697e-05	SELENOI	2	26308547	26395891	+	8552	protein_coding	selenoprotein I [Source:HGNC Symbol;Acc:HGNC:29361]	-	2212	2594	2266	1792	1480	1584	15.3425	13.9346	12.5538	9.62616	9.20689	9.64931
ENSG00000151491	6111.61	5727.67	5302.07	3798.26	3577.98	4316.3	0.551779	4.04826e-06	2.97251e-05	EPS8	12	15620158	15882329	-	8692	protein_coding	epidermal growth factor receptor pathway substrate 8 [Source:HGNC Symbol;Acc:HGNC:3420]	-	5235	6319	5668	4187	3426	4206	35.7252	33.3981	30.8954	22.1292	20.9694	25.2092
ENSG00000133134	63.0424	51.6659	42.0947	10.8859	13.5767	12.3147	2.09175	4.07608e-06	2.99179e-05	BEX2	X	103309346	103311046	-	1176	protein_coding	brain expressed X-linked 2 [Source:HGNC Symbol;Acc:HGNC:30933]	-	54	57	45	12	13	12	2.72373	2.22669	1.81297	0.468766	0.588105	0.531597
ENSG00000152642	692.299	587.36	608.035	349.254	396.857	416.648	0.69878	4.14196e-06	3.03649e-05	GPD1L	3	32105689	32168713	+	4802	protein_coding	glycerol-3-phosphate dehydrogenase 1 like [Source:HGNC Symbol;Acc:HGNC:28956]	-	593	648	650	385	380	406	7.32504	6.19935	6.41321	3.68316	4.20998	4.40466
ENSG00000165006	2701.48	2699.32	2176.77	1747.18	1653.22	1646.07	0.58611	4.14996e-06	3.04017e-05	UBAP1	9	34179005	34252523	+	2772	protein_coding	ubiquitin associated protein 1 [Source:HGNC Symbol;Acc:HGNC:12461]	-	2314	2978	2327	1926	1583	1604	49.5163	49.3543	39.7729	31.9187	30.3813	30.1453
ENSG00000122203	3140.44	3150.72	2871.8	2142.7	2092.9	2253.59	0.497684	4.20779e-06	3.08017e-05	KIAA1191	5	176346061	176361968	-	3973	protein_coding	KIAA1191 [Source:HGNC Symbol;Acc:HGNC:29209]	-	2690	3476	3070	2362	2004	2196	40.1616	40.1934	36.6104	27.3114	26.8348	28.7954
ENSG00000174804	475.153	523.911	554.715	343.812	293.465	226.796	0.845797	4.2157e-06	3.08478e-05	FZD4	11	86945679	86955391	-	7383	protein_coding	frizzled class receptor 4 [Source:HGNC Symbol;Acc:HGNC:4042]	-	407	578	593	379	281	221	3.26994	3.59657	3.80545	2.35824	2.02485	1.55944
ENSG00000111269	1562.05	1541.82	1366.68	1055.93	953.501	1013.91	0.563714	4.36698e-06	3.19303e-05	CREBL2	12	12611827	12645108	+	3922	protein_coding	cAMP responsive element binding protein like 2 [Source:HGNC Symbol;Acc:HGNC:2350]	Others	1338	1701	1461	1164	913	988	20.2361	19.9246	17.6493	13.6341	12.3846	13.1238
ENSG00000182473	1587.73	1629.74	1541.6	1152.99	1090.31	1082.67	0.516688	4.40248e-06	3.21776e-05	EXOC7	17	76081017	76121576	-	10086	protein_coding	exocyst complex component 7 [Source:HGNC Symbol;Acc:HGNC:23214]	-	1360	1798	1648	1271	1044	1055	7.9983	8.18962	7.74145	5.78907	5.50681	5.44932
ENSG00000250722	1872.59	1860.88	1581.83	1182.93	1079.87	695.781	0.844678	4.46528e-06	3.25867e-05	SELENOP	5	42799880	42887392	-	5688	protein_coding	selenoprotein P [Source:HGNC Symbol;Acc:HGNC:10751]	-	1604	2053	1691	1304	1034	678	16.7272	16.5814	14.0854	10.5318	9.67119	6.20982
ENSG00000100263	469.316	425.111	389.142	251.282	270.489	239.111	0.753282	4.54301e-06	3.31033e-05	RHBDD3	22	29259852	29268209	-	3014	protein_coding	rhomboid domain containing 3 [Source:HGNC Symbol;Acc:HGNC:1308]	-	402	469	416	277	259	233	7.91153	7.14863	6.53935	4.22201	4.57168	4.02737
ENSG00000170634	325.719	339.907	319.92	211.367	177.541	164.196	0.831651	4.54763e-06	3.31243e-05	ACYP2	2	53970838	54305300	+	4964	protein_coding	acylphosphatase 2 [Source:HGNC Symbol;Acc:HGNC:180]	-	279	375	342	233	170	160	3.33388	3.4705	3.26421	2.15629	1.82195	1.67918
ENSG00000136861	1590.07	1641.53	2319.89	1054.11	1083	1186.32	0.74073	4.55366e-06	3.31556e-05	CDK5RAP2	9	120388869	120580170	-	10080	protein_coding	CDK5 regulatory subunit associated protein 2 [Source:HGNC Symbol;Acc:HGNC:18672]	-	1362	1811	2480	1162	1037	1156	8.01483	8.25374	11.6567	5.29576	5.47315	5.97456
ENSG00000092203	1580.73	1523.69	1676.31	1161.16	1073.6	1062.14	0.535821	4.55668e-06	3.31649e-05	TOX4	14	21476597	21499175	+	7091	protein_coding	TOX high mobility group box family member 4 [Source:HGNC Symbol;Acc:HGNC:20161]	HMG	1354	1681	1792	1280	1028	1035	11.3263	10.8906	11.9733	8.29249	7.71267	7.60399
ENSG00000186141	1091.57	1086.8	966.308	723.909	650.637	710.148	0.5924	4.58054e-06	3.33259e-05	POLR3C	1	145824088	145842505	+	2793	protein_coding	RNA polymerase III subunit C [Source:HGNC Symbol;Acc:HGNC:30076]	-	935	1199	1033	798	623	692	19.8572	19.7216	17.5232	13.1255	11.8669	12.9076
ENSG00000140264	3616.77	3118.08	2607.07	2096.43	1917.45	1986.77	0.638073	4.62845e-06	3.36488e-05	SERF2	15	43777087	43802589	+	7347	protein_coding	small EDRK-rich factor 2 [Source:HGNC Symbol;Acc:HGNC:10757]	-	3098	3440	2787	2311	1836	1936	25.012	21.5101	17.9726	14.4502	13.2948	13.7279
ENSG00000136068	32647.8	34928.9	42402.5	22741.5	24388.9	26161.6	0.585544	4.66049e-06	3.38688e-05	FLNB	3	58008400	58172251	+	13952	protein_coding	filamin B [Source:HGNC Symbol;Acc:HGNC:3755]	-	27965	38535	45329	25069	23353	25493	118.893	126.886	153.93	82.5435	89.0482	95.1904
ENSG00000162267	5610.77	5540.94	7232.81	3457.17	3912.17	1880.05	0.991058	4.69105e-06	3.4065e-05	ITIH3	3	52794768	52809009	+	5921	protein_coding	inter-alpha-trypsin inhibitor heavy chain 3 [Source:HGNC Symbol;Acc:HGNC:6168]	-	4806	6113	7732	3811	3746	1832	48.1467	47.4299	61.8701	29.5683	33.6583	16.119
ENSG00000184203	1552.71	1433.96	1242.26	916.226	882.485	974.914	0.607906	4.70203e-06	3.41317e-05	PPP1R2	3	195514425	195543386	-	5126	protein_coding	protein phosphatase 1 regulatory inhibitor subunit 2 [Source:HGNC Symbol;Acc:HGNC:9288]	-	1330	1582	1328	1010	845	950	15.3904	14.1782	12.2745	9.0516	8.76995	9.65503
ENSG00000186832	15.1769	22.6605	12.1607	0	0	0	6.51688	4.71563e-06	3.42174e-05	KRT16	17	41609778	41615899	-	2475	protein_coding	keratin 16 [Source:HGNC Symbol;Acc:HGNC:6423]	-	13	25	13	0	0	0	0.311563	0.464043	0.248858	0	0	0
ENSG00000177946	317.547	301.838	333.016	181.431	197.384	157.013	0.829694	4.83247e-06	3.49988e-05	CENPBD1	16	89969773	89972832	-	3060	protein_coding	CENPB DNA-binding domain containing 1 [Source:HGNC Symbol;Acc:HGNC:28272]	-	272	333	356	200	189	153	5.2726	4.99938	5.51205	3.00256	3.28594	2.60483
ENSG00000128965	215.979	304.557	266.6	154.216	114.88	122.121	1.00874	4.8418e-06	3.50398e-05	CHAC1	15	40952962	40956519	+	2058	protein_coding	ChaC glutathione specific gamma-glutamylcyclotransferase 1 [Source:HGNC Symbol;Acc:HGNC:28680]	-	185	336	285	170	110	119	5.33217	7.50044	6.56121	3.79478	2.84359	3.01238
ENSG00000167193	5740.36	5967.87	4952.21	3741.1	3676.15	4066.93	0.536754	4.89139e-06	3.53852e-05	CRK	17	1420689	1463162	-	4090	protein_coding	CRK proto-oncogene, adaptor protein [Source:HGNC Symbol;Acc:HGNC:2362]	-	4917	6584	5294	4124	3520	3963	71.3107	73.9537	61.326	46.321	45.7866	50.4788
ENSG00000157350	1311.05	1180.16	1244.13	810.089	833.4	893.842	0.557675	4.94305e-06	3.57318e-05	ST3GAL2	16	70375978	70439237	-	9744	protein_coding	ST3 beta-galactoside alpha-2,3-sialyltransferase 2 [Source:HGNC Symbol;Acc:HGNC:10863]	-	1123	1302	1330	893	798	871	6.83629	6.13856	6.46694	4.21014	4.35697	4.65682
ENSG00000196950	1414.95	1406.76	1417.19	918.04	786.403	1043.67	0.62513	5.13515e-06	3.70643e-05	SLC39A10	2	195575977	195737702	+	6917	protein_coding	solute carrier family 39 member 10 [Source:HGNC Symbol;Acc:HGNC:20861]	-	1212	1552	1515	1012	753	1017	10.3935	10.3078	10.3772	6.72118	5.79157	7.6597
ENSG00000078018	3369.27	2859.75	2877.41	2018.42	2009.35	1307.41	0.770961	5.45057e-06	3.92371e-05	MAP2	2	209424058	209734118	+	11559	protein_coding	microtubule associated protein 2 [Source:HGNC Symbol;Acc:HGNC:6839]	-	2886	3155	3076	2225	1924	1274	14.81	12.5393	12.6081	8.84285	8.85531	5.74193
ENSG00000174106	509.009	523.911	465.848	303.897	333.151	284.264	0.702091	5.45777e-06	3.92741e-05	LEMD3	12	65169571	65248327	+	5562	protein_coding	LEM domain containing 3 [Source:HGNC Symbol;Acc:HGNC:28887]	-	436	578	498	335	319	277	4.64979	4.77408	4.24212	2.76692	3.05126	2.59452
ENSG00000239389	17.5118	14.5027	15.9025	0	0	0	6.45218	5.56547e-06	4.00039e-05	PCDHA13	5	140882208	141012344	+	5354	protein_coding	protocadherin alpha 13 [Source:HGNC Symbol;Acc:HGNC:8667]	-	15	16	17	0	0	0	0.166185	0.137289	0.150437	0	0	0
ENSG00000168487	3878.27	4562.92	5936.29	3048.95	3041.18	2267.96	0.782692	5.63658e-06	4.04693e-05	BMP1	8	22164736	22212326	+	7471	protein_coding	bone morphogenetic protein 1 [Source:HGNC Symbol;Acc:HGNC:1067]	-	3322	5034	6346	3361	2912	2210	26.3754	30.9548	40.2444	20.6668	20.7363	15.4107
ENSG00000105707	1595.91	1844.56	1880.23	1091.31	1002.59	490.536	1.04153	5.66551e-06	4.06474e-05	HPN	19	35040506	35066571	+	3380	protein_coding	hepsin [Source:HGNC Symbol;Acc:HGNC:5155]	-	1367	2035	2010	1203	960	478	23.99	27.6593	28.175	16.3505	15.1103	7.3675
ENSG00000108061	1304.04	1230.01	1097.27	830.046	757.161	828.164	0.587438	5.66564e-06	4.06474e-05	SHOC2	10	110919547	111013667	+	4429	protein_coding	SHOC2, leucine rich repeat scaffold protein [Source:HGNC Symbol;Acc:HGNC:15454]	-	1117	1357	1173	915	725	807	14.9598	14.0756	12.5481	9.49069	8.70866	9.49241
ENSG00000141480	688.796	577.389	603.358	351.069	351.949	432.041	0.719266	5.67474e-06	4.06974e-05	ARRB2	17	4710489	4721499	+	4372	protein_coding	arrestin beta 2 [Source:HGNC Symbol;Acc:HGNC:712]	-	590	637	645	387	337	421	8.00478	6.69349	6.98978	4.06643	4.1008	5.01661
ENSG00000132329	314.044	336.282	291.857	202.295	158.743	134.436	0.924743	5.74677e-06	4.11985e-05	RAMP1	2	237858893	237912114	+	1234	protein_coding	receptor activity modifying protein 1 [Source:HGNC Symbol;Acc:HGNC:9843]	-	269	371	312	223	152	131	12.9305	13.8119	11.9791	8.3018	6.55311	5.53051
ENSG00000137285	505.507	398.825	429.366	229.51	155.61	283.238	0.99508	5.8206e-06	4.17121e-05	TUBB2B	6	3224261	3231730	-	2194	protein_coding	tubulin beta 2B class IIb [Source:HGNC Symbol;Acc:HGNC:30829]	-	433	440	459	253	149	276	11.7066	9.21317	9.91198	5.29744	3.61301	6.55362
ENSG00000213214	484.492	469.525	487.364	268.518	269.445	332.497	0.728119	5.83371e-06	4.17884e-05	ARHGEF35	7	144186083	144195655	-	2431	protein_coding	Rho guanine nucleotide exchange factor 35 [Source:HGNC Symbol;Acc:HGNC:33846]	-	415	518	521	296	258	324	10.1261	9.78899	10.154	5.59357	5.64617	6.94334
ENSG00000140319	6314.75	5545.48	5415.25	4149.32	4064.65	4042.3	0.494949	5.83909e-06	4.17976e-05	SRP14	15	40035739	40039188	-	2005	protein_coding	signal recognition particle 14 [Source:HGNC Symbol;Acc:HGNC:11299]	-	5409	6118	5789	4574	3892	3939	160.022	140.181	136.796	104.801	103.271	102.348
ENSG00000166747	3073.9	3071.86	3368.51	2296.92	2204.64	2306.95	0.482818	5.93658e-06	4.24795e-05	AP1G1	16	71729000	71809201	-	10980	protein_coding	adaptor related protein complex 1 subunit gamma 1 [Source:HGNC Symbol;Acc:HGNC:555]	-	2633	3389	3601	2532	2111	2248	14.2241	14.1795	15.5384	10.5936	10.2283	10.666
ENSG00000204099	509.009	600.956	564.07	385.541	305.998	312.999	0.736406	5.93955e-06	4.24848e-05	NEU4	2	241808825	241817413	+	4689	protein_coding	neuraminidase 4 [Source:HGNC Symbol;Acc:HGNC:21328]	-	436	663	603	425	293	305	5.51549	6.49571	6.09286	4.16381	3.32435	3.38866
ENSG00000169692	3167.3	3133.49	2911.09	1669.16	1649.05	2367.5	0.696268	6.00047e-06	4.28884e-05	AGPAT2	9	136673143	136687423	-	1798	protein_coding	1-acylglycerol-3-phosphate O-acyltransferase 2 [Source:HGNC Symbol;Acc:HGNC:325]	-	2713	3457	3112	1840	1579	2307	89.503	88.3289	82.0038	47.0122	46.7209	66.8446
ENSG00000178401	1112.58	1352.38	1293.71	892.64	798.936	739.909	0.628654	6.03535e-06	4.30893e-05	DNAJC22	12	49346917	49357546	+	5109	protein_coding	DnaJ heat shock protein family (Hsp40) member C22 [Source:HGNC Symbol;Acc:HGNC:25802]	-	953	1492	1383	984	765	721	11.0646	13.4161	12.8254	8.84793	7.96608	7.35204
ENSG00000139985	117.913	112.396	76.706	38.1005	37.597	37.9703	1.43101	6.09727e-06	4.34988e-05	ADAM21	14	70452157	70459899	+	2658	protein_coding	ADAM metallopeptidase domain 21 [Source:HGNC Symbol;Acc:HGNC:200]	-	101	124	82	42	36	37	2.25395	2.14319	1.46165	0.7259	0.720554	0.725196
ENSG00000105379	1226.99	1210.98	1179.59	862.704	843.843	781.984	0.539317	6.10065e-06	4.35067e-05	ETFB	19	51345169	51366418	-	6526	protein_coding	electron transfer flavoprotein subunit beta [Source:HGNC Symbol;Acc:HGNC:3482]	-	1051	1336	1261	951	808	762	9.55286	9.40486	9.15487	6.69447	6.58693	6.08298
ENSG00000173641	18.6792	10.877	18.7088	0	0	0	6.4614	6.19248e-06	4.41122e-05	HSPB7	1	16014028	16019594	-	3910	protein_coding	heat shock protein family B (small) member 7 [Source:HGNC Symbol;Acc:HGNC:5249]	-	16	12	20	0	0	0	0.242729	0.140993	0.242347	0	0	0
ENSG00000145934	17.5118	29.9119	34.6112	0.907154	0	1.02623	5.3844	6.25386e-06	4.44831e-05	TENM2	5	167284799	168264157	+	11042	protein_coding	teneurin transmembrane protein 2 [Source:HGNC Symbol;Acc:HGNC:29943]	-	15	33	37	1	0	1	0.0805789	0.137296	0.158759	0.0041604	0	0.00471803
ENSG00000106565	4802.9	4878.35	4286.18	3350.12	3189.48	2437.29	0.637591	6.26345e-06	4.45346e-05	TMEM176B	7	150791285	150801360	-	1979	protein_coding	transmembrane protein 176B [Source:HGNC Symbol;Acc:HGNC:29596]	-	4114	5382	4582	3693	3054	2375	123.309	124.937	109.697	85.7267	82.0998	62.5211
ENSG00000120137	2490.17	2528.91	2350.76	1692.75	1639.65	1853.36	0.507076	6.43356e-06	4.56761e-05	PANK3	5	168548495	168579600	-	10580	protein_coding	pantothenate kinase 3 [Source:HGNC Symbol;Acc:HGNC:19365]	-	2133	2790	2513	1866	1570	1806	11.9587	12.1147	11.2536	8.1023	7.89465	8.89285
ENSG00000135452	593.065	552.01	475.203	340.183	334.195	321.209	0.701233	6.45239e-06	4.57928e-05	TSPAN31	12	57738013	57750211	+	5385	protein_coding	tetraspanin 31 [Source:HGNC Symbol;Acc:HGNC:10539]	-	508	609	508	375	320	313	5.59572	5.19547	4.46953	3.1991	3.16143	3.02808
ENSG00000163435	1162.78	1105.83	1081.37	625.029	663.169	282.212	1.09252	6.55981e-06	4.64851e-05	ELF3	1	202007945	202017188	+	7191	protein_coding	E74 like ETS transcription factor 3 [Source:HGNC Symbol;Acc:HGNC:3318]	ETS	996	1220	1156	689	635	275	8.21576	7.79406	7.61645	4.40162	4.6979	1.99229
ENSG00000123992	1517.69	1514.63	1385.38	1028.71	920.082	1061.12	0.553188	6.80035e-06	4.80835e-05	DNPEP	2	219373527	219400022	-	4753	protein_coding	aspartyl aminopeptidase [Source:HGNC Symbol;Acc:HGNC:2981]	-	1300	1671	1481	1134	881	1034	16.2238	16.1511	14.7629	10.9604	9.86114	11.3334
ENSG00000167632	594.233	533.881	641.711	366.49	389.546	355.074	0.671541	6.80905e-06	4.81272e-05	TRAPPC9	8	139727725	140458579	-	9673	protein_coding	trafficking protein particle complex 9 [Source:HGNC Symbol;Acc:HGNC:30832]	-	509	589	686	404	373	346	3.12129	2.79735	3.36006	1.91868	2.05148	1.86348
ENSG00000174238	2450.48	2128.27	2187.06	1375.25	1312.76	1707.64	0.621978	6.8489e-06	4.8391e-05	PITPNA	17	1517718	1562816	-	4784	protein_coding	phosphatidylinositol transfer protein alpha [Source:HGNC Symbol;Acc:HGNC:9001]	-	2099	2348	2338	1516	1257	1664	26.0255	22.5476	23.1546	14.5576	13.9786	18.1205
ENSG00000172893	6196.83	5486.56	5563.05	3153.27	3030.73	4451.77	0.697363	6.90292e-06	4.87546e-05	DHCR7	11	71428193	71452868	-	4160	protein_coding	7-dehydrocholesterol reductase [Source:HGNC Symbol;Acc:HGNC:2860]	-	5308	6053	5947	3476	2902	4338	75.686	66.8452	67.7312	38.3857	37.1127	54.3256
ENSG00000075415	23123.7	21867.4	20122.2	16304.3	14825.7	15674.6	0.476238	6.97557e-06	4.92313e-05	SLC25A3	12	98593591	98606379	+	8896	protein_coding	solute carrier family 25 member 3 [Source:HGNC Symbol;Acc:HGNC:10989]	-	19807	24125	21511	17973	14196	15274	132.069	124.585	114.565	92.8129	84.8966	89.4472
ENSG00000099330	503.172	596.424	494.847	313.875	351.949	244.242	0.809555	6.98565e-06	4.92593e-05	OCEL1	19	17226204	17229219	+	1867	protein_coding	occludin/ELL domain containing 1 [Source:HGNC Symbol;Acc:HGNC:26221]	-	431	658	529	346	337	238	13.6934	16.191	13.4244	8.51362	9.60295	6.64112
ENSG00000227117	46.6981	42.6017	51.4491	6.35008	14.621	9.23603	2.23184	6.98728e-06	4.92593e-05	HORMAD2-AS1	22	30008742	30080480	-	1439	antisense	HORMAD2 and MTMR3 antisense RNA 1 [Source:HGNC Symbol;Acc:HGNC:50729]	-	40	47	55	7	14	9	1.64883	1.50048	1.81087	0.22347	0.51759	0.325829
ENSG00000135441	158.773	178.565	144.993	80.7367	81.4601	59.5211	1.12049	7.14209e-06	5.03135e-05	BLOC1S1	12	55716037	55720087	+	1656	protein_coding	biogenesis of lysosomal organelles complex 1 subunit 1 [Source:HGNC Symbol;Acc:HGNC:4200]	-	136	197	155	89	78	58	4.87143	5.46511	4.43461	2.46895	2.50584	1.82464
ENSG00000087842	576.721	559.261	544.425	340.183	300.776	390.992	0.703023	7.16774e-06	5.04756e-05	PIR	X	15384799	15493564	-	2512	protein_coding	pirin [Source:HGNC Symbol;Acc:HGNC:30048]	-	494	617	582	375	288	381	11.665	11.2839	10.9771	6.85795	6.09947	7.90158
ENSG00000111859	4486.52	4502.19	4529.39	3461.7	3122.64	2759.52	0.532612	7.20152e-06	5.06761e-05	NEDD9	6	11183298	11382348	-	10359	protein_coding	neural precursor cell expressed, developmentally down-regulated 9 [Source:HGNC Symbol;Acc:HGNC:7733]	-	3843	4967	4842	3816	2990	2689	22.0054	22.0277	22.1458	16.9228	15.3558	13.5233
ENSG00000108559	1510.68	1382.29	1259.1	941.626	968.122	787.115	0.621847	7.22954e-06	5.08171e-05	NUP88	17	5360963	5420160	-	5294	protein_coding	nucleoporin 88 [Source:HGNC Symbol;Acc:HGNC:8067]	-	1294	1525	1346	1038	927	767	14.4987	13.2336	12.0461	9.00733	9.31568	7.5478
ENSG00000139428	819.551	694.318	635.163	379.191	349.861	502.851	0.802105	7.25003e-06	5.09424e-05	MMAB	12	109553737	109573874	-	6290	protein_coding	methylmalonic aciduria (cobalamin deficiency) cblB type [Source:HGNC Symbol;Acc:HGNC:19331]	-	702	766	679	418	335	490	6.62009	5.59463	5.1145	3.05287	2.83343	4.05839
ENSG00000112685	1043.7	1094.05	913.924	658.594	627.661	714.253	0.609121	7.44961e-06	5.22294e-05	EXOC2	6	485133	693111	-	4983	protein_coding	exocyst complex component 2 [Source:HGNC Symbol;Acc:HGNC:24968]	-	894	1207	977	726	601	696	10.642	11.1278	9.28941	6.69311	6.41656	7.27658
ENSG00000114541	385.259	419.672	436.85	240.396	274.667	197.035	0.80322	7.47902e-06	5.24163e-05	FRMD4B	3	69169990	69542583	-	9993	protein_coding	FERM domain containing 4B [Source:HGNC Symbol;Acc:HGNC:24886]	-	330	463	467	265	263	192	1.95883	2.12852	2.21414	1.21824	1.40016	1.00095
ENSG00000079557	316.379	417.86	460.236	189.595	247.513	130.331	1.07561	7.50408e-06	5.25726e-05	AFM	4	73481683	73504001	+	2244	protein_coding	afamin [Source:HGNC Symbol;Acc:HGNC:316]	-	271	461	492	209	237	127	7.16348	9.43781	10.3879	4.27864	5.61881	2.94842
ENSG00000173432	28579.2	27645.8	22345.8	18427.9	15309.3	10138.1	0.840531	7.51799e-06	5.26508e-05	SAA1	11	18266174	18269977	+	796	protein_coding	serum amyloid A1 [Source:HGNC Symbol;Acc:HGNC:10513]	-	24480	30500	23888	20314	14659	9879	1824.22	1760.27	1421.84	1172.37	979.739	646.56
ENSG00000163132	70.0471	52.5724	62.6744	20.8646	14.621	17.4458	1.79978	7.65646e-06	5.35419e-05	MSX1	4	4859666	4863936	+	2120	protein_coding	msh homeobox 1 [Source:HGNC Symbol;Acc:HGNC:7391]	Homeobox	60	58	67	23	14	17	1.67878	1.25686	1.49735	0.498396	0.351327	0.417755
ENSG00000136141	1241	1291.65	1310.55	806.46	863.686	947.206	0.55489	7.67352e-06	5.36416e-05	LRCH1	13	46553168	46753040	+	7307	protein_coding	leucine rich repeats and calponin homology domain containing 1 [Source:HGNC Symbol;Acc:HGNC:20309]	-	1063	1425	1401	889	827	923	8.62923	8.95919	9.08413	5.58914	6.02123	6.58069
ENSG00000101342	40.8608	22.6605	24.3214	4.53577	2.08872	0	3.68393	7.7554e-06	5.41743e-05	TLDC2	20	36876121	36894235	+	2553	protein_coding	TBC/LysM-associated domain containing 2 [Source:HGNC Symbol;Acc:HGNC:16112]	-	35	25	26	5	2	0	0.813195	0.449865	0.482511	0.0899708	0.0416772	0
ENSG00000131981	768.183	679.815	569.682	465.37	342.55	331.471	0.822	7.79015e-06	5.43971e-05	LGALS3	14	55124110	55145413	+	2397	protein_coding	galectin 3 [Source:HGNC Symbol;Acc:HGNC:6563]	-	658	750	609	513	328	323	16.283	14.3743	12.0374	9.83177	7.27989	7.0201
ENSG00000198898	5867.61	5633.4	4647.26	3763.78	3347.18	3783.69	0.567543	7.8182e-06	5.45531e-05	CAPZA2	7	116811070	116922049	+	8425	protein_coding	capping actin protein of muscle Z-line subunit alpha 2 [Source:HGNC Symbol;Acc:HGNC:1490]	-	5026	6215	4968	4149	3205	3687	35.3859	33.8894	27.938	22.6233	20.2384	22.7988
ENSG00000131242	551.037	531.162	569.682	337.461	382.236	321.209	0.666629	8.00032e-06	5.57221e-05	RAB11FIP4	17	31391624	31538217	+	15383	protein_coding	RAB11 family interacting protein 4 [Source:HGNC Symbol;Acc:HGNC:30267]	-	472	586	609	372	366	313	1.82003	1.75005	1.87569	1.11092	1.26578	1.06001
ENSG00000172380	22153.6	20893	17758.4	14079	12651.4	14801.3	0.54992	8.17922e-06	5.69265e-05	GNG12	1	67701466	67833467	-	4724	protein_coding	G protein subunit gamma 12 [Source:HGNC Symbol;Acc:HGNC:19663]	-	18976	23050	18984	15520	12114	14423	238.272	224.158	190.398	150.926	136.426	159.058
ENSG00000127585	19.8467	30.8183	60.8035	0	7.31052	2.05245	3.615	8.19574e-06	5.7e-05	FBXL16	16	692498	705829	-	3989	protein_coding	F-box and leucine rich repeat protein 16 [Source:HGNC Symbol;Acc:HGNC:14150]	-	17	34	65	0	7	2	0.252792	0.391569	0.772029	0	0.0933583	0.0261201
ENSG00000125398	218.313	334.469	300.276	127.002	142.033	49.2588	1.42265	8.39909e-06	5.83717e-05	SOX9	17	72121020	72126420	+	3935	protein_coding	SRY-box 9 [Source:HGNC Symbol;Acc:HGNC:11204]	HMG	187	369	321	140	136	48	2.81887	4.30799	3.86496	1.63443	1.83871	0.635485
ENSG00000174165	799.704	716.072	778.285	511.635	507.559	507.982	0.586349	8.48616e-06	5.89339e-05	ZDHHC24	11	66520637	66546238	-	6266	protein_coding	zinc finger DHHC-type containing 24 [Source:HGNC Symbol;Acc:HGNC:27387]	-	685	790	832	564	486	495	6.48452	5.79202	6.29096	4.13496	4.12634	4.11551
ENSG00000102996	5997.2	6586.95	7046.66	4752.58	4641.14	4679.59	0.480309	8.52969e-06	5.91931e-05	MMP15	16	58025566	58046901	+	4419	protein_coding	matrix metallopeptidase 15 [Source:HGNC Symbol;Acc:HGNC:7161]	-	5137	7267	7533	5239	4444	4560	68.9546	75.5482	80.7659	54.4637	53.5019	53.7588
ENSG00000251129	11.6745	16.3156	17.7733	0	0	0	6.39076	8.56327e-06	5.94046e-05	LINC02506	4	31997397	32155406	+	734	lincRNA	long intergenic non-protein coding RNA 2506 [Source:HGNC Symbol;Acc:HGNC:53495]	-	10	18	19	0	0	0	0.808131	1.1266	1.22643	0	0	0
[truncated: 1,798 more rows]

## Sheet: raw dataDEG_downregulated
gene_id	SCR1_186L	SCR_2_186L	SCR_3_186L	SCR1_186T	SCR2_186T	SCR3_186T	log2FoldChange	pvalue	padj	gene_name	gene_chr	gene_start	gene_end	gene_strand	gene_length	gene_biotype	gene_description	tf_family	SCR1_186L_readcount	SCR_2_186L_readcount	SCR_3_186L_readcount	SCR1_186T_readcount	SCR2_186T_readcount	SCR3_186T_readcount	SCR1_186L_fpkm	SCR_2_186L_fpkm	SCR_3_186L_fpkm	SCR1_186T_fpkm	SCR2_186T_fpkm	SCR3_186T_fpkm
[truncated: 3,463 more rows]
