# Supplementary material for: PSD3 downregulation confers protection against fatty liver disease
Source: Nat Metab. 2022 Jan 31;4(1):60–75. doi: 10.1038/s42255-021-00518-0 (PMC8803605; doi:10.1038/s42255-021-00518-0)
Supplement: Source Data Fig. 4 — Statistical source data. [file 42255_2021_518_MOESM18_ESM.xlsx]

## Sheet: Sheet1
Figure 4 data
4a					4b
186L PSD3 gene knockdown					186T PSD3 gene knockdown
		SCR siRNA	PSD3 siRNA					SCR siRNA	PSD3 siRNA
		1	0.32					1	0.32
		1	0.47					1	0.28
		1	0.337					1	0.25
		1	0.432					1	0.18
		1	0.278
ORO quantification		SCR siRNA	PSD3 siRNA		ORO quantification			SCR siRNA	PSD3 siRNA
		71.8816	38.5486					72.9584	59.3066
		100.999	40.2589					62.3712	53.7221
		105.439	78.9684					90.2328	51.2877
		82.1025	52.557					65.67	55.23
		72.9584	59.3066
4c					4d
3D 186L PSD3 gene knockdown		SCR siRNA	PSD3 siRNA		3D 186T PSD3 gene knockdown			SCR siRNA	PSD3 siRNA
		1	0.52					1	0.54
		1	0.47					1	0.43
		1	0.55					1	0.25
		1	0.432					1	0.33
3D 186L ATP viability		SCR siRNA	PSD3 siRNA		3D 186T ATP viability		SCR siRNA	PSD3 siRNA
		146.081	90.346				101.3	111.843
		139.831	130.014				99.7443	137.734
		127.011	170.82				127.176	121.9
		134.617	158.12				96.9428	92.7991
3D 186L ORO quantification		SCR siRNA	PSD3 siRNA		3D 186T ORO quantification		SCR siRNA	PSD3 siRNA
		2272	1438				1263.87	1088.36
		1679	1073				1653.26	1639.67
		1780	1454				1115.67	647.177
		1857.32	1523.58				1203.28	962.091
