# Supplementary material for: PSD3 downregulation confers protection against fatty liver disease
Source: Nat Metab. 2022 Jan 31;4(1):60–75. doi: 10.1038/s42255-021-00518-0 (PMC8803605; doi:10.1038/s42255-021-00518-0)
Supplement: Source Data Fig. 5 — Statistical source data. [file 42255_2021_518_MOESM20_ESM.xlsx]

## Sheet: Sheet1
Figure 5 data
5b
			SCR siRNA	PSD3 siRNA	SCR siRNA	ARF6 siRNA
mRNA gene knockdown			1	0.47	1	0.33
			1	0.5	1	0.23
			1	0.32	1	0.18
			1	0.34	1	0.27
			1	0.37	1	0.18
			1	0.41	1	0.23
5c
ARF6-GTP/total protein			SCR siRNA	PSD3 siRNA	ARF6 siRNA
			2.25	1.56	0.12
			1.9	1.15	0.8
			3.72	1.97	0.67
			5.97	3.6	1.77
			4.9	3.6	1.4
			4.5	1.4	0.6
