# Supplementary material for: PSD3 downregulation confers protection against fatty liver disease
Source: Nat Metab. 2022 Jan 31;4(1):60–75. doi: 10.1038/s42255-021-00518-0 (PMC8803605; doi:10.1038/s42255-021-00518-0)
Supplement: Source Data Fig. 6 — Statistical source data. [file 42255_2021_518_MOESM21_ESM.xlsx]

## Sheet: Figure 6 data
Figure 6 data
	Liver Psd3 mRNA (% Saline)				Liver weight (% bw)				Liver TG content (mg)				Plasma ALT (µkat/L)
	Saline	Ctr GalNAc-ASO	Psd3 GalNAc-ASO		Saline	Ctr GalNAc-ASO	Psd3 GalNAc-ASO		Saline	Ctr GalNAc-ASO	Psd3 GalNAc-ASO		Saline	Ctr GalNAc-ASO	Psd3 GalNAc-ASO
	106.681	86.2183	1.32995		7.62	9.94	5.21		460	470	30		1.6199	3.1897	0.5344
	99.9433	88.4208	2.51714		12	8.83	6.76		440	420	160		2.7722	2.9392	0.8183
	88.474	77.9081	1.30277		6.41	12.36	5.52		210	770	140		0.7849	4.0748	0.4342
	97.4584	70.1952	5.15982		9.99	10.64	8.35		350	350	330		1.6867	2.4549	1.4863
	96.916	103.923	4.38287		10.4	12.57	9.29		460	680	450		1.7368	4.4756	2.6052
	92.2407	95.7971	3.61897		8.99	10.63	6.29		440	390	200		2.171	2.672	0.5177
	97.482	89.5544	6.44195		9.77	13.3	10.35		440	610	450		2.7889	3.6072	2.5718
	90.6236	95.7986	4.05327		11.92	17.14	7.13		830	390	220		1.8704	4.9766	1.1022
	120.231	92.6575	4.93877		12.08	12.88	7.44		560	490	200		3.2064	3.5905	1.6366
	109.951		2.27476		9.83		8.17		480		200		4.676		2.2044
Average	100	88.9414	3.60203		9.901	12.0322	7.451		467	507.778	238		2.33132	3.55339	1.39111
SD	9.7537	10.084	1.71529		1.87763	2.4328	1.62586		157.272	146.183	134.148		1.08381	0.840027	0.844779
	Liver collagen 1a1 (% area histology)				Liver lipids (% area histology)
	Saline	Ctr GalNAc-ASO	Psd3 GalNAc-ASO		Saline	Ctr GalNAc-ASO	Psd3 GalNAc-ASO
	1.8	3.1	0.8		15.2	24	13
	5.7	0.7	2.7		15.2	21.9	4.1
	2.3	4.1	2.2		6	13.3	4.5
	4.5	2.1	2.9		16.3	18.5	10.1
	4.4	6.6	3		16	18.4	4.1
	4.3	5	0.5		14.7	14.9	0.8
	4.6	7.9	2.7		13.7	10.2	4.4
	4.7	5.2	2.7		19.6	16.5	9.7
	4.3	3.7	0.4		17.5	19.8	3.3
	5.6		3.3		17.8		13.4
Average	4.22	4.26667	2.12		15.2	17.5	6.74
SD	1.25326	2.21303	1.11136		3.65756	4.29244	4.4114

## Sheet: Figure 6 data histology
	Steatosis prevalence (%)					Inflammation prevalence (%)				NAS prevalence (%)						Fibrosis prevalence (%)
	Score					Score				Score						Grade
	0	1	2	3		0	1	2		1	2	3	4	5		0	1	2	3
Saline	0	10	0	90		0	60	40		0	10	0	50	40		0	10	80	10
Ctr GalNAc-ASO	0	0	22	78		22	33	45		0	11	11	45	33		11	11	45	33
Psd3 GalNAc-ASO	10	50	10	30		50	40	10		40	20	20	20	0		10	20	60	10
