# Supplementary material for: PSD3 downregulation confers protection against fatty liver disease
Source: Nat Metab. 2022 Jan 31;4(1):60–75. doi: 10.1038/s42255-021-00518-0 (PMC8803605; doi:10.1038/s42255-021-00518-0)
Supplement: Source Data Fig. 7 — Statistical source data. [file 42255_2021_518_MOESM22_ESM.xlsx]

## Sheet: Figure 8 data
Figure 7 data
	Body weight change (g)				Liver free cholesterol (mg/g liver)				Liver cholesteryl ester (mg/g liver)				Plasma AST (µkat/L)
	Saline	Ctr GalNAc-ASO	Psd3 GalNAc-ASO		Saline	Ctr GalNAc-ASO	Psd3 GalNAc-ASO		Saline	Ctr GalNAc-ASO	Psd3 GalNAc-ASO		Saline	Ctr GalNAc-ASO	Psd3 GalNAc-ASO
	1.5	-1.3	-3.1		3.23529	1.64179	1.52174		18.1735	35.394	7.86594		2.338	3.006	1.5865
	1.3	-0.9	-5.7		1.86567	2.07317	1.1017		27.2933	34.6219	10.6144		2.8891	3.3567	1.7535
	-6.2	-0.2	2.2		1.52174	1.92308	1.44928		24.5659	47.1454	12.1014		1.3527	2.7054	1.0855
	-3.7	-3.9	-6.7		1.56716	2.26562	1.14865		29.2873	39.2711	13.4277		2.1376	2.6887	1.8203
	-1.5	-1.4	3		1.53846	2.19512	1.59091		33.6141	41.139	22.3932		1.8036	3.841	2.8056
	-3.7	0	-8.7		1.58824	1.54762	1.16071		24.4606	27.8333	15.6562		2.672	3.0728	1.7034
	-0.3	1.7	0.8		1.68831	1.875	1.72414		29.4961	34.4438	26.2977		4.342	2.9726	2.7221
	-0.3	-3.7	-1.6		2.3125	1.30631	1.18421		40.3931	20.9878	20.875		1.9372	3.7575	1.503
	0.6	-1.5	-1.4		1.75	1.52174	1.42857		34.6525	31.8268	10.7357		2.8056	3.3734	2.2378
	-0.3		-5.1		2.15517		1.22093		36.4233		10.1948		2.6553		2.5718
Average	-1.26	-1.24444	-2.63		1.92226	1.81661	1.35308		29.836	34.7404	15.0162		2.49331	3.19712	1.97895
SD	2.5114	1.75365	3.92316		0.533707	0.330857	0.217464		6.59867	7.59286	6.142		0.814221	0.416506	0.575888
	Plasma cholesterol (mmol/L)				Plasma LDL cholesterol (mmol/L)				Plasma Triglycerides (mmol/L)				Plasma HDL cholesterol (mmol/L)
	Saline	Ctr GalNAc-ASO	Psd3 GalNAc-ASO		Saline	Ctr GalNAc-ASO	Psd3 GalNAc-ASO		Saline	Ctr GalNAc-ASO	Psd3 GalNAc-ASO		Saline	Ctr GalNAc-ASO	Psd3 GalNAc-ASO
	5.5167	6.3714	1.2691		1.09557	1.22248	0.50764		0.6441	0.6441	0.6102		3.84615	4.43926	0.81067
	7.4333	7.0966	3.885		1.55659	1.52033	0.54908		0.5198	0.5537	0.452		5.11266	4.83553	3.00181
	3.5483	7.6923	2.3828		1.04895	1.66278	0.40404		0.904	0.6328	0.5989		2.21704	5.1282	1.80782
	5.4649	6.0865	5.4908		1.09039	1.45299	0.83916		0.6667	0.6667	0.5763		3.81507	4.02745	4.03781
	6.2937	7.5628	2.5641		1.17068	1.62134	0.53872		0.5198	0.6667	0.4633		4.50401	4.56358	1.86739
	5.0246	8.6506	2.9785		0.82103	1.99171	0.518		0.4633	0.6102	0.5424		3.61564	5.70577	2.18596
	5.6203	8.7024	6.0865		1.06708	1.88034	1.12665		0.4181	0.5537	0.5763		4.12328	5.72649	4.3771
	5.4131	9.7902	5.3095		1.22248	3.00699	0.80549		0.5876	0.4859	0.4181		3.59751	6.14866	3.88759
	7.8218	7.8736	1.0619		1.66019	1.69127	0.30821		0.4294	0.565	0.4181		5.2836	5.30691	0.8029
	3.1857		4.0663		0.75369		0.61642		0.7119		0.6441		2.18596		3.10282
Average	5.53224	7.75849	3.50945		1.14867	1.78336	0.621341		0.58647	0.597644	0.52997		3.83009	5.09798	2.58819
SD	1.45917	1.17411	1.75477		0.282874	0.511404	0.239825		0.150332	0.0617492	0.0844691		1.03835	0.693482	1.29371
		Srebp1-c (TPM)				Acc1 (TPM)				Fasn (TPM)				Scd1 (TPM)
		Ctr GalNAc-ASO	Psd3 GalNAc-ASO			Ctr GalNAc-ASO	Psd3 GalNAc-ASO			Ctr GalNAc-ASO	Psd3 GalNAc-ASO			Ctr GalNAc-ASO	Psd3 GalNAc-ASO
		36.9547	10.1654			137.539	53.9691			799.12	190.812			15624.2	7385.11
		29.0619	19.2861			108.875	108.201			784.104	453.176			11275	7124.23
		17.7712	29.9282			125.027	117.238			831.891	785.679			15840	10936.2
		10.2513	29.7025			80.6736	107.858			619.371	890.913			11246.3	12141.5
		23.4178	38.8801			177.534	135.793			1480.85	779.248			18196.6	10429.6
		36.2375	24.069			190.334	101.74			952.445	404.658			12767.3	13923.9
		40.7338	19.596			142.317	87.6801			910.706	397.139			14355.6	10724
		45.4519	35.7734			129.852	57.662			719.5	310.36			9416.93	11116.9
		43.178	14.8917			105.533	105.501			946.784	706.933			14247.8	13068.4
			11.8913				103.251				997.537				14476.9
	Average	31.4509	23.4184			133.076	97.8892			893.863	591.646			13663.3	11132.7
	SD	12.1435	9.92702			34.5071	25.3195			245.378	273.294			2746.23	2461.96
		αSMA (Acta2) (TPM)				Ccl2 (Mcp1) (TPM)
		Ctr GalNAc-ASO	Psd3 GalNAc-ASO			Ctr GalNAc-ASO	Psd3 GalNAc-ASO
		11.9327	10.5731			0.954619	1.46849
		12.8492	3.48285			1.60615	0.386983
		14.5548	20.153			4.39389	0.479833
		23.5074	15.307			2.6115	0
		19.1047	5.57929			0.931938	0
		20.6987	2.902			1.11284	0
		12.3351	15.6317			1.91879	1.86092
		18.7692	13.7537			0.908185	0.859608
		17.8898	6.08181			0.879789	0.217207
			8.00775				0.571982
	Average	16.8491	10.1472			1.70197	0.584502
	SD	4.10519	5.85837			1.16911	0.64086
